# Supplementary material for: Neural signal propagation atlas of Caenorhabditis elegans
Source: Nature. 2023 Nov 1;623(7986):406–14. doi: 10.1038/s41586-023-06683-4 (PMC10632145; doi:10.1038/s41586-023-06683-4)
Supplement: Supplementary file 3 — Lists of neuropeptide and GPCR combinations for putative purely extrasynaptic-dependent signalling pairs of neurons. Neuropeptide and GPCR combinations were automatically generated based on data from38,52, following (Ripoll-Sanchez et al., 2022). [file 41586_2023_6683_MOESM3_ESM.xlsx]

## Sheet: Sheet1
VB1->ADLR
FLP-18 NPR-11
FLP-18 NPR-13
FLP-18 npr-18
NLP-38 SPRR-2
NLP-58 TKR-1
NLP-58 TKR-2
RMDDR->AIMR
FLP-9 EGL-6
FLP-9 DMSR-1
NLP-13 DMSR-2
AVDR->ASHR
FLP-14 FRPR-19
SAAVL->AVAR
FLP-12 DMSR-7
FLP-19 DMSR-7
FLP-5 DMSR-7
FLP-7 DMSR-7
FLP-9 DMSR-7
PDF-1 PDFR-1
AVDR->AVDL
FLP-14 DMSR-7
FLP-14 FRPR-8
FLP-14 NPR-39
FLP-14 DMSR-1
FLP-25 DMSR-7
FLP-25 FRPR-8
FLP-25 DMSR-1
FLP-6 DMSR-7
FLP-6 FRPR-8
FLP-6 DMSR-1
NLP-10 NPR-35
AWBL->AVDR
FLP-14 DMSR-7
FLP-14 FRPR-8
FLP-14 NPR-39
FLP-14 DMSR-1
FLP-16 DMSR-7
FLP-16 FRPR-8
FLP-16 DMSR-1
FLP-6 DMSR-7
FLP-6 FRPR-8
FLP-6 DMSR-1
FLP-9 DMSR-7
FLP-9 FRPR-8
FLP-9 DMSR-1
RIVR->AVDR
FLP-18 DMSR-7
FLP-22 DMSR-7
FLP-28 DMSR-7
FLP-28 FRPR-8
FLP-28 DMSR-1
FLP-5 DMSR-7
FLP-5 DMSR-1
FLP-9 DMSR-7
FLP-9 FRPR-8
FLP-9 DMSR-1
NLP-10 NPR-35
NLP-64 NPR-32
M3L->AVEL
FLP-13 DMSR-1
FLP-32 DMSR-1
FLP-4 DMSR-1
FLP-5 NPR-11
FLP-5 DMSR-1
AVDR->AVJL
No compatible peptide/receptor combination found in the expression patterns of the stimulated and responding neuorn pair. It is possible that dense core vesicle mediated signaling occurs through intermediate neurons, or via an unknown ligand/receptor combination.
CEPDL->AVJR
No compatible peptide/receptor combination found in the expression patterns of the stimulated and responding neuorn pair. It is possible that dense core vesicle mediated signaling occurs through intermediate neurons, or via an unknown ligand/receptor combination.
M3L->AVKL
FLP-13 DMSR-7
FLP-32 DMSR-7
FLP-4 DMSR-7
FLP-5 DMSR-7
IL2DR->AWBL
No compatible peptide/receptor combination found in the expression patterns of the stimulated and responding neuorn pair. It is possible that dense core vesicle mediated signaling occurs through intermediate neurons, or via an unknown ligand/receptor combination.
AVDR->AWBR
No compatible peptide/receptor combination found in the expression patterns of the stimulated and responding neuorn pair. It is possible that dense core vesicle mediated signaling occurs through intermediate neurons, or via an unknown ligand/receptor combination.
AWCL->AWBR
No compatible peptide/receptor combination found in the expression patterns of the stimulated and responding neuorn pair. It is possible that dense core vesicle mediated signaling occurs through intermediate neurons, or via an unknown ligand/receptor combination.
RMEL->AWBR
No compatible peptide/receptor combination found in the expression patterns of the stimulated and responding neuorn pair. It is possible that dense core vesicle mediated signaling occurs through intermediate neurons, or via an unknown ligand/receptor combination.
URXR->AWBR
FLP-2 FRPR-18
FLP-21 NPR-2
RMDL->CEPDL
No compatible peptide/receptor combination found in the expression patterns of the stimulated and responding neuorn pair. It is possible that dense core vesicle mediated signaling occurs through intermediate neurons, or via an unknown ligand/receptor combination.
RMDL->CEPVL
No compatible peptide/receptor combination found in the expression patterns of the stimulated and responding neuorn pair. It is possible that dense core vesicle mediated signaling occurs through intermediate neurons, or via an unknown ligand/receptor combination.
AVDR->FLPR
FLP-14 FRPR-19
M3L->FLPR
No compatible peptide/receptor combination found in the expression patterns of the stimulated and responding neuorn pair. It is possible that dense core vesicle mediated signaling occurs through intermediate neurons, or via an unknown ligand/receptor combination.
ASHL->I1L
FLP-13 FRPR-8
FLP-13 DMSR-1
FLP-13 NPR-22
FLP-16 FRPR-8
FLP-16 DMSR-1
FLP-21 DMSR-1
FLP-25 FRPR-8
FLP-25 DMSR-1
FLP-7 FRPR-8
FLP-7 NPR-22
RMDVR->I1L
FLP-9 FRPR-8
FLP-9 DMSR-1
FLP-9 NPR-22
NLP-13 DMSR-2
FLPR->I1R
FLP-14 FRPR-8
FLP-14 DMSR-1
FLP-14 DMSR-3
FLP-16 FRPR-8
FLP-16 DMSR-1
FLP-4 FRPR-8
FLP-4 DMSR-1
FLP-5 DMSR-1
FLP-6 FRPR-8
FLP-6 DMSR-1
NLP-13 DMSR-2
M3L->I1R
FLP-13 FRPR-8
FLP-13 DMSR-1
FLP-13 NPR-22
FLP-32 FRPR-8
FLP-32 DMSR-1
FLP-4 FRPR-8
FLP-4 DMSR-1
FLP-5 DMSR-1
M3L->I2L
FLP-13 NPR-22
I3->I2R
FLP-13 NPR-22
M3L->I3
FLP-13 FRPR-4
FLP-13 DMSR-1
FLP-32 DMSR-1
FLP-4 DMSR-1
FLP-5 DMSR-1
RIVR->IL1VL
No compatible peptide/receptor combination found in the expression patterns of the stimulated and responding neuorn pair. It is possible that dense core vesicle mediated signaling occurs through intermediate neurons, or via an unknown ligand/receptor combination.
M3L->IL2DR
No compatible peptide/receptor combination found in the expression patterns of the stimulated and responding neuorn pair. It is possible that dense core vesicle mediated signaling occurs through intermediate neurons, or via an unknown ligand/receptor combination.
M3L->IL2R
FLP-4 NPR-4
FLP-4 NPR-5
M3L->M1
FLP-13 DMSR-1
FLP-32 DMSR-1
FLP-4 DMSR-1
FLP-5 DMSR-1
M3L->M2R
FLP-13 FRPR-4
IL1DL->M3R
No compatible peptide/receptor combination found in the expression patterns of the stimulated and responding neuorn pair. It is possible that dense core vesicle mediated signaling occurs through intermediate neurons, or via an unknown ligand/receptor combination.
I3->OLLR
No compatible peptide/receptor combination found in the expression patterns of the stimulated and responding neuorn pair. It is possible that dense core vesicle mediated signaling occurs through intermediate neurons, or via an unknown ligand/receptor combination.
IL1DL->OLLR
No compatible peptide/receptor combination found in the expression patterns of the stimulated and responding neuorn pair. It is possible that dense core vesicle mediated signaling occurs through intermediate neurons, or via an unknown ligand/receptor combination.
IL1DL->OLQDR
No compatible peptide/receptor combination found in the expression patterns of the stimulated and responding neuorn pair. It is possible that dense core vesicle mediated signaling occurs through intermediate neurons, or via an unknown ligand/receptor combination.
AWBL->RIVR
FLP-14 NPR-40
RMDDR->RMDDL
FLP-9 DMSR-7
FLP-9 DMSR-1
AVER->RMDDR
FLP-18 DMSR-7
FLP-5 DMSR-7
FLP-5 DMSR-1
FLP-6 DMSR-7
FLP-6 DMSR-1
RID->RMDDR
FLP-12 DMSR-7
FLP-12 DMSR-1
FLP-14 DMSR-7
FLP-14 DMSR-1
FLP-14 NPR-40
FLP-2 DMSR-1
PDF-1 PDFR-1
PDF-2 PDFR-1
RMDDL->RMDL
FLP-9 DMSR-1
NLP-13 DMSR-2
NLP-13 CKR-2
AWBL->RMDR
FLP-14 DMSR-1
FLP-16 DMSR-1
FLP-6 DMSR-1
FLP-9 DMSR-1
RMDVR->RMDR
FLP-9 DMSR-1
NLP-13 DMSR-2
NLP-13 CKR-2
CEPVL->RMDVL
FLP-22 DMSR-7
FLP-4 DMSR-7
FLP-4 DMSR-1
IL1DL->RMEL
FLP-3 NPR-10
RMDVR->RMEL
No compatible peptide/receptor combination found in the expression patterns of the stimulated and responding neuorn pair. It is possible that dense core vesicle mediated signaling occurs through intermediate neurons, or via an unknown ligand/receptor combination.
IL1VL->RMER
FLP-3 NPR-10
M3L->RMER
No compatible peptide/receptor combination found in the expression patterns of the stimulated and responding neuorn pair. It is possible that dense core vesicle mediated signaling occurs through intermediate neurons, or via an unknown ligand/receptor combination.
AVKL->URBL
FLP-1 DMSR-7
FLP-1 DMSR-1
FLP-1 DMSR-5
FLP-16 DMSR-7
FLP-16 DMSR-1
AVDR->URXL
FLP-14 FRPR-8
FLP-14 NPR-39
FLP-14 DMSR-1
FLP-14 DMSR-3
FLP-25 FRPR-8
FLP-25 DMSR-1
FLP-6 EGL-6
FLP-6 FRPR-8
FLP-6 DMSR-1
NLP-13 DMSR-2
IL1DL->URXL
FLP-24 DMSR-1
FLP-3 NPR-10
FLP-3 DMSR-1
FLP-9 EGL-6
FLP-9 FRPR-8
FLP-9 DMSR-1
M3L->URYVL
FLP-4 NPR-4
FLP-5 NPR-11
AWBR->VB1
FLP-14 DMSR-7
FLP-14 DMSR-1
FLP-14 FRPR-19
FLP-16 DMSR-7
FLP-16 DMSR-1
FLP-6 DMSR-7
FLP-6 DMSR-1
FLP-9 DMSR-7
FLP-9 DMSR-1
