# Supplementary material for: Neural signal propagation atlas of Caenorhabditis elegans
Source: Nature. 2023 Nov 1;623(7986):406–14. doi: 10.1038/s41586-023-06683-4 (PMC10632145; doi:10.1038/s41586-023-06683-4)
Supplement: Supplementary file 5 — Source Data Fig. 2 [file 41586_2023_6683_MOESM5_ESM.xlsx]

## Sheet: Figure2a, df_over_f
	ADEL	ADER	ADFL	ADLL	ADLR	AFDL	AFDR	AQR	ASEL	ASER	ASGL	ASGR	ASHL	ASHR	ASIL	ASIR	ASJL	ASJR	ASKL	ASKR	AUAL	AUAR	AVG	AWAL	AWAR	AWBL	AWBR	AWCL	AWCR	BAGL	BAGR	CEPDL	CEPDR	CEPVL	CEPVR	FLPL	FLPR	IL1DL	IL1DR	IL1R	IL1VL	IL1VR	IL2DL	IL2DR	IL2L	IL2R	IL2VL	IL2V4	NSML
ADEL	0.919629	0.490587	0.117402	-0.0110067			0.0169401	0.102774	0.0296214	-0.0794431	0.0962824		0.0192944		-0.00816365	-0.0126206	0.0661571		-0.00833979		-0.0138602	-0.035081	0.0841708	0.172827	0.0480913	0.0369108	-0.0262282	0.0364506	0.0407498	0.00637485			0.0342453	0.0491397	0.0143545	0.479722	0.134775	0.0610772			-0.00350841	0.0464141	0.0121958	-0.0418485		-0.0165599			-0.0592703
ADER	0.282736	0.365724	-0.0894385		-0.0612696	3.00204e-05	0.117529	0.98021	-0.011183		0.0643827	-0.00733558	-0.0269258	-0.0211697	0.0167009	-0.0165916	0.0691011		-0.0150255		0.00811804	-0.0134267	-0.0199847	0.0458986	0.0135534	0.0102441	0.00808558	0.0244441		0.0552191			0.00294273	-0.0336373	0.00491453		0.0561026	0.0692756	0.0398622	-0.0531264	0.020468	0.0256718	-0.161648	-0.0405152		0.0246696		0.0991476
ADFL	-0.0169941	-0.00479389	0.149321		0.038435		0.102787		0.127345		0.0461903				0.0261935		0.0263451		0.150834			-0.0352368		0.0842429		-0.00965346	0.380868	-0.00848121		0.026279											0.0555882	-0.0109571	0.034689	0.00475544	-0.0237129
ADLL	-0.135569	0.10239	-0.0596639	0.271304	0.199479	-0.0286922	-0.0237746	-0.0356396	0.327081	0.433933	0.545862	-0.00413555	0.0893953	0.0444136	0.266552		0.0646808	0.0279922	0.158024	0.110545	0.0567863		0.0311477	0.0350281	0.10435	0.136277	0.0968743	0.0964016	0.167153	0.0284224	0.0279962		-0.0230966	0.0130717	-0.00835527	-0.0246143	-0.0225661	0.0254847	0.0876584		-0.0142321	-0.0814862			0.0248529	-0.0242824	-0.000855209	-0.0162247	-0.035275
ADLR		-0.00471035	0.0201469	0.258942	0.383452	0.0758114	-0.0104178	0.0375695	0.0634394	0.072116	0.0435575	-0.0608779	0.0380344	0.0216338		0.31744	0.0085301	0.0255078	0.109376	0.170071	-0.0558406	-0.0298574	-0.00948907	0.042234	0.0755372	0.0186395	0.108465	0.0416954	-0.0277562	-0.0318295	0.0123513		0.210133	0.136419	0.0142348	0.147256	0.00794164	0.0320434	0.0148424	0.0124239	-0.0768487	0.0136157	0.232332		-0.233076	0.0371882		-0.0115145
AFDL	-0.0815603	0.00108494	0.121452	0.024847	0.0883587	0.22415	0.210312	-0.0259148	0.086579	-0.0202169	0.0695878	0.122374	0.0946006	-0.0552627	-0.0177018	0.0293946	-0.00751526		0.0695662			-0.0681772	0.0065592	-0.0371628	0.214892	0.0601602	0.0513014			-0.0447761			0.0158026	0.040355	-0.0121348	-0.105684	-0.0519367	0.0173798			0.0760697	-0.000962233	0.000664766			-0.0409915		0.0226938
AFDR	-0.022059	0.027803	0.135326	0.0287102	0.012697	0.109443	0.345526	-0.000409105	0.00895268		0.0356511		0.163692	0.355385	0.0206753	0.0281002	-0.0127484	0.0788682	0.0498763		-0.000930718	-0.0993277	0.0147061	-0.0183481	0.173952	0.0363567	0.178528	-0.0458696		0.00853696			-0.0196605	0.0556465	-0.0151101	-0.133371	0.00365174	0.0303222		0.0589647	0.0283967	-0.0104828	-0.0259509		0.0350412	0.0144425
AQR	0.0231507	0.196769	0.0618541	-0.0207543	0.0489448	0.0460463	0.0691874	0.710528	0.0507274	0.0418662	-0.0108466	0.0399574	-0.0053116	0.0328013	0.00163006	0.0237562	0.048608	0.0137674	-0.0187599	0.0555311	0.15185	0.188098	0.146503	0.00517413	0.0442248	0.0136211	-0.00219288	0.0177995	0.102036	-0.0191496	0.00966459		0.0487585	0.0229487	0.0101731	0.0434592	0.206826	0.00415002	0.0277441	0.0146708	-0.0143708	0.0191434	-0.00828838	-0.00143123			0.0489705	-0.0268751
ASEL	0.00718315	0.00134385	-0.479748	-0.0923069	0.0446578	0.121777		0.0325016	0.173263	0.275504	0.202251	0.0794677	0.208043	-0.0475725	0.0470926	0.0164481	0.0401074	0.103329	0.00867449		0.0255274	0.0844534	0.00480723	0.165396	0.019881	0.223127	0.102266	0.0826891	0.51802	0.00380326			-0.0362548	0.00160571	0.0177602	0.00555603	-0.00163285	-0.0246367	0.0508773		-0.0281829	0.00191694		-0.0530121	-0.208795	-0.000331639	-0.172748	0.0569108	-0.00501307
ASER	-0.0280773	-0.015081	-0.0295571	0.196433	0.19114	0.0103094		0.00986294	0.0798068	0.417973	-0.0212179	-0.0328037	0.112648	0.243873	0.0656043	0.262001	0.00960996	0.281791	0.0866121		0.0704141	-0.00374641	0.0191411	0.110166	0.194214	0.0763232	0.0807893	0.230249		0.104654	0.0169589		-0.0488869	0.0850699	-0.0262721	-0.0489643	0.00586692	0.0114934	0.0960806	0.0113581	-0.0576187	0.0316719	-0.00592018	-0.105807	0.0336926	0.0905796		0.0452974
ASGL	0.0555081		0.0314508	0.0736606	0.229968	0.0234839	0.0356534	0.104314	0.0170988	-0.0232666	0.378251		0.199409	-0.136994	0.208799	0.290098	0.0236794	0.0196772	0.0743759			0.0256183	0.0179816	0.0165746	0.126303	0.172701	0.0867752	0.0403237	0.0162303	0.0895214	-0.0178049	0.161401	-0.0675227	0.0352214	0.0536461	-0.00894314	0.0352972	0.0376767	-0.00208616	-0.152669	0.00268252	-0.0247056	0.156041	0.13137	0.0139338	-0.0112004	0.00854118	0.131705
ASGR	0.0661737	0.0559193	0.153837		0.0729708	0.0256482	0.0516573	0.00129317	0.0627592	0.298968	0.158588	0.42255	0.0560147	-0.00332457	0.053192	0.0504907	0.0323629	-0.0126031	0.078986	-0.0347963		0.263269	-0.0273008	0.0133499	0.0678031	0.067977	0.125473	0.0634217	0.187156	-0.00939188	-0.00854655		-0.0618273	0.0187701	0.0212313	-0.0145238	-0.0037319	-0.00552689	-0.0067575		0.0530072	0.00555695	0.151857	-0.0457891	-0.101675			-0.124469	-0.0162985
ASHL	0.0908764	0.000250513	0.00276876	0.0545569	0.0826859	0.00855389	0.00599457	-0.000204697	0.103547		0.116172	0.0275243	0.317877	0.0701754	0.0447225	0.0253601	0.0227776	0.0259121	-0.0129702	0.15489	0.304839	0.122299	0.0340838	-0.00338585	0.0860153	0.123494	0.0303486	0.0651633	-0.0214884	0.0161012	0.017258	0.010043	-0.0278398	-0.00484691	-0.0413175	0.0282149	-0.0204739	0.0101916	-0.000138493		0.00496187	0.0320067	0.103508	-0.000233045	0.0557632			0.00519733
ASHR		0.0200613		-0.00396394	0.0613099	0.0178944	0.00106842	0.0641154	0.0671865	0.150917	0.00410308	0.104421	0.0586126	0.352674	0.0344064	0.0225358	-0.00284255	0.00416695	0.0157486	-0.0161726	0.236796	-0.0532425	0.0258234	0.0619132	0.163862	0.113195	0.134033	0.04895	0.167664	0.277236			0.0186267	-0.0304804	-0.00274728	-0.0268085	0.0372632	-0.0115031	0.0274124	-0.0329524	0.0237081	-0.00298477	-0.064294			-0.0606303		0.0518102
ASIL	-0.0594112		-0.00376536	-0.0105145	-0.00688287	0.050765	0.0043492	-0.0470393	0.11398	0.460879	0.225944	0.216827	0.0033086		0.375882	0.0294283	0.0203573	0.011565	0.0609727		-0.0120762	0.0456822	-0.0461586	0.00805869	0.154478	0.0183284	0.0038361	-0.034927	0.0237933	0.0217139	0.00565784		-0.0920179	0.0101902	-0.126384	0.0111954	-0.0147253	-0.0378447		0.0768274	-0.0275318	-0.0117365	0.0729346	0.109245			-0.00992545
ASIR	-0.0684292	0.0572147		0.240481	0.525574	-0.0198563		0.00487287	0.0788304	0.108332	0.247229	0.207192	0.084363	0.00534792	0.0491019	0.459446	0.00097945	-0.0880859	-0.0131599		0.0238113	0.0139282	-0.0208334	0.0794952	0.0928433	0.0904465	0.104587	0.089626	0.0240864	0.0915396	0.00653129	-0.0593779	0.0705333	-0.040607	-0.0294579	-0.0251585	0.0212001	0.0145253	0.125376	-0.0534687	0.0197505	0.0150875	0.218979	0.156709				0.031572	-0.0368426
ASJL	0.014986	-0.090489	0.0156515	0.109943	-0.017244	0.00869009	0.0623164	-0.00473548	0.0584806	-0.0358913	-0.0200277	0.0232221	0.0119358	-0.00823486	-0.0961691	0.0181844	0.369476	-0.0526967	0.006961		0.297482	0.0566979	0.0335691	0.0565384	0.0442432	0.0606093	0.0621656	0.0627497	-0.0352989	0.0474986			0.00937593	-0.00132341	-0.0136717	-0.00188873	-0.00653966	-0.0191979		-0.0300373	0.0238892	0.00394173	-0.000789096		-0.0606666			-0.0333471	0.0104597
ASJR				0.0624486	0.0544039	-0.0464814			0.0258127	0.0178616	0.0388093	0.0678131	0.0990021	0.071533	0.000272825	0.0691185	0.0935191	0.285692	0.015086		0.166136	-0.158591	-0.0278462	-0.00648132	0.299933	0.00665623		0.0699679	0.0567064	-0.0214382	0.0281884		-0.0210439	-0.00693445		-0.0018755	-0.0530903	-0.0307759		0.0049138	-0.0122853	-0.000746242	-0.0137863
ASKL		-0.00964424	0.146461	0.108336	0.121842	-0.201419	0.00309695	-0.0208152	0.0654936	-0.0153884	0.0179417	0.0895733	0.0598116	0.0184224		0.0148863	-0.0475536	0.15784	0.340717		0.00950964	0.0445976	-0.0121468	-0.033587	0.0925808	0.0701217	-0.0276253	0.0135752		-0.0004769	-0.0529387		0.035117	0.0187078	-0.0346998	0.0254357	0.0025614	-0.00920496	0.0451789		0.00762853	-0.0163776			0.0420698	-0.0244051		0.0661984	0.0461311
ASKR		0.026248		0.446017	0.0217905		0.00475106	0.0253097	0.0450126	-0.0381357	0.0209753	0.0445622	0.0891375	0.0679006		0.0681043	0.024476	-0.0521806	0.227447	0.247411	-0.0208806	-0.0436095	-0.0351537	0.0199189	0.126719	0.0650325	0.153674	0.0469219	-0.130781	0.0910809		0.498306	0.160673	0.0689778	0.00737763		0.0500073	0.0637904	0.211783		-0.0624704	-0.0268761			0.110032	0.073634		-0.0245308
AUAL		0.196289	-0.0296365		0.0869042	0.116194		0.205669	0.216249		-0.0102642		0.0525788	0.0374863		-0.0193561	0.016461	0.182284	-0.0573605		0.381215	0.238031	-0.00738196	0.0296096	0.0186528	0.0318693	0.165345	0.0264724	0.190147	0.0932195			0.0241346	-0.0323189	0.0346889	-0.0318117	-0.0299634	-0.0760581	-0.0191214	-0.00282058	0.00256439	0.0239647			-0.0218791	-0.182686		-0.0362636
AUAR	-0.00641221	-0.0268011	0.0113122		0.101959		-0.0689349	0.0781595	-0.0365092		-0.00908566	0.115857	-0.0106041	0.207129	0.0633001	0.0127782	0.218226	-0.0195927	0.0974196		0.0459053	0.333767	-0.0672163	-0.0251084	-0.0185898	0.00991967	0.0446648	0.00999317	-0.00323913	0.0720237			-0.0404804	-0.000603478	0.0317476	-0.028587	0.0758305	-0.00754786	-0.00842123	-0.00274773	-0.00902426	0.0230219	0.0129663
AVG	0.0249988	-0.0574116	0.0684119	0.142085	0.00483369	-0.000415727	-0.0445878	0.0604767	0.0109337	0.0479379	0.0307715	0.0524487	0.0179895	-0.0223795	0.0122458	-0.00805809	0.00967145	0.0235338	0.0183592	-0.00333741	0.0243355	0.0579757	0.412491	0.0176525	-0.00235425	0.0120474	0.0093386	0.0224552		-0.011362			0.0303393	-0.00430566	-0.0653222	0.0853082	-0.0143176	0.130081	0.0192853	0.0173597	0.0318434	-0.0143576	-0.0256354	-0.146067		-0.00088376		0.0159704
AWAL	0.0853154	-0.123993	0.209996	0.0690601	0.0376405	0.106934	0.0193997	-0.040232	0.163423		0.183011	0.0711368	0.21484	0.0597419	0.0487466	0.016549	0.0501905	0.170536	0.0399636		0.166599	0.268082	-0.0087068	0.278958	0.203654	0.175587	0.0911838	0.0330128		0.0442769	0.0219203		-0.0739188	-0.0187031	-0.0212385		0.00834832	-0.0336671	-0.00627477		0.054586	0.02574	0.0505485	0.0213794	-0.00142078	-0.197155	-0.0337699
AWAR	-0.00238578	-0.040795		0.00120134	-0.0117929	0.209953		0.0540825	0.0707859	0.0390788	0.0197904	0.00930933	0.0448336	0.0403099	0.0324011	-0.0300024	-0.0229043	0.0371032	-0.00955963	0.64517	-0.0308524	0.155333	0.0287127	0.131201	0.39519	0.102494	0.271013	0.199089	-0.0182516	0.00348616	0.0246965		-0.0520324	0.0284576	-0.178737	-0.103788	0.0198318	0.0688406	0.00823343		0.000461385	-0.0657127				0.0287258		-0.00807151
AWBL	0.0329565	0.0173373	0.176614	0.030917	0.0272323	0.120548	0.0700848	0.017207	0.0956277	-0.0300947	0.0885634	0.0852387	0.212981	0.0684075	0.0435705	0.0568519	0.0162756	0.0485985	0.110263		0.0276827	0.0105538	0.000139395	0.102623	0.131465	0.436516	0.145201	0.093988	0.111821	0.0200999	0.0211616	0.146735	0.0266588	0.0304767	0.0293491	-0.00731721	0.0215259	0.00369605	0.0730254	-0.0120293	0.0307462	0.0138779	0.119784	0.0307335	0.0213841	0.0573903	0.05716	0.0470915	-0.000402824
AWBR	-0.0217782	-0.00435096	0.157132	0.123429	0.0431115	0.114307	0.288387	0.00363193	0.0821028	0.133942	0.0832941	0.158132	0.184719	0.192335	0.0240243	0.072568	0.0414099	0.0538834	0.12711	0.397211	-0.014972	0.0770908	0.0399494	0.0598438	0.201292	0.081994	0.400597	0.098558	0.102533	0.0410391	0.0147942	0.37567	-0.011479	-0.00728337	0.0148292	-0.026239	0.0181315	0.00999853	0.0678706	-0.0391146	-0.0232735	0.0116261	0.0930781	0.0418375	0.0150595	0.0265071	0.0758095	0.0937144	0.00939225
AWCL	-0.0718329	0.00555295	-0.0168547	-0.00107147	0.0235277	0.022981	0.0368112	0.0417503	0.0502605	0.0651922	-0.00844457	-0.0305884	0.173428	0.30533	0.0460382	-7.30983e-05	0.00765338	0.289329	0.0243276	0.174057	0.00359859	0.00727683	0.0230673	0.101911		0.0679104	0.105312	0.279306		0.00410227	-0.0632875		-0.0294374	-0.0865019	-0.0176161	-0.0734711	0.00454175	-0.00334782	0.0527388		0.0229569	0.0449904	-0.00680085	0.00367267	0.0328984	-0.132993	-0.0794033	0.0477459
AWCR	-0.0172668	0.000989806		0.0234634	0.0306169	0.0700454	0.180417	-0.0330836	0.373792		0.216309		0.0711474	0.0695145	0.0770241	-0.0315165		0.134495	0.00718292		0.0121108	0.00665347	0.0104195	0.0121769	0.209771	0.169273	-0.00205922	0.173316	0.518926	0.315564			-0.0936614	0.0383983	0.0559417	-0.0303333	-0.0282016	-0.0113168			0.0235976				0.00458625	0.00763557			0.0315671
BAGL	0.103411	0.00496543	0.0128537	0.00435922	0.162385			0.0346374	0.09143	0.0675632	0.0898972	0.00439032	0.022294	-0.0133086	0.0805773	0.0148864	0.0663063	-0.0316792	-0.0129177	0.493401	0.0821632	0.0215693	0.031407	0.0247792	-0.0119661	0.0835414	0.0806395	0.0171712	-0.00452667	0.337341	-0.0661814	0.173478	0.0438183	0.13301	0.0863703	0.0600623	-0.000399218	0.0294335	-0.0444811	0.0310562	0.0927067	0.0618586	0.270046	0.0380628	0.19419	0.106449		0.030446
BAGR		0.0365709	0.0509922	-0.0683127	0.0440615			0.0270467	0.0267152	0.224847	0.0749808	-0.0535649	0.0287892	-0.00682851	0.0825955	0.000881856	0.0417428	-0.0322264	0.357597	-0.00138535	-0.111217	0.0262134	-0.0469183		-0.0254542	0.00443463	0.0232539	0.00813835	0.0685305	0.0574864	0.474081	0.0641132	-0.0133912	-0.0492254	-0.00234948	0.0776401	0.00281895	0.0573011	0.0726458	-0.0480806	0.0769401	0.112254	0.476226	0.366871	0.217126	0.191584		-0.0269251	0.0667332
CEPDL		-0.0403922		0.0170958	0.145225			0.0162041	0.0381204	-0.0162888	-0.0134952	-0.0580757	0.0112767	0.00539135	0.0614161	0.0103524	-0.00389892		0.0703358		0.0319986	-0.063896	-0.0190811	0.0322595	0.00631876	0.153592	0.169232	0.0808066		0.0404331	-0.000250841	0.8121	0.418988	-0.013491	0.0282869	-0.0217862	-0.00443911	0.0116827			0.0122092	0.0335875	0.0359375			0.159797		0.0329989
CEPDR		0.0360472		-0.00418665				-0.0117862	0.0525859	0.00578602	0.00359145	-0.0986059	0.02554	-0.0265677		0.0192388	-0.0149824	0.00914511	0.0374053	0.057484	0.0231024	0.0084082	0.0126094	0.0399097	0.130718	0.0104716	0.0228459	0.0622852	-0.0535132	0.0788314	0.324112	0.56843	0.624619	-0.0164473	-0.00545923	0.0061885	0.031693	0.0156551	0.0157185	0.0409417	-0.0157295	0.0916262				-0.0204234		-0.0316739
CEPVL	-0.0615977	0.0191186	0.0303985	-0.00289389	-0.00667256	0.0359563	0.0992978	0.00392976	0.0322194	0.000656656	0.043769	0.0116735	-0.0616961	0.012333	0.0951938		0.0344732		0.0759472		0.026788	0.0457747	0.0488441	-0.0185131	0.0167282	0.0326145	0.0264093	0.04865	0.0296867	0.176245	0.141099	-0.0443735	0.0836856	0.566017	0.109345	0.0598059	-0.00677595	0.00520102	0.012853		0.0647492	0.0736568	-0.0202011	0.0092137		0.0328419	0.0424923		0.0376499
CEPVR	-0.0189775	-0.0119219		-0.0116675	-0.00388002	0.0571567		0.0524021	-0.0150446	-0.0134405	0.0609195	-0.00979014	-0.0249025	0.0585317	-0.152305	-0.0145753	-0.0216462	0.0118925	-0.0409995		0.000321672	0.0317914	-0.0166236	-0.0123544	0.0253988	0.0347553	-0.0112205	0.0103913	-0.0285924	0.195043		0.0338869	0.116886	0.314652	0.451681	0.0389638	0.00985839	-0.0127674	0.112954	0.225281	0.104515	0.221848	-0.00998989	-0.00503825		-0.0167216	0.025244		0.00744152
FLPL	0.635423	0.064035	-0.00527576	-0.0263109	-0.00514938	0.0277056	-0.0284171	0.165698	0.0187455	0.0476913	0.0593655	0.00480477	0.00563065	0.0286004	0.0128123	-0.0323528	0.016179	0.108587	0.0576374		0.0251772	0.0828564	-0.0265775	-0.0212644	-0.0285147	0.0100718	0.00753702	-0.0118049	0.0715693	0.00437194	-0.0347269		0.00313381	0.0050747	-0.0150448	0.383333	0.0977223	0.0177114	0.0419068		-0.00706173	-0.0311891	-0.0177449	0.00539315	0.00251433	-0.0140213	0.0357165	-0.0173574	-0.0122678
FLPR	0.000505676	0.0908033	0.00753169	-0.0115641	0.0234063	0.02859		0.160647	-0.00101222	0.0656682	0.00106212	0.0697907	-0.00310237	0.02205	-0.0380966	0.0347713	0.0366071	0.0866042	0.0520528		0.0180787	-0.0677775	-0.0216089	0.0254046	-0.00314805	0.0323418	0.0690912	0.0354442	0.036152	0.0172334	-0.0168883		-0.016078	0.000949865	-0.000225398	0.063031	0.481016	0.0453646	0.0390031	-0.0381458	-0.00279601	0.0187536	-0.0248566	-0.00984451	-0.0013463	0.0946975		0.0237359	0.103729
IL1DL	0.0796118	0.00505903	0.0186342	0.0701855	0.0646034	-0.0753925	-0.00719111	0.0117234	0.0108681	0.122792	0.0359108	-0.0238227	0.00537902	-0.00173231	0.0178209	0.0618047	0.0371682	-0.0596528	0.0260086	-0.0790817	-0.0126613	0.0205087	0.0133954	0.0757908	-0.0311917	0.00907682	0.0560136	-0.00441124	0.064176	0.0164969	0.100308	-0.0166467	-0.0305135	-0.00191725	0.0337711	0.0196978	0.009861	0.389306	0.175922	0.0173542	0.028123	-0.00304149	0.0891871	0.376089	-0.0577954	0.0416143	0.0480246	0.0587491	0.0409758
IL1DR	0.0644527	0.022749	0.0560473	-0.0113708	0.151949	-0.0225249	-0.0545839	0.0192231	0.0615148	0.00299648	4.67294e-05	-0.0339536	-0.00594228	-0.0188377	0.00916948	0.0434297	0.0185823	0.00483864	0.000997806	0.0818866	-0.00778441	0.0352512	0.034408	0.0346091	-0.0334919	0.0461454	0.0197292	0.0617441	-0.042705	0.000297752	0.00532165	-0.0355135	0.0717965	0.0129596	0.0160078	-0.00852345	0.0541772	0.200367	0.402286		-0.00188113	0.045812	0.00778629	0.0405436		-0.000853106	0.0101866	0.0489997
IL1R		0.0806977		-0.115406	-0.0602627			-0.0281502	0.0492224		0.0167512		0.0160683		-0.0146651	0.0238841		0.0242779	-0.0133874		0.0421254	-0.161064	-0.0181131		0.0150896	0.061948	-0.0283757						0.0171389			0.00802107	0.0457986	-0.0254368		0.449209	0.0978659	0.0717909	0.0117755	0.00512077				0.242304
IL1VL	-0.000200951	-0.0204579	0.0644588	-2.34023e-05	-0.0207093	-0.0134363	0.0637574	-0.00280166	0.0709777	0.0049322	0.0201093	0.0310124	0.00156671	0.00994198	0.0220044	0.0358219	0.0446105	0.0584323	0.0113301		-0.0241942	-0.034408	0.00432585	-0.0147218	-0.000478803	0.00529744	0.0239827	0.0140629	-0.00180451	0.0108494	0.0443321	0.108298	0.0333781	0.0359581	0.0103116	-0.0167193	-0.0122249	0.0118736	0.0212196	0.0386848	0.481197	0.258774	0.0693997	0.0531475	-0.0643774	0.0402625	0.0123962	-0.0178295	0.138117
IL1VR	0.0636394	0.119991	0.0124905	-0.0586387	0.00884685	-0.0229493	-0.00856545	-0.00422475	0.0133782	0.00428972	0.0494979	0.0120108	0.0174373	0.00458963	0.0478924	0.0186825	0.0416137	0.0369454	-0.0164877	-0.034649	-0.0391136	0.0598608	0.0137479	-0.0133781	0.133463	0.0200755	0.0164646	0.00184064	0.0595723	0.178327	-0.0782804	0.0111701	0.0734892	0.103324	0.00790288	0.019319	0.0235404	0.00451152	-0.00882662	0.0801511	0.205617	0.523274	0.0454807	0.0873534	0.00240787	0.208897		0.0428101	0.15695
IL2DL	-0.0011129	-0.0182511	0.0216361	0.0678478	-0.0136204	0.0132135	0.00649447	0.0313487	0.0715221	0.0419027	-0.00415345	-0.0181374	-0.0526397	0.0323625	-0.00913182	0.0103401	0.0122017	0.0654201	-0.000284799	-0.0507924	-0.00875414	0.0241639	0.0247214	0.00185877	-0.0126592	0.00979375	-0.0231822	0.0125952	-0.0013112	-0.00510846			0.0486825	0.0159499	0.0077012	0.0196795	0.00132583	-0.00175119	0.0564821	-0.0159164	-0.0226031	-0.0471567	0.369484	0.270686	0.0613712	0.0076728	-0.00888738	0.0541843	0.0234448
IL2DR	0.0808725	-0.00411924	-0.0208375	0.0582916	-0.0160661	0.0304208	0.0409163	0.0192196	0.0784426	0.0143378	0.017767	0.010265	-0.000762388	0.010854	0.0423338	0.0105212	-0.0182244	0.150104	0.00908429	0.0743305	0.0306876	0.00468156	-0.0385501	0.0307272	0.0291516	0.0154101	0.226652	0.00613892		0.078611	0.236654	-0.00392967	-0.0221638	-0.0233479	0.012674	0.00387198	0.0460012	0.1049	0.069135	-0.0146924	-0.00552736	0.025784	0.243557	0.385869	0.00751575	-0.0262936	-0.0100133	0.0367691
IL2L		-0.0458666		0.0229319	0.0679582		-0.00509544		0.138293	-0.0450173		0.00921909	0.107255	-0.0529537	0.0946432		0.0217418		0.0104799				-0.0515165	-0.0109093		-0.0170225	0.893135	-0.00197492		0.233668	0.00284087		-0.155087	0.186252	0.0284466	0.0481651	0.0855376	0.0149903		-0.0197694	0.0147763	0.169195			0.31765	0.0492311
IL2R			0.00144223		0.0237165	-0.0279672					-0.0248464		0.0140627	0.160674	0.039232		0.0490573		0.0308165				0.174661			0.0274079	0.0993348			-0.00569614	0.0783337	0.0174028		0.629048		-0.0195657	0.137881	-0.00440641			-0.0394227	0.25771			0.14828	0.262745
IL2VL	-0.0398035	0.0541293	-0.0145434	0.0164432	-0.0451901	-0.0575603	-0.0177651	-0.00420674	0.0268465	-0.00368537	0.00719852	-0.0327049	-0.000175093	-0.0152951	0.00413622	0.00241446	0.00653333	-0.0514298	0.0638191		0.0244699	0.0432677	0.0193395	0.0476003	0.0670962	-0.0120939	-0.00176723	0.000952559	-0.0188204	0.0470373	0.0159039	-0.0370591	0.037372	0.00343183	0.0184345	0.0117262	0.00361548	0.0239118	-0.0442521	0.0565111	0.0983715	0.117856	0.0234138	0.00999142	0.0255765	0.104981	0.660681	0.0275016
IL2V4		0.0813106	-0.0243825	-0.0018183	-0.024446			0.0266614	0.00558115	-0.0162507	0.0619471	-0.0341043	-0.00444894	-0.013357	0.0188048	0.048217	-0.0259106	-0.0951062	0.00142766	0.0979536	-0.0020288	0.00203096	-0.000345111		0.00897989	0.0139773	0.0440914	-0.000345712	0.00307801	0.041972		-0.0302729	-0.00540599	-0.0186574	-0.0044708	0.0599117	-0.0212768	0.0509822	-0.00976159	0.0460415	0.0400618	0.0681011	-0.01065	0.0171441	0.0764835			0.322961
NSML	-0.0258415		0.0593524	-0.00136441	-0.0645982	0.0563485		-0.0610744	0.0148309	-0.0254028	0.0235208		-0.0193327	0.00833484	0.0242033	0.00912257	0.0525684	0.0233288	0.0168052		0.048917		0.0351582		0.0126369	0.00364135	0.0130938	-0.0103367	-0.14542	-0.00113283	-0.0167576		0.0134817	0.0463136	0.0601313	-0.0244169	0.00178012	0.0538631	0.0377422		0.0352421	0.0901876	-0.00323777	0.0145174		0.176143		-0.0654206	0.748972
NSMR	-0.0155688	-0.00607807		-0.00774781	-0.030045	-0.0254751		-0.0758692	-0.0119914	0.0979754	0.00866171	0.0172978	0.00161466	-0.0486741	0.0582382	-0.0146435	0.00469603	0.0956686	0.0279525	0.00835726		0.066813	0.00639586	-0.0624434	-0.0113077	-0.016973	-0.0280081	0.0213507	0.000366301	-0.00212369			-0.0542613	0.0134429		0.0533747	-0.00244981	-0.00904867	0.0457601		0.0211699	-0.0236211	0.0287762	0.0464082		0.0973175	0.0900036	0.0714293	0.292436
OLLL		0.038538	0.0270043	-0.0402659	-0.0116305	-0.0253351	0.000572075	0.00922488	0.0190331	0.0593157	0.0156766	0.0103659	-0.00330816	0.0124466	0.0736514	0.0522792	0.00659124	-0.0551148	0.0254788	-0.0236266	-0.0230669	-0.015826	0.0889357	0.0160509	0.0047649	0.0580122	-0.00762926	0.0063642	-0.0608773	0.102174	-0.0441947	-0.019272	0.014637	0.0610642	0.0294907	0.00159427	0.0142254	0.116665	0.223082	-0.0265483	0.0382967	0.0788196	0.0177704	0.0574789		0.0672305	0.00730935	0.0618297	0.0201142
OLLR		-0.000425847	0.0254428	0.0125785	0.0504129	-0.0221383	-0.0219291	0.00317125	0.00877951	0.0702802	0.0510827	-0.0200311	-0.00176915	-0.008789	0.0348842	0.0366411	0.0413749	0.00855168	0.0326371	0.0593152	-0.0116407	0.00732058	-0.0291283	0.0231284	-0.021054	0.0154786	0.0356331	0.0156695	-0.0113329	-0.000757947	-0.0916711	0.0194911	-0.00212142	0.0269676	0.0449107	-0.00281898	0.00876296	0.162698	0.117307	-0.0083973	0.0348147	0.0563627	-0.0342382	-0.0559449	0.0148555	0.151693		0.0279082
OLQDL		-0.00071162	0.0418421	-0.00651959	0.0799261	-0.0225588		0.0146637	0.0539333	0.120961	0.05806	0.109383	0.00364471	0.151585	0.0964233	0.116673	-0.00192502		-0.0818978		-0.0160503	0.0330059	0.053651	-0.0107679	-0.0128024	0.0949074	0.0549764	0.0174595		0.0578165	0.0197353	0.258446	0.125185	0.112343	0.0548925	0.00808464	0.00562467	0.145705		-0.0558928	0.0852785	0.0583633	0.0132323	0.0561697	0.141329	-0.00979245	0.0249606
OLQDR	0.0272855	0.0401126	0.0478373	0.0672701	0.102189	-0.0251656	0.00176387	0.0426594	0.0381601	0.153625	0.122866	0.0627507	0.00145701	-0.00514021	0.168543	0.0596603	0.00323777	-0.0251957	-0.0549108	-0.0722085	0.0127867	0.0845321	0.0831543	0.087854	-0.04272	0.018831	0.0238606	-0.0275702	-0.0613047	-0.0280211	0.0794559	0.181756	0.128118	0.124761	0.0296246	0.0446905	0.0302626	0.14905	0.257528	0.0136951	0.0585748	0.0164785	0.0865883	-0.0357591	0.107573	-0.0616748	0.0735937	0.0342901
OLQVL	0.113258	-0.00206454	0.0256142	0.03677	0.0389722	0.0166602	0.106313	0.0099405	0.0490432	-0.0264996	0.131783	-0.000188604	0.0139511	0.0131815	0.0389165	0.00901967	0.0185883	-0.0256292	-0.0300414	-0.019728	-0.0107052	0.309692	0.0137228	-0.0388726	0.0696274	0.0191429	0.0026802	0.0202429		0.0287052		0.0131448	0.112996	0.043326	0.0823796	0.0347399	0.0354833	0.0198515	-0.035999	-0.0157429	0.0444349	0.0862668	0.0650727	0.0837175		0.0519972	-0.0221704	0.14312	0.00421588
OLQVR	-0.0201723	0.198987	0.0367127	-0.0653457	0.0515818	0.0214305	0.0669005	0.0301075	0.0465713	-0.0030525	0.105242		0.139147	-0.00367948	-0.0252505	0.0100009	-0.00597272	-0.0131247	-0.001576	0.0954	0.00075171	0.0256233	0.0873567	-0.0322022	0.0332651	0.0227787	0.00892845	0.033822		0.0645152	-0.0599979		0.118927	0.0747502	0.130877	-0.00628914	0.021706	0.00815213		0.134517	0.113931	0.138154	0.0165236	0.00460355	0.00877431		-0.00454742
URADL	-0.0597306	0.0424146	0.0175249	0.0393779	-0.0264137	0.0139152	0.0371426	-0.0122404	0.158485	-0.0163359	-0.0699562	0.0899763	0.0170754	0.0296803	-0.0352314		0.0235211	0.0463589	-0.00875357		-0.00446061	-0.0244525	-0.00138445	0.00987605	0.0205331	-0.0033494	-0.0183468	-0.0209516	0.145951	-0.00980184	0.122485		-0.0156767	-0.00014581	-0.0277404	0.0247073	0.0291078	0.236042	0.310095	-0.000484423	-0.0104475	-0.0565593	0.0759276		0.00086052	0.0313915		0.0344862	0.093731
URADR		0.013631	0.016838	0.0171157	0.121804	-0.0476217		-0.0900435	0.0128248	0.0199089	0.0279438	0.0329177	4.54055e-05	-0.0490786	0.058565	0.0981124	0.0136697	-0.0328815	0.109308			-0.030336	0.0189226		-0.0123934	0.0415849	-0.00928381	0.011199	-0.0893215	-0.0855912	0.00465068		-0.0131563	-0.0187079	-0.0014809	0.0153593	0.0167399	0.0829658	0.211847	0.0168984	0.00230218	-0.00807959		0.134627		-0.0850339	0.0203951	0.316049
URAVL		0.0271433		0.0512155	0.00238064		-0.0436704	-0.011435	-0.0108762	-0.0448236	0.0564036	0.0193302	0.00448814	0.0279542	0.0576421	-0.00907871	0.0875399	0.0120913	0.0206029		-0.0526889	-0.0124306	0.0248802	-0.00766394	0.0438875	-0.0176854	-0.0295836	0.0488687	0.0118491	0.0589319			0.0749603	0.0519464	0.0241723	-0.00878541	-0.0225015	-0.000191755		-0.054235	0.313986	0.22156	0.032168		-0.0390978			0.0819626	0.0421725
URAVR		0.0724655		-0.0434841		0.0423193		0.0180531		-0.0209612	0.0670674	0.199849	0.00406582		-0.0357822	-0.00604109		-0.244177			-0.00896426	0.0332013	0.108543	0.00130432	0.0744589	0.0516114	-0.00349715	0.276092		-0.137111	-0.0458324		0.119373	0.142361	0.0104633	0.0378949	0.0352792	-0.0634888			0.0760076	-0.0246528	-0.0986206					0.109927
URBL		0.0607382		0.0454575	-0.0291429	0.0450362		0.00467559	0.0411685	0.124817	0.0790878	-0.0530577	0.00918401	0.00322961	-0.00599935	0.0687889	0.0588469		-0.0202613		0.0117818	0.0738753	0.000381887	-0.0419423	0.116663	-0.0139201	-0.0114487	0.00810928		0.0163713		0.201196	-0.00724671	-0.0592826	-0.000363057	0.0265756	0.10344	0.0505961	0.103885		0.0709549	0.0997678	0.1422			0.0123959		0.0116653
URBR	0.0191024	0.00746133		0.082	0.0207419	0.0775708		0.0516637	0.0402556	-0.0466338	0.0504727	-0.139893	0.00961676	0.00973851	0.0137009	0.023976	-0.0294984	-0.0344463	0.173075		-0.00807857	0.0374361	0.0507064	-0.00305563	0.0430066	0.0236286	0.0388162	-0.0137121	-0.0628298	-0.020535	-0.0168717	-0.0825079	0.0318149	0.0891673	0.035426	-0.0178031	0.0168	0.00814859		0.190875	-0.0449918	0.0887187	0.0784985	0.0028022		0.492773		0.0117153
URXL	-0.0537712	0.0450765	0.0734151	0.197203	0.398075	-0.0563894	0.0126379	0.00510141	0.0320138	0.0396899	0.0170479		0.137681	-0.00955491	-0.0147504	0.245397	0.0245828	-0.0167902	0.0670013	0.0436748	-0.00810492	-0.0558586	0.0419967	0.032647	0.0489061	0.036004	0.0589566	0.00898212	0.136653	0.00418677		0.661373	0.153223	0.00794583	0.0383057	-0.0191765	-0.0177953	0.10246	0.19006	-0.00324899	0.0215106	0.0564575	0.0317702	0.0693331	-0.0214156			0.0632847	-0.0172627
URXR	0.0133678	0.0274984		-0.0193057	0.253254	0.0338954	0.0932126	-0.00501106	0.0600037	0.117315	-0.0150173	-0.0312573	0.00964456	0.0330125	0.0385575	0.0156227	-0.00450115	0.0291704	0.138988		0.0139412	-0.0295192	0.012175	0.0754684	0.0701208	0.0861282	0.072171	0.0523741	-0.0277969	-0.000265703	0.0408651		0.203379	0.0214801	-0.00777113	-0.00819393	-0.00560237	0.016933	0.0387635	-0.0205192	0.0278286	0.0513638	0.0447788	0.0933488	-0.00806937	0.00813739		0.0425076
URYDL				0.0181529	0.0804726		0.0743555	0.0511795	0.0203263	0.021918	0.063777	0.0303974	-0.0278035	-0.0107293	0.0375369	0.0824548	0.0959886		0.00677403				0.153214	0.0611576	-0.0204464			0.00271415		0.00575376	-0.021074	0.202731	0.00639826	0.204099	-0.0406081	0.0601633	0.0453921	0.14147	0.157016		0.0961996	0.021684			-0.0390315	0.0157995		0.266049
URYDR			0.0423304		-0.0643555	-0.0326565		-0.0140852	0.01693	0.0305666	0.048944		0.0251881	-0.0776463	0.0173128		0.0337665		-0.0790923		-0.000664768	0.250077	0.0331266	0.00801091	-0.0600817	-0.0371594	0.163084	-0.00766082	0.0395031	-0.00668052		-0.0907433	0.0716532	-0.0373181	-0.0810417	-0.0111442	0.0524783	0.305558	-0.0229563		0.0666065	-0.14041		0.143018		-0.0585022
URYVL		0.0101462	0.0385102	-0.0325144				-0.785411	0.174947	0.083752	0.0312289		0.0250844	0.0623259	0.0664777	0.0652761	0.00117527	0.0295352	-0.0225776		-0.00673361	0.0907771	-0.0113122	-0.0128279	-0.0433201	0.0942789	0.0289206	-0.018325	-0.028569	0.0618715	-0.044236	0.0357768	0.204564	-0.00475407	0.0131794	-0.373586	0.000787045	0.00561388	0.0323141	-0.00582416	0.0957959	0.0312287		0.0439982		-0.0613236		0.119049
URYVR	-0.0732066	0.0338479	0.045021	0.00477283	0.178617	0.0123176	0.103603	0.0506867	0.0808761	0.0442961	-0.0471773	0.107366	0.00128164	0.0468059	0.0469947	0.0114715	0.0360811	0.0320767	-0.0766948	-0.142901	0.0442844	0.0175679	0.034696	0.119638	-0.00426183	0.0749821	-0.0130268	0.00728093		0.0419701	0.0446907		0.00739596	0.0972879	0.0368122	-0.00627054	0.0932177	0.0205629	0.10248		0.0648008	0.0733434	0.0997012	-0.0284471	-0.0101977		0.0312946	0.0102032
ADAL	-0.0628298	0.014166	0.0918154	-0.0140654	0.0550209	0.084212	-0.00900534	0.0485857	0.105618	-0.0087212	0.0828544		0.0229764	-0.00444549	0.132015	0.014303	-0.00409986	0.00295839	0.0291897		0.250969	0.0781323		0.0857557	0.00764299	-0.00892362	-0.00902716	0.0267448	0.00574245	-0.0213191			0.00916869	-0.0111771	-0.00981536	0.533724	-0.00471643	0.0104048	0.0103762	0.0275525	-0.0116885	0.226176	0.0102642	0.0401107	-0.0375433	0.124677		0.220074
ADAR	0.033354	0.344012	-0.00398784	0.0313982	-6.66438e-05	0.0201771		0.200478	0.0459422	0.0825314	0.0329104	0.0491132	-0.0282963	0.017804	0.0575157	0.0118128	-0.0353155	-0.0238894	0.0102525		0.319759	0.0454387	0.0615493	0.0451573	0.0416646	0.0197467	-0.00782996	0.0427122		-0.00946463	0.0340249		-0.00144744	0.0166074	0.00666354	0.0553082	0.135397	0.07131	-0.0401276	0.0224336	0.0282596	-0.00966221	0.0157971	-0.00870559		0.0421917	0.0465125	-0.0298173
AIBL		0.00450597		-0.0123401	0.119973	0.04486	-0.0201474	0.124688		0.388547				-0.028539				0.297167	0.0119605					0.100706	0.0353229	0.401493		0.107086			0.193229		-0.0172867			-0.00575085	0.0170554	0.00670464			-0.0607892	-0.0416251	0.0232035	-0.330365	-0.0796494
AIBR	0.0116065				0.0809593						0.0287418			0.0192694		0.0827088	0.0772849				0.0152306	-0.165259	-0.00635553			0.120695		0.0582395	-0.02168					-0.0989368			0.0163321	0.0382763		-0.00458218		-0.00135441							-0.00887513
AIML		-0.0180567	0.0495483	-0.0283487	0.000924377	-0.0616175	0.061198	0.0249505	0.0101967	0.0481714	0.000197335	-0.0180183	0.00587884	0.0121581	-0.0175576	0.0535521	-0.0657908	0.276802	-0.038554		0.0844421	0.259859	0.00715107	-0.0177116	0.089356	-0.0076777	0.0205953	0.0115763		0.0037867	0.18042		0.00231667	0.0851742		0.0156779	-0.0237806	0.0385845	-0.0472557		0.0452754	0.0397844	0.0824404	-0.0582038	0.104466	-0.428624
AIMR	0.0335678	0.0482679	0.00651456	0.0140298	0.0433702		0.0748821	0.0928236	0.0266608	0.0723911	0.0230725	-0.01362	0.0225202	0.0132787	-0.00265761	-0.0073005	0.0618293	0.0273037	0.021806		-0.00919314	0.17406	0.0107681	0.0327146	-0.00115345	0.0213225	-0.0243772	0.00812932	0.194871	0.0770774	-0.0213419		0.0147816	0.0820361	-0.0120837	-0.00522012	0.0179409	0.0117742	0.0581884	-0.0306488	0.00474378	0.000191095	0.00731151	-0.027941	0.0549307	0.0292522	0.0432314	0.0197256	0.00610027
AINL		0.0321499	0.0352682	0.00439841	0.0435707	0.045164		0.000592349	-0.0157841	0.0373342	-0.014031	0.0231559	0.0365036	-0.0305007	0.0368576	0.165069	0.0128444	-0.0284515	0.0904829	-0.0489159	0.0236849		-0.0313769	-0.00693809	-0.0458638	0.0219293	-0.0185144	0.00718129	0.039017	-0.0241205	0.0052589	0.0200079	0.014559	0.0307325	0.00605537	0.0131565	0.217545	0.0353071	0.0407934		-0.0329205	-0.00477768	0.177173	0.00500153	-0.0321541	0.0957357		0.0312796
AINR		0.038456			0.030585	-0.00149212		0.0380351	0.099375	0.068309	0.108718	-0.0239277	0.0482394	-0.0445225	0.0630481	0.110503	0.0883842		0.0324367		-0.00311109	-0.0186833	-0.0534722		-0.0208865	0.0169606	-0.0195196	-0.00614794	0.0607097	0.0643079	-0.0183306		-0.00910002	0.141156	0.0117456	-0.00464276	0.135218	0.0573042	-0.0855643		-0.0196394	0.0470574	0.35312			-0.0590377		-0.0633439
AIYL			0.0347618		0.0251712	0.0275549		0.00430502	0.0121264	-0.0752206	0.0078645		-0.0337826	0.0490405	0.00968657	0.0170614	-0.00991915	0.206264	0.0747158		0.0737837	-0.052932	-0.0109108	0.052246	0.0343402	0.0335922	-0.00165305	0.0469179		-0.00820177			-0.0128377	0.046646	-0.0931864	-0.0817416	-0.00992789	0.016119		-0.00688585	0.0421261	-0.0246906	0.033384	-0.0247214		-0.301609	-0.0272212	0.0250603
AIYR	0.0256016	0.0145338	-0.139256		-0.133668	-0.00900723		0.0454207		0.039672	-0.0290096				-0.0618211	-0.0500733	0.135214						-0.064973	0.0174931		-0.00719898	0.0104788			-0.00235129				0.0801771	-0.0204087	-0.0249125	0.0761828	0.0213605			0.00846886	0.0078364	-0.0212526	0.038731			-0.10688	-0.0345784
AIZL	0.0331478	-0.0138864	0.0533171	0.058456	0.0590945	-0.0370976	-0.0486138	-0.0705704	0.0701367	0.09042	0.000389155	-0.00724025	0.00983057	-0.0068161	0.0369195	0.0130198	0.0262292		0.0766043	-0.276837	0.11286	-0.00319773	-0.0208719	0.162248	0.0115719	0.0511185	0.0251886	0.0624574		0.0706632	-0.00750076		-0.0144756	0.00640028	-0.131909	0.0233591	0.0739568	-0.0293538	0.0083999		0.0207498	-0.0230827	-0.0435646			0.0124243		-0.0182841
AIZR	-0.0386596	0.0832939	-0.0631152	0.26922	0.0502754		-0.0114142	0.058816	0.0228508	0.0551205	0.00707989	0.0233587	-0.0116625	-0.00585735	0.0592617	0.020943	-0.011962		-0.0169898	-0.149153	0.0121711	0.116546	0.0110541	0.0201455	0.00208871	-0.000602735	0.0307285	0.0352743		-0.00381654	-0.147869		0.0430605	-0.0319575	0.113891	-0.0282679	0.00407368	-0.0301044	-0.0545772	-0.00784356	-0.0210529	0.00854841	-0.0928235	0.00557026		-0.0179641	-0.017845	0.0367688
ALA				0.0766697	-0.0857298	0.0155416		0.0452762	0.0281922	0.0834814	-0.077621	-0.0255238	-0.0350445				-0.0643129	-0.0175134	0.0255261		-0.00329882		0.0464994	-0.00361045	0.0611789	0.0355419	0.0627221	-0.0156893		0.0117517	-0.0307188		0.0416827	-0.0360388		-0.0477667	0.00532329	-0.110749	0.430245		0.00518095	-0.101603
AVAL	-0.0615761	-0.00382927	0.0333349	-0.0112185	0.174771	0.257046	0.199568	-0.0204059	0.0123528	-0.0457829	0.0184647	0.0986828	0.111072	-0.0134397	0.0755089	-0.0303709	-0.0333241	-0.113551	0.0449895	0.0588188	0.159815	0.0282175	0.0369588	-0.0870165	0.0474518	0.0375771	0.0142975	0.083876		-0.0480105		-0.0287572	-0.00597167	0.0483152	-0.0375639	-0.0518097	-0.0380128	0.0113513			0.0421649	-0.0384553	-0.0354757		-0.0194741	-0.068726		0.0274145
AVAR	0.0251903	-0.00453815	0.0689166	0.0652741	0.0236753	0.302929	0.0903031	-0.00421783	0.0192688	0.185384	-0.0283847	0.261977	-0.0492304	0.105791	0.0522748	0.00737871	0.0568148	0.019104	-0.0383187		0.0741709	0.0230027	0.0221202	0.00640561	0.171457	0.0377988	0.0307658	0.0516799	0.324001	0.0144088	0.242711	0.0675324	-0.0116856	0.0646046	-0.00924649	0.0514452	-0.00507489	0.0191833	0.0203516	-0.00591001	0.0158648	0.00449056	-0.0336626	0.0572183	0.0243075
AVBL		0.0590535	-0.0282833	0.0676839	0.109806			0.0993811	0.139551	0.252095	0.106174		0.0224476		0.0143784	0.000295624	-0.0180137	0.0340924	0.100642			0.0153551	-7.46554e-05		-0.029594	-0.0730879	0.0381913	0.0336261	0.0488141	-0.0202692			0.048175	-0.0189115		-0.0420252		-0.0648506		-0.0668102	0.0354713	0.0119535	0.0421381		-0.0145752			-0.0205906
AVBR		-0.0439955	0.102183		0.0750799	-0.0161706		0.0119881			0.150614		0.125588			0.0305307	0.0898106	0.119761	0.214607		0.0067925	0.0146154	0.00751242			0.0919264		0.0635957	0.172261	-0.0496807			-0.0189452	0.067636	0.00063154	0.0259086	-0.0152648	-0.0461738			-0.0465475				-0.135586	0.126455
AVDL	-0.0242153	0.018498		0.0407363	0.0209024	0.00902199	0.023905	0.0386916	0.130249	0.0668	0.00578461	0.0843493	0.118906	-0.031644	0.153382	-0.0431571	0.103597	0.0681444	-0.00369335	0.0342784	0.103927	0.0710937	0.0546806	0.0269616	-0.0155013	0.0870865	0.0374747	0.0843505	0.016266	0.0452059	-0.00881474	0.087962	0.0221364	0.000182996	0.00142277	0.011179	0.0841609	0.0241365	-0.0133788	-0.0024365	-0.00349354	0.0337603	0.0290747	0.0286925	-0.0607807	-0.0260678	0.0137677	-0.0340334	0.0304261
AVDR	0.00668309	0.0383934	-0.0114262	0.0102288	0.0621608	-0.00930264	-0.0601178	0.0102674	0.0521133	0.0981889	0.0777073	0.0974398	0.0125426	0.0985154	0.0507726	0.0610545	0.0878874	-0.256913	0.0422847		-0.00535264	0.0257504	0.0174555	0.00240844	0.0545503	0.0419821	0.0845705	0.00798545	0.00497051	0.0261629	0.027796	0.108847	-0.00704113	0.00674703	0.00339526	0.00643873	0.0964821	0.0282298	0.0144087	-0.0638323	-0.00677599	-0.00439987	0.0576314	0.0433796		0.00121021	-0.00304925	-0.117089
AVEL	0.0265159	-0.00422229	0.0533842	0.0278222	0.137287	0.106877	0.012473	-0.0116546	0.0310628	-0.0324631	0.0765122	0.166479	0.137042	0.0505271	0.157288	-0.00573555	0.0696959	0.108844	0.0230061	0.0699404	0.151271	0.0531238	0.0338987	0.117357	0.139897	0.0865078	0.0507727	0.0483365	0.0944666	0.00587625	0.0516567	0.184213	-0.0230052	0.0259634	0.0122412	0.00276798	0.0221201	0.00728404	0.0667322	0.0379879	-0.017126	0.0300415	0.120187	0.0586787	-0.0345437	0.194971	0.132321	-0.0103497	0.0180294
AVER	0.0396165	-0.0137035	0.113593	-0.0240442	0.0682598	-0.00538839	0.231467	0.00970783	0.0286736	0.0019308	0.0549569	0.171947	0.0489367	0.101891	0.0727149	-0.0151562	0.0270445	0.0376906	0.0151201	0.0227358	0.0706647	0.00458086	0.0386189	0.0490362	0.090588	0.0331814	0.0407439	0.160509	-0.0128461	0.00755633	0.150657	0.0591289	0.052402	0.0172416	-0.0303939	0.0165851	0.0106198	0.0115321	-0.00492731	0.0527001	-0.00473889	0.00918466	0.0047448	-0.0163713	-0.0271359	-0.0260726		-0.00208633	0.0570107
AVFL						0.0119564		0.0339603		-0.0180747				-0.0176087		-0.0320588	-0.0272377	0.0176925	-0.0599378		-0.0867212					0.00109707	-0.00794252									-0.0364451		-0.0780672			0.0910086		0.0419352
AVHL	-0.0198294	0.0192768	-0.0164063	0.243522	-0.0047651	-0.0317097		0.057697	0.0387835	0.103957	0.156027	0.045169	0.0704264		0.201493	0.058924	-0.0409455	-0.0367653	0.0451806		0.0341703	0.0556185	-0.00189484	0.028732	0.0253954	0.169498	0.0219822	0.0184892	0.280225	0.0491497	0.00553834		0.0004771	0.0668909	0.00900315	0.0459055	-0.00253983	0.0578252	-0.0450115		-0.00358232	0.0143006		0.0716297		0.0233223	0.0255412	0.0144335
AVHR	0.0332724	0.0363154	-0.0470188	0.207267	0.10248	0.00604659	-0.0146697	0.00365901	0.122295	0.235337	0.126672	0.0577046	0.0556591	-0.0559197	-0.0594887	-0.0788387	0.0391471	-0.00137415	0.0702793		0.0165887	0.0569069	-0.0348504	-0.0419273	0.0974255	0.0383014	0.0947604	0.212995	0.046218	0.0232518	-0.0408511		0.0342163	-0.0442729	-0.00294989	0.114408	0.00295852	0.00755724	-0.0325742		-0.0328064	0.0167636	-0.0138714	0.011992	-0.166093	-0.0289483		-0.00578567
AVJL	0.113442	0.0119727	-0.000661563	0.154493	0.0701858	0.0475043	0.026912	0.0245423	0.0191068	0.0349796	0.0515404	0.090172	0.0548088	0.00701271	0.100046	0.0455523	-0.0185779	0.082861	0.0067786	0.105381	0.00265833	-0.0311598	0.0486302	0.0340014	0.0449828	0.132442	0.00817794	0.0707905	0.050737	0.0524408	0.108719	0.000227585	0.00943878	0.016161	0.00428743	0.00150503	0.0522066	0.0224799	-0.00457592	0.0656589	0.00784561	0.0503922	0.0153321	0.00138522	0.029017	0.0241836	0.0672485	-0.0146338	-0.000853737
AVJR	0.0109661	0.0535994	-0.114721	0.11341	-0.00566198	0.0172111		0.0120331	0.0610071	0.16483	0.093079	0.324092	0.0457313	0.0222608	0.017973	0.0638831	-0.00458803	0.0265786	0.00395431	-0.0238235	-0.00276614	-0.0696334	0.0309144	0.0626218	0.0417868	0.118818	0.0787847	0.0921862	0.0788113	0.00838606	-0.00408677	-0.172069	-0.0172374	0.0179142	0.0381083	-0.00782523	0.0268123	0.00465202	-0.00217436	-0.00908394	0.0196742	0.023122	0.0341503	0.0256704	0.0447375	0.0127435	-0.102311	-0.016757	0.0312884
AVKL	0.0895223	0.0051825		0.00320642	-0.0463183	0.0267886		0.058206	0.0620876	0.101214	0.0626967	-0.0239224	0.0022607	-0.0341653	0.0508465	0.0209018	-0.017141		-0.0121947		0.0138028	0.195412	0.0381118		-0.0481025	-0.00836847	0.00454989			0.00458314	-0.0173743			-0.0384525	0.000893404	0.0408634	-0.0792242	-0.0293838	-0.0407657	-0.00441812	0.0635557	0.0633728						-0.0350054
AVKR	0.0463951	-0.00155717	0.0424439		-0.0163698	-0.0280771		0.239578	0.0225513	-0.00619457	0.0237791	-0.0217514	0.0267007	0.0856816	-0.0309408	0.0061069	-0.00736293	-0.0391992	-0.00155647		0.0160039	0.0195278	-0.0104764		-0.00804551	-0.0156794	-0.00895052	0.0459134	-0.0175679	0.000443649	0.0315939		-0.0420317	-0.000105975	-0.00068795	-0.00784514	-0.0256298	-0.017601	0.00771381		-0.0316764		0.136355		-0.00934185	0.00752861	-0.0491603	-0.0216362
AVL								0.0226362					-0.0249359	0.0422449												0.00238088		0.0104178					0.00149556				0.0208362		-0.0296972		0.0132898
I1L	-0.0231567	-0.0232948	-0.00804094	0.0155545	-0.00669866	-0.0327307	0.0792946	-0.0194669	-0.00520201	0.00705884	0.0131942	0.0320001	-0.0113717	0.0110866	-0.0100916	0.00531675	-0.00570387	-0.0375399	0.0175349	0.00513865	-0.00381771	0.0346348	0.0119881	-0.0303403	-0.00187058	0.0117192	0.000835236	0.0345317	-0.0241751	0.0237682	-0.00882778	0.000981918	-0.00280512	0.094042	0.00955308	0.0337524	0.0149534	0.0235738	0.0437909	-0.0247089	0.00812842	0.0083941	-0.00609053	-0.0130766	0.0983283	0.0182848	0.053053	0.138472	0.131514
I1R	0.108872	-0.00682603	-0.0594663	0.0477647	0.00935034	0.00738831	-0.0341297	-0.00766466	-0.01884	0.00316942	0.00587343	0.0144773	-0.00177154	0.0349114	0.0272304	0.00177323	0.0241073	-0.0150764	0.0814987	0.0666262	0.0248319	0.0414701	-0.0239174	-0.0352647	0.0199534	0.0021556	0.00598826	-0.00349564	-0.0107339	0.0152287	0.0255575	0.0587119	0.0401145	0.00369583	0.0326641	0.00229979	-0.0187426	0.0147365	0.0171145	-0.0412871	0.0266352	0.00301861	0.023691	-0.0423598	0.00350455	0.000631728	-0.00342465	-0.0141055	0.0898208
I2L	0.00620605	-0.0352799	-0.0321606	0.0206599	0.00670865	0.0429315	-0.0235919	-0.00530412	0.0225849	0.00667646	-0.00798402	-0.0101114	0.021655	0.033029	-0.0111607	-0.00225724	0.0274356	0.0985769	-0.0103494	0.0826782	-0.0551592	-0.0187258	-0.012128	-0.0027981	-0.03099	0.0229769	0.0289751	0.00101468	-0.0230964	-0.00649836	0.00342725	-0.043077	0.00826862	0.0250518	0.0202961	0.0553382	-0.0257306	0.0718427	0.00611563	0.0803026	0.0382923	0.0550902	0.0201239	0.0848454	0.0109382	0.217948		-0.00989395	0.895354
I2R	0.0127947	0.00799618	-0.0086339	-0.0152271	0.0194776	0.00524248	0.00689785	0.00577598	0.012184	-0.000859864	-0.00301566	0.0148595	-0.0131454	0.0160631	-0.00184468	-0.0273433	0.0154554	0.0998433	-0.0400182	0.134965	-0.0584637	-0.0159521	-0.00310836	-0.00817162	0.0270183	0.0118165	0.0093626	0.060772	0.000801877	-0.0085613	0.079638	0.01561	0.0202848	0.0533596	-0.00081804	-0.0128005	-0.0120556	0.0498779	0.0506432	-0.0534207	0.0291429	0.0541499	0.00790366	-0.00692497	-0.0194304	0.0910715	-0.047064	0.0561613	0.223215
I3	-0.0283485	0.0299071	0.0111636	0.0383563	-0.0323924	-0.00431534	-0.0211699	0.0279899	0.000196176	0.111726	0.0624193	-0.0555413	0.0236878	0.0351356	0.0203166	0.0217813	-0.00777197	0.00420979	0.153417	0.0575328	0.0691501	-0.00276964	-0.0290006	0.0145308	-0.0100103	0.0435911	0.0478282	-0.0375012	0.0264512	0.0121962	0.335003	0.0183604	0.121383	0.0397724	0.018541	0.00176143	-0.00648868	0.217113	0.0636282	-0.0273488	0.0432864	0.0114341	0.139903	0.35947	0.300006	0.172419	-0.0216266	0.0175867	0.0884263
I4	0.34827	-0.016006	0.0385385	0.100686	-0.00694883	0.00940969	0.0104976	0.0313739	0.0138721	0.0969402	-0.0253419	0.252787	-0.0107695	-0.0106768	0.0859817	-0.0174449	0.0040488	0.0231367	0.0459979	-0.0958918	-0.0272028	-0.020746	-0.00789886	0.0303446	0.0163907	0.0397483	0.0441964	0.0461166	0.137123	-0.021308	0.152856		0.0289768	0.016794	0.00516354	0.0285036	0.05329	0.0485822	-9.306e-05	0.0381737	-0.0310139	0.139272	0.00317454	0.00552462	0.017917	0.0356918	-0.000500372	-0.0114135	0.112524
I6	0.0436234	-0.0232616	-0.00315821	0.0177899	-0.00598052	-0.00217075	-0.0194689	0.0180411	0.0646356	0.10856	0.0372732	0.095094	0.0101412	-0.00988458	0.0292391	0.0324444	0.00732365	0.0303813	0.00579785	-0.122547	0.0041879	0.0247587	0.0310277	-0.016566	-0.00868407	0.0362053	0.0232133	0.0255473	0.104296	0.0149182	0.0953291	0.0430218	0.0193976	0.00187611	0.0754374	-0.0286143	0.00569803	0.133069	0.093477	0.064328	0.0114477	0.0603807	0.0180263	-0.00832848	0.0790816	0.208786	-0.000960959	0.051566	0.0115705
RIAL		0.0521066	-0.0298102	0.0616322	0.0591182	-0.0316124		0.0148372	0.134463	0.167404	0.0190042	-0.0640892	0.0378282	0.0714421	-0.0103365	0.135792	-0.0141096	0.0201495	0.0596864		0.0492123	0.19724	-0.0276685	-0.0266566	-0.0274561	0.0389086	-0.0265013	0.00685512		0.0376103	0.148635		-0.0295109	-0.0109648	0.0059294	0.0199557	0.0365076	0.0198106	0.310085		-0.0103478	0.0539943		-0.0403716		0.0380404		-0.0334726
RIAR	0.0748238	-0.00387603	-0.034579	-0.027544	-0.00891597	0.0269985	-0.0388757	0.0165603	0.105357	-0.0052565	-0.00564839	-0.0184704	0.125902	-6.57219e-05	-0.0788106	0.171467	-0.0440891	-0.0473123	-0.0332273		0.0935951	0.079202	0.0706718	0.0462601	-0.0117841	0.00959562	0.0444868	-0.0342769		0.181577	0.215839	-0.0108372	0.0155348	0.0185069	0.0123304	-0.00158183	0.012409	0.12435	0.089473	-0.0318677	0.0267605	0.0732694	-0.00433608			0.0777844
RIBL	0.0720535	-0.00193904	0.0503418	0.212786	-0.078096	0.050806	-0.142998	0.0265928	-0.010184	0.151512	0.0776746	-0.206535	0.0527482	-0.0128932	-0.108509	-0.0459624	0.0739807		-0.0618124		-0.0232731	0.0196206	-0.0510223	0.197588	0.157805	0.0444931	0.0792229	0.00128938		-0.0244774	0.0138745		-0.00755109	-0.000487698		0.0769066	-0.0174683	-0.011855			0.0394231	0.012374	-0.00166728			0.0166793		-0.261164
RIBR						0.00964491		0.12156		0.0780227	0.0205634		0.0644342	-0.0325365	-0.0219314	0.0144429	-0.034377	0.0410709	-0.235736			0.100664	-0.0233543	-0.010228	0.183235	0.00557255	0.0265967	0.0216827	0.793923	0.0784863	-0.03152			0.0232541	-0.0614811	0.0100229	0.0236112	-0.00537438	0.0255224		-0.0255489	0.00127891	0.0514403			-0.0237805			-0.00746596
RICL	-0.0145197	0.0388313	-0.0146655	-0.123991	-0.023209	0.0779251	0.0236158	0.0533579	0.0192367	0.0772725	-0.0395084		0.032154	0.037853	0.00141069	0.00737897	0.180737	0.145104	-0.00450402		0.278866	0.132548	0.000675072	-0.000563861	0.0643576	0.0207919	0.019797	-0.00180534		0.00843715	-0.0207381		-0.0092256	0.00832307	-0.00991844	0.0708971	0.00410149	-0.0107622	-0.0279915		-0.0549834	0.133488	-0.0137011		-0.0324387			-0.0360266
RICR	-0.0196532	0.0739297		0.00992729	0.03952	-0.000955111		0.057427	0.0246068	0.0332788	-0.0315332	0.0625157	0.00572692	-0.0564763	0.0135971	-0.0160626	0.0248844	0.0431526	0.00485418		-0.0600208	0.0373512	0.00659036	0.0548955	0.048125	-0.0170057	0.0178581	0.0612134		0.0418976	0.0695626		0.00736354	0.0154277	0.006336	0.0311096	0.118707	-0.0282552	-0.0386146	-0.0381351	0.0141156	-0.00796825	-0.0225693	0.154156		0.220534	-0.0198514	0.0168323
RIFR		0.0760284		0.0243354	-0.0932569			-0.0512322	-0.0835496		0.00185097	-0.00489083	0.10244	-0.0308173		0.0753233	-0.00390724		0.117834		-0.00327009		-0.0312348	-0.02671		0.0225742	-0.0636871			0.00606703			0.00599638								0.0124437							0.0398967
RIGL	-0.0382049	0.00875517	0.296446	-0.0818599	-0.00696239	0.000403145	-0.0410929	0.0458729	-0.125041	0.00101388	0.0620623	0.0269488	0.0392445	0.110166	0.0604722	-0.0100627	0.1111	0.0687014	0.0132262	0.0480899	0.00510344	0.129092	0.148535	0.141814	0.046444	0.134358	0.0522561	0.0934542	0.0565419	-0.0118962	-0.027831		-0.0132613	-0.00449724	0.0160367	0.0458404	0.0152673	0.0833009	0.0383928	0.0570273	0.0448767	-0.0240132	0.0674674	0.0418554		-0.0347093		0.0100801	-0.0295177
RIGR		-0.0184505	-0.0274078		0.00169895	0.0262055		-0.0176989	-0.0384224	0.228481	0.060497	0.0781475	-0.00465124	-0.00812364	0.0135962	0.0128515	-0.0909748		0.00767283	0.00264253	-0.0297648	0.0226816	0.218608	-0.0131436	0.0243105	0.0264175	0.0250839	0.0575822	0.0213512	0.00213871	0.00756891		-0.0471403	0.00767786	0.019199	-0.158395	0.0275359	0.0866521		0.00281294	0.00777004	0.00629214	0.0143728	0.0102285		0.0722382	0.0300065	0.00276305	-0.00993714
RIH				0.0280352	-0.00347425	-0.113985	0.0125349	-0.0169946		0.01441				0.00281426		-0.0153558			0.00319839	-0.0294926			0.0353705	-0.0230284		0.0373624	0.0835846	-0.0193934			0.088762		-0.153513	0.0978709		0.0446569	-0.0320965	0.0452996	0.0216778		0.10307	0.0251596	0.0268559	-0.0169369	-0.00146166	0.0079327
RIPL	0.0983565	0.0296585	0.0115448	0.00987163	0.0755265	0.0146055	-0.016198	0.0571925	0.0165271	-0.0248282	0.118047		0.0596715	-0.00880313	0.0429715	0.0844512	0.0359196	0.021325	-0.0728853		-0.0519355	0.0929791	0.112353	0.115485		0.0152686	-0.010829	-0.00167445	-0.0539874	0.300792		0.12603	0.0660188	0.012511	-0.0206207	0.054715	0.00584652	0.00996917			0.0375519		-0.00375005			0.0361216
RIR					0.0274212	0.0533307		0.0385273	0.0389752	0.117651				-0.0217212		-0.0832508	-0.060876									0.0697776	-0.0672971	-0.0127367							-0.0498907		0.00350706				0.0658036		0.128893			0.121868
RIS		-0.0275277						0.0103274	0.017159	-0.0239492	-0.0289932		0.0387888	0.077052	0.0433219	-0.0379034			-0.000509398		0.02468	0.0456352	-0.0392777		0.0035745	0.015437	-0.0602121	0.0090595		-0.0524969	-0.0611703		-0.0462663		0.00535084	0.0667542	-0.0291557	0.0114353	0.00456497		-0.0225971		-0.00976926					-0.0125447
RIVL	0.204015	-0.000890243	0.068555	0.253427	0.0850123	-0.00899243	-0.0908619	0.014872	0.0693129	0.0952949	0.0913302	0.0588829	0.0222178	-0.00606232	0.417858	0.108487	1.7935e-05	-0.0134031	0.232614	-0.00496187	0.0948786	0.0113032	0.00597971	0.00201961	0.00297602	0.0513733	0.0333278	0.0261629	0.00427083	0.0197015	0.041833	0.172645	0.113057	0.0492049	0.035163	0.00648306	0.00508942	-0.000528766	-0.00822137	0.00740598	0.00775781	-0.0386461	0.0103631	0.112957	0.0111764	-0.0181136	0.0169964	-0.00245602
RIVR	0.0282306	0.150432	-0.0436987	0.0220626	0.185139	0.0326668	-0.174335	-0.0249298	0.0296945	0.108983	0.108208	0.199866	0.0491428	-0.0262147	0.184349	0.336921	-0.00343287	0.0474356	0.169684	0.394313	-0.0239794	-0.0838345	-0.0339904	-0.0212291	-0.014688	0.0316272	0.0440272	-0.0162134	0.0528922	0.0122598	0.00202077	0.163441	0.0366615	0.0611704	0.0298088	0.0228591	0.0567883	-0.0249729	0.0755786	-0.048969	0.0249532	-0.0223058	-0.0667578	-0.00024632	-0.0501494	0.0122588		0.00723682	0.0309851
SAADL	0.0132339	-0.00763284	0.159336	-0.0392787	-0.0208698		-0.000657246	0.226049	-0.00567795	0.0535253	-0.0102279	0.0228793	0.147896	-0.00154056	-0.0665167	0.0509874	-0.0368484	0.0215634	-0.150193				0.0192129	0.0838484	0.307315	0.0724207	-0.0215876	-0.0166277	0.00951073	0.210537	0.512406		0.00266921	0.113498	-0.00768758	-0.0184846	0.0371857	0.155326	-0.0146761	0.0381807	-0.114868	-0.0121128	0.00103609	0.0612441	0.0210749	-0.0904207		0.00941277	-0.0031676
SAADR		-0.0118902		0.065398	0.100511	0.0162454	0.0204548	0.0925536	-0.0126053	0.00256147	-0.0183853		-0.00588143	0.0377684	0.000214776	0.15819	0.0531113		0.0371103		0.0951477	0.221985	-0.034744	0.0512967	0.103913	0.101978	0.0167187	0.120234		0.0378159			-0.0174283	0.0214579	-0.0145676	0.0703542	3.32316e-05	-0.0192096			-0.00154242	0.0130309	-0.00149616		0.150639				0.0165987
SAAVL	0.0219937	0.0392739	0.368336	0.140185	0.0333076	0.15164		0.00438994	0.0184422	0.120514	0.0254615	0.0430856	0.0399838	0.0167165	-0.0076631	0.0129684	0.0293894	0.0251151	0.0682782		0.0809316	0.0289128	0.00922578	0.121932	0.0655967	0.0573086	0.0347118	0.0902682	0.219491	0.0684123	0.14526	0.106644	0.0304194	-0.0247898	-0.0421093	-0.016265	-0.00841088	0.00392821	-0.0462467	0.0530607	0.0208146	-0.0151205	-0.0631948	-0.0311712	0.0707058	-0.00015483	0.0329843	0.00855123
SAAVR		0.00782639	0.0774819	0.127375	0.276998	0.0270319		0.0147288	0.0470781	0.100459	0.0329195	0.0169706	0.0663224	0.272758	0.000870463	0.0234112	0.00360234	-0.0132404	0.171417	0.152492	-0.0542497		0.00246073	0.173076	0.0174327	0.0157067	0.0670796	0.0361529		0.0525357	-0.0599339	0.00641075	0.129749	0.0709014	-0.0144287	-0.00593815	0.0106687	0.0249983	0.137802	0.0166463	-0.0631363	-0.00295292	0.000791893	0.084526		-0.0906083		0.0672244
SABD	0.0352947			0.03725	0.0811502	0.00569075		0.099753	0.0189091	0.120416		-0.0163758	0.0480602	-0.00710032	-0.0405618	-0.0295158	-0.0402869	0.0276913	0.0277684		-0.0489463	0.0531212	0.194772	0.000367626	0.0022329	-0.00334043	0.00196444	0.149754	-0.000251098	-0.036627	0.0632423		-0.0215969	0.0540081		0.0233979	0.0234572	-0.0401101	0.0418036		0.0366881	0.0179596	0.0604352	-0.00893379		0.00801004	0.00507335		-0.00679734
SABVL			-0.0038891	0.0913346	0.00970879	-0.0275278		-0.049568	0.042989	0.00171479	0.010167	0.0508376	0.00539079	0.0348151	0.0161635		0.0768841				0.239677			0.013291		0.0776463	-0.075459	-0.0619596		-0.00691375	-0.00426813		-0.00926951	-0.0176857		0.0356468	-0.00268765	0.109494			0.128725	-0.0325956		-0.0101322
SABVR				-0.00861978	0.00894003	0.0280954		0.106641	-0.00381669	0.0765099	-0.0175248		-0.053531		0.275831	0.0228408	-0.0257154	0.0183511	0.0525648			0.090543	-0.0671799			0.00138231	0.0175326	-0.0386673	0.0294365	-0.0376511				0.0926523		-0.0140076	-0.13687	0.0696051		0.184584	-0.00225304	0.0993181	0.0999982	0.0231116
SIBVR								0.0914925		0.0135676																-0.106641	0.0141876							0.0327901					0.0719609		0.00843912	-0.0304441
AS1				-0.0171191	0.0700411			0.0326297					0.00021042		0.0139553		0.0149924						0.145955			0.0160317		0.127036		0.00967416	0.058971		-0.0100774			0.0337563		0.0170531
DA1	-0.0311407			0.0407241	0.273854	-0.026044		0.0149866	0.0155183	-0.0031614	0.0444288		-0.0336302	-0.0229989		-0.0353187	0.0472751	-0.0283163		0.02563		-0.0550777	0.0155376	-0.003981	0.0492496	0.0132023	-0.00388695	0.163027	0.0847715		-0.0877291		0.00892882	-0.0129308	0.127898	-0.0123131	0.00775802	0.163931	0.140139		0.0290197	0.0349665	-0.0300442						-0.0479166
DB2	-0.0137666	-0.0405219		0.0136588	0.00594142		-0.0355208	0.135581	-0.00648699	-0.0718972	0.120944		0.0634277	-0.00847493	-0.0347149	0.00561305	0.0467315	0.166252	-0.00733003		0.0343526	0.267448	0.114062	0.0366133	0.0233934	0.19109	-0.00199699	0.0232448		-0.0247524			0.0258591	-0.319397	-0.0260204	0.0341517	0.0289354	0.0317693	0.0568438	0.0292785	0.043908	-0.00890972	-0.00624897	0.0423903	-0.0217456	0.0656822	0.176469		0.0314669
DD1				0.152767				0.0157478		0.0662332	0.0475804	0.00155752	0.0135924		-0.0575763		0.43834	-0.0864245	-0.0509888	0.105052			0.199511	0.2117	-0.110477	-0.00326515	0.00226484	-0.00570769		-0.0710201	-0.0522986		-0.0533899	0.0821631	-0.00888199	-0.0121562	-0.371211	0.0121699	0.0645925		0.179284	0.0928623				0.0109867		0.0931219
M1	0.205792	0.0107363	-0.00392314	0.0652339	0.0274139	0.0671096		-0.00276956	0.0343387	0.0512859	-0.00440715	0.207941	-0.00563406	0.0486374	0.0613373	0.0188515	-0.0082397	0.0887763	0.05871	0.0979959	-0.0443941	0.0144403	0.0204197	-0.0259295	-0.0328702	0.0242689	0.0770413	0.029566	0.00185682	0.00117163	0.532419	-0.00101282	-0.0308466	0.0623476	0.0580446	0.0382606	0.024975	0.0264502	0.00928922	-0.029265	0.0085825	0.0593953	0.0645557	0.0098213		0.101045	0.018823	0.0387808	0.0449528
M2L	-0.0645313	-0.0113098	0.133299	0.0205464	0.0150099		-0.0434789	0.0126692	0.0402921	0.107291	0.0819054	-0.0182242	0.0553948	0.25334	-0.0113635	-0.00118094	0.0366427	0.0134346	0.0147018	-0.0442985	-0.0168501	0.0986738	0.00118992		0.138691	0.0440977	-0.0781705	0.115992	-0.0541943	0.154649	0.141215	-0.0414684	0.0587265	-0.048619	0.00417298	0.0243089	0.035519	0.0894218	0.103553	0.0317111	-0.0515754	-0.00929825	-0.00545859	-0.00811183	-0.0449316		-0.0308271	0.259478	-0.0279353
M2R	-0.0243043	0.030862	-0.00361245	0.122659	0.021782	0.0640494		0.0940745	0.0218796	0.120518	0.0565826	-0.102628	0.0725733	0.206892	0.0235092	0.0148558	-0.003329	0.0600837	0.183036	-0.250676	0.0369823	-0.000491495	0.0284025	-0.00987933	0.239704	0.0100165	-0.0097848	0.0729922	-0.0298228	-0.024947	0.124378	0.0371275	0.00609307	-0.0162986	0.00823929	0.345333	0.113474	0.123953	0.10848	0.0154851	-0.00588268	0.00231315	-0.0361118	0.0984413	0.0331527	0.687279	0.0213373	0.0487442
M3L	0.028768	-0.017415	0.00432054	0.0386457	0.0414868	0.0103709	0.0411756	0.0306954	0.0172571	0.046464	0.0516305	0.0343227	0.00727612	-0.00460412	0.00964554	0.0113677	0.00479392	-0.00409085	0.000895592	-0.0318949	0.037332	-0.0189202	0.0275417	0.0168252	-0.0109354	0.0342875	0.0174044	0.00177102	-0.0465248	0.028264	-0.00204684	0.0917415	0.0676678	0.0400986	0.00805117	0.00566903	0.0219836	0.0374869	0.0933667	0.0178689	0.0383938	0.128582	0.0872058	0.0715545	0.0259186	0.414223	0.0308462	0.0553814	0.360735
M3R	0.0430785	0.00775829	0.0438629	0.0185114	0.02215	0.00597378	0.0859705	0.0255712	0.0233083	0.0486416	0.0710675	0.0304329	0.0158302	-0.0218205	0.0427331	0.0321143	0.0248669	-0.0362256	0.0201688	0.0368573	0.00653019	-0.00093512	0.0130217	-0.00637499	0.0108931	0.00857827	0.0241653	-0.00237917	0.0290034	0.0140475	-0.0319549	0.0449865	0.0353189	0.0647553	0.00480631	0.0208897	0.0104198	0.10524	0.0996365	-0.00548937	0.0452321	0.139375	0.101306	0.0768054	0.000541905	0.178198	0.0156532	0.00993906	0.296617
M5	0.0279158	0.0880952			-0.0689106			0.0881358	0.0314297	0.180569	0.054265	0.211834	0.0236379	0.0109231	0.0297986	-0.006657	0.0126881		0.176161		0.0318878	0.0406148	0.0225654	-0.71438	0.10372	0.00657191	0.0553819	-0.0511462	-0.0388022	0.0251042	0.101584		-0.00629043	0.0235593	0.060228	0.004281	-0.0184544	0.0885521			0.0511199	0.0389665				0.0582587	0.0222287	0.0174616	0.0291684
MCL	0.0152353	-0.0246402	-0.0261403	0.168691	-0.0808167	0.0992549	0.0353579	0.00829761	0.045083	-0.011212	-0.028196	0.0429711	0.000518316	0.173384	0.00968331	0.000407614	-0.00132201	-0.0297367	0.0399437		-0.00696427	-0.013868	0.0164498	0.0913315	-0.0321039	0.0184256	0.00915799	0.00674536		0.00236035		-0.0637282	-0.000103541	-0.00331226	-0.00524678	-0.0279515	-0.0101758	-0.0139006	-0.0460329	-0.0420271	0.0444676	0.0444677	0.138356	-0.0359473	-0.0112052	0.164481	0.000443315	-0.00992459
MCR		0.0159389	0.00847006	0.0501844	-0.0457794	0.0371036		-0.00832613	0.00278318	0.0367756	0.0260142	0.0426306	0.0632576	0.164356	-0.00740513	-0.0106999	-0.0122148	-0.127826	0.0795779		-0.0407658	-0.0712367	-0.00119985	0.0037454	-0.0554022	0.0158612	0.0020664	0.0714059	-0.0383216	0.0239601	0.105914		-0.0122825	0.0310675	0.0360744	0.0328133	-0.0212768	0.000729668	-0.0419654	0.00999192	0.0270982	-0.0205757	0.0654759	0.0186428	0.00724705	-0.120384		0.0219547
MI		0.0312693	-0.00343494	-0.0497864	0.0654279	-0.0329189		-0.00112541	0.0697823	-0.0260101	0.00312793	0.0456649	0.0253549	0.0146843	0.0370488	0.041328	0.0269657	0.00690411	-0.00868228		-0.040349	-0.0165852	-0.0333044	0.0264245	0.0114493	-0.0238406	0.00365855	-0.000325569	0.0244218	0.0247703	0.205319		-0.0445727	0.0686078	0.0312078	-0.0167838	0.0306576	0.0126579	0.160924	0.0396492	0.0229331	-0.0186507	0.100118	0.186075	0.0233922	0.00121125		-0.0435821
RID			0.0997162			-0.00285077	-0.0362186	-0.024283			0.203036		-0.0350073	0.0422636	0.0419032	0.098943	0.0255022					0.118202	0.00248051	-0.033385	0.172403	0.00725607	0.0913931	-0.0442563		-0.0124997			0.047567	-0.00927464			0.0488396	0.0602902	0.0489244	0.0440174	0.0874485	-0.0113774	0.0378604	-0.0152476			-0.0588601
RIML	0.0507719	0.0185948	-0.0456692	-0.0235287	0.076177	0.148744		0.0719076	0.0970997	0.0708206	0.00486425	0.0831666	-0.0435418	0.0309237	-0.016146	0.0102811	0.0612635	0.117605	0.135641	0.0601308	0.0474371	0.194275	-0.00430921	-0.00187356	0.0803204	0.0694257	0.0231508	-0.0163111		0.0292007	-0.0315524		-0.000212617	-0.0293937	0.0369635	0.0346275	-0.0172781	0.0430734	-0.0136388	0.0487014	0.0327026	0.00642427	0.0597992	0.0112267	-0.133355	-0.018773	-0.0192987	-0.0131923	0.0118686
RIMR	0.0475204	-0.0203637	0.000435495	0.0968398	0.120988	0.0891507		0.0250967	0.0960703	0.103417	0.0253263	0.226931	0.0093301	0.0873194	0.0575394	-0.0180438	0.0135126	0.160898	0.0520523	0.222364	0.0708312	0.0701021	0.0385923	-0.0328763	0.000547821	0.0372456	0.0959494	0.0971365	0.054015	0.0428469	0.396293		-0.00289899	-0.0222374	0.025576	0.0216448	0.0464021	0.0199419	-0.0224521	-0.0634565	0.0134211	0.0255932	0.0261255	0.0191683		-0.0612742	-0.0338963	0.00169047	0.0242977
RMDDL	0.0128734	0.0536011	0.0136363	0.0742953	0.0529859	0.0794182	0.00954432	0.173455	0.0266186	0.0861541	0.0297395	-0.031274	0.0339481	0.0223817	-0.0174955	-0.0191468	0.0895571	0.127304	0.018767		0.029083	0.0987162	-0.00537396	0.0225915	0.0318054	0.0423871	0.0267822	0.063025	-0.0378626	0.0235775	0.0292574	-0.028606	0.011269	0.0343468	0.0356157	0.0273071	0.0154705	0.00505032	0.0709649	-0.00396709	0.00894622	-0.000433861	0.0180287	0.00449429	-0.0207175	0.0120587	-0.115323	0.00479856	-0.024598
RMDDR	-0.0349326	0.0313286	0.0687567	0.0166704	0.0119482	-0.00464111	0.0178001	0.0328975	0.0225397	0.0857937	-0.0159795	0.0128982	0.077271	0.0256965	-0.0196503	-0.0112548	0.0355972	0.0970739	0.0366699	-0.343275	0.191689	0.157317	0.0294206	-0.00187407	0.0368911	0.0527545	0.0123722	0.054776	0.0302998	0.13414	0.0213113	0.0278573	0.0240999	0.0339223	0.0215158	-0.019109	-0.00510925	0.0133831	0.00559569	0.0480187	0.010862	-0.00675984	0.0604615	0.000311182	0.0403514	-0.0403092	-0.00916689	0.00754302	-0.0472007
RMDL	-0.0313615	-0.00967051	0.0794993	0.0629786	0.0993847	0.164273	0.0767146	-0.0137636	0.0217617	0.0257179	-0.00631187	-0.0300187	0.0899802	-0.0202255	0.0150991	0.0218971	-0.00602853	0.0167592	-0.00248881		0.0582224	0.025346	-0.0150711	0.00622895	-0.00254693	0.054877	0.00785565	0.0500438	0.0103872	-0.00405559	0.02206	0.184351	0.00315263	0.00842352	-0.012897	0.0453649	0.00856507	0.0626948	0.00264267	-0.0494308	0.0281443	-0.00201621	-0.0570547	0.00921025	-0.0409353	-0.0340162		-0.0271378	0.0266448
RMDR	-0.0377977	0.0284774	-0.0169574	0.240021	0.0185444	0.0174469		0.0224186	0.0209627	0.165139	0.015158	0.0261445	0.0665582	0.348266	0.00296482	-0.0116231	-0.0402617	-0.0377877	-0.115836		0.187822		0.00123197	0.081952	0.00672426	0.0697336	0.0152124	0.00959285		0.143446	0.307701	0.059673	0.0190934	0.190851	0.0713926	0.0794201	-0.00751148	-0.00292554	0.0931142	-0.0896266	-0.0159541	0.017011	0.0375586	0.058493	0.0849601	-0.109034	0.0249072	-0.0571465	0.00113749
RMDVL	0.0275802	0.0196056	0.297273	0.0300251	0.100241	0.0256393	0.0832176	0.00262823	0.0169481	0.0314601	0.0491522	0.0631179	0.0534769	-0.00837123	0.0634552	0.00845433	0.0309085	0.0374474	-0.0138406	-0.0573901	0.0460016	-0.0165094	-0.0280226	0.0590664	0.102624	0.043527	0.00450801	-0.00946283	0.0603329	0.00645295	0.0624941	0.200552	0.00651919	0.0781755	0.00785621	0.00191027	0.0310889	0.011779	0.0387945	-0.0302303	0.0340629	0.0402285	0.0149587	0.0425775	-0.0451703	0.00844398	-0.0111944	0.0168353	-0.0604402
RMDVR	0.0577649	0.0228918	0.0360541	0.0700226	0.111459	-0.0337771	0.0833618	0.0269798	0.0241407	0.0320724	0.0405096	0.0894103	0.0139759	0.0340857	0.0136921	-0.00560465	0.00395491	-0.0202504	0.0541034	-0.0352887	0.0715397	-0.0068413	0.00905088	0.03803	0.148134	0.0482316	0.0266195	0.02722	0.0693441	0.0679387	0.124616	0.00651824	-0.0113923	0.00743591	0.0558155	-0.013966	-0.00278044	0.061566	0.073613	-0.0218421	-0.00188523	-0.0219305	0.0698623	-0.00163079	0.0171109	-0.0312993	0.15631	0.216386	0.0810793
RMED	0.139113	0.103131	0.0133925		-0.0749927	0.00139917	-0.0949951	-0.00303326	0.0449309	0.0372904	0.0316544	-0.0139585	0.0234518	-0.0572404	-0.191381	0.112887	0.0468082		-0.126546		0.0101938	-0.0952005	-0.00823331	-0.0158537	0.0299464	0.0879209	0.123268	-0.125064		0.0994398	-0.0173868		0.0553489	0.0230869	-0.0480833	-0.172458	-0.0149028	0.316417		-0.0555462	0.206281	0.122971	-0.0348909			-0.16596		-0.0162566
RMEL	0.0187876	5.2482e-05	-0.0181861	0.156469	0.0268059	-0.00219918	-0.0240423	0.0221359	0.0512356	0.0785524	0.0136809	-0.0068986	0.00262581	0.024846	0.0492047	0.0722104	0.00252875	-0.00736257	-0.00783416	-0.0245088	0.00213126	0.156258	0.0384426	-0.0185043	-0.00167622	0.0108985	0.00435054	0.0144285	-0.0324413	0.210506	0.139185	0.0339166	0.088995	0.129278	0.0269441	0.0115301	0.0138819	0.0696379	0.111563		0.0681648	0.0207792	0.0010105	0.0246365	0.365511	0.0900543	0.00276834	0.0896921	0.0482727
RMER	-0.0312671	0.0354143	0.0147506	-0.00894482	0.00394474	-0.00183417	-0.0133005	0.0272452	0.0151708	0.0292154	0.0176504	-0.0179459	-0.0164329	0.0160465	0.000955521	0.046837	0.0156219	-0.00394204	0.0240719	0.0607809	0.0641642	0.213697	0.0151592	0.00770515	0.0231993	0.000708366	0.0033504	0.000774827	0.00935683	0.130903	0.0489106	0.106655	0.018315	0.0484916	0.0738339	0.103786	0.0275669	0.0496267	0.297002	-0.0281701	0.0794451	0.0177643	0.0422269	0.0176969	0.0332994	0.118431	0.0255723	0.0252126	0.0373893
RMEV	0.0278433	-0.0254801	0.050179		-0.0159199			-0.0320445	0.01704	0.135122	-0.00929869	-0.031696	0.058181	0.00883205	-0.113874	0.0196206	0.0428156	0.0183733	-0.0410661		-0.021719	0.0431732	-0.0048826	-0.11072	-0.0773323	0.0377733	0.00106487	0.0299494	0.0164592	0.0981738	0.0981031	0.0751335	-0.0026791	0.320241	0.103437	-0.095163	-0.0258573	-0.000371336		0.173607	0.00576874	0.0595956	-0.00994577	-0.000318951	-0.0187324	-0.0329924		-0.0129554
RMFL			-0.00270599	0.00294109	0.0991613				0.141907	-0.0233053	0.00905315		-0.0399273		0.00621063		0.0951407	-0.0378489	-0.0886248				0.0604823		-0.0264881	0.00690811	-0.0181139	0.116843		0.00566932			-0.0411445	-0.0544415	-0.151794	-0.0295816					0.137463	0.0815494		-0.0195821		0.163013
RMFR		0.102869		-0.033346	0.0182421	0.0430619		0.0967243	0.0151828	-0.0141469	-0.0312935	0.00665487	0.0116292			-0.0318853	0.178074	0.0981145	0.032576		0.095279	-0.115169	-0.00917407		0.000502459	-0.00828405	-0.00341515	-0.0214966		0.0150916			0.0693536	0.00809547	0.028384	-0.0393948	-0.0246346	0.0154321	0.0142013	0.00902761	-0.000107692	0.0113931						-0.0129024
RMGL		-0.017544		0.0191338	-0.00104794			0.0525027					-0.0132719	0.0374934	0.000967364		-0.0226711					-0.00848663		-0.0105305	0.026581	0.047303	0.0793148	0.00616733		-0.0275346			-0.0101815	-0.0106837	0.0212244	0.0305715	-0.0132449	-0.00951457			0.0196696
RMGR		0.104182						0.0395936		0.142221						-0.0212953									0.0581808					0.00255988	-0.0389795			-0.00952132				-0.051864	-0.010638		-0.00911998
SMBDL		0.101375		-0.0404716	0.0886009	0.0583044		0.119998	-0.02763		0.0646923	-0.0622292	0.0835252	0.649258	-0.00031682	-0.0478157	-0.0143848	0.00164561	-0.00150175		0.00509087	0.0444095	-0.00428752			-0.0261946	-0.0474089		-0.0302869	-0.0424714			-0.0273949	-0.00385715	-0.0488293						0.0208835	-0.0315923				-0.119843		-0.0366544
SMBDR					0.0434286	0.0527872		-0.0295523		0.0278989			-0.000909697		-0.0169237		0.131174			0.017435			-0.00959506	-0.00116542		0.0111284	-0.004881	0.0614199		-0.013222			-0.0696336	-0.0201148	0.0302004	-0.0193157	0.0101977	-0.018651	0.0144027		0.0227849	0.0885362						-0.0106332
SMBVL			-0.00932184		-0.00749076	0.158381		0.00763771	0.0628493	0.00405612	0.0190323		0.030368	0.0051409	0.0611404		0.00562955				0.125875		0.0340812	-0.0608281		0.0300266	0.00340801	0.0492669	0.0916273				0.0360497	0.119629	-0.11681	-0.0209747	-0.0373478	0.0253986	0.131874		0.00572609	-0.0103975		0.0451736		-0.0138965	-0.0241243	-0.0376646
SMBVR			0.0280143	0.096333	0.0031569	0.0445388		-0.016569		0.0555442	0.0364154		-0.00481545	0.0285638	0.0883886	-0.0376329	0.139041	0.0806419	-0.0373302				0.0244785	0.101674	0.0359379	-0.00414457	-0.0215048	0.0853122	-0.0317426				-0.159504	0.0238105		-0.0222822	-0.0214241	-0.0332636			0.0368183	0.0332934	-0.0731101	0.0156822		0.127747	0.0212713	0.0572606
SMDDL		0.0332984	0.0180148	0.0872504	-0.0311242	-0.0247683		-0.00546034	0.0543079	-0.0140107	0.00496494	-0.0601714	0.00566684		0.0468265	0.0561811	-0.00704594	0.142897	0.0247051	0.178708	-0.0168477	0.207871	0.0300146	0.0898708	0.0882954	0.0674553	0.0510642	0.0042218	0.018545	0.151108	-0.00351915	0.0147883	0.191611	0.0304788	0.085543	0.0112608	-0.00421612	-0.011443	0.0200268	-0.0597618	0.0629288	-0.00416288	0.0133536	-0.026416	0.117658		-0.119152	-0.0377016
SMDDR	0.0141595	0.0854888	0.00112574	0.0153224	-0.00139849		0.000615163	0.00248705	-0.00403565	-0.0523015	0.293926		0.0301238	0.0185972	0.0331945	-0.0238134	0.0194951	0.00843461	-0.0424345		0.227724	0.178655	0.0954136	0.101487	-0.0505316	0.0336944	-0.100916	0.0911637	-0.00659307	0.0570101			0.00397836	0.00469903	-0.0441104	-0.0287186	0.015343	0.00316683	0.00922997		0.0164066	-0.0249138	0.0101806	0.00507701	0.215288		-0.0458962
SMDVL		0.0279924			-0.00227997	0.0320294		0.0601728	0.0179343	0.0424068	-0.0458901	-0.019464	0.0339301	-0.00622706	0.115467	0.0381041	0.126258		0.132414		0.0499264	-0.0883091	-0.0169643	-0.0577746	0.00871621	0.0475251	-0.0579891	0.168835		-0.0365087	0.139426		-0.00299171	0.0530778	-0.056839	-0.0236403	-0.0231489	0.0187498	0.0286045	-0.035257	-0.00710612	0.00916254		-0.0705169		-0.0384613	-0.0111754	-0.0666593
SMDVR		0.0355353			0.0225431			-0.0162177	-0.00302889	-0.0104156	-0.244088	0.0984252	0.0784484	-0.0603547		0.0737228	0.0341314		0.219282		-0.0181408	0.0604656	0.00127832		0.115571	0.0208226	0.0391706	-0.0067502		0.359533	0.00952346	0.212625	0.242285	0.0159097	0.0104229	-0.0183431	0.0306578	-0.0175575	0.00419775	-0.0161475	0.0021135	0.0374774	0.03333			0.066379		0.042557
VA1	0.00246523	0.0431056	0.00213741		-0.0120177	0.0832905		0.0529253	0.0163222	0.00968173	0.0339689		-0.0214471		-0.0367387	-0.0183956	-0.116542						-0.0118185	0.0227485	-0.00461725	-0.0337445	0.047584			-0.0161459				-0.0164201	0.0108389	0.0115556	0.0116237	0.0101754	0.116388		0.0294825	0.0425372	-0.172391	0.0449649	-0.00597416	-0.0584936	0.180389
VB1	-0.00643629	-0.00408074	-0.00712981	0.0318769	0.0285122	-0.00779145	-0.00569577	0.0314441	-0.0354733	0.084206	-0.019895	-0.0118819	0.00855682	0.0522133	0.00571191	-0.0253977	0.0832474	-0.0615149	0.0150023	-0.00378895	0.0201122	0.0324201	0.39064	-0.0215522	-0.0184291	0.00643272	0.0114586	-0.0269023	0.0482394	0.103982	0.0424693	0.0419462	0.0605291	-0.0112151	0.0596935	0.0371817	0.0272445	0.176968	0.0750413	0.121862	-0.00575204	0.0397025	-0.0014837	-0.0448098	0.0347589	-0.0435319	-0.022038	-0.0135991	-0.0494382
VB2	0.1424	0.0153786	0.0816007	0.142455	-0.00970932	0.00654	-0.0666486	0.0771793	0.0140762	-0.0933742	-0.0181673	-0.0213915	-0.00857763	0.0112938	0.0101534	-0.021243	0.00637754	-0.00421709	-0.021573		0.0524765	0.0594205	0.00100199	0.016025	-0.0667248	8.88277e-05	0.0419565	0.012136	-0.00354623	-0.0124893	0.0179952		0.0308571	0.0260749	0.0302457	0.0203963	0.0220205	0.0112806	-0.0257868	0.00943018	0.0257487	0.0141719	0.0599496	0.0106235	0.198302	-0.0231364		0.0200942	0.00100477
[truncated: 119 more columns]

## Sheet: Figure2a, alpha=(1 - q_val)
	ADEL	ADER	ADFL	ADLL	ADLR	AFDL	AFDR	AQR	ASEL	ASER	ASGL	ASGR	ASHL	ASHR	ASIL	ASIR	ASJL	ASJR	ASKL	ASKR	AUAL	AUAR	AVG	AWAL	AWAR	AWBL	AWBR	AWCL	AWCR	BAGL	BAGR	CEPDL	CEPDR	CEPVL	CEPVR	FLPL	FLPR	IL1DL	IL1DR	IL1R	IL1VL	IL1VR	IL2DL	IL2DR	IL2L	IL2R	IL2VL	IL2V4	NSML
ADEL	1	0.947234	0.0984133	0	0	0	0	0.994309	0	0	0.759721	0	0	0	0	0	0.103646	0	0.289357	0	0	0.441115	0	0.220382	0	0	0.147528	0	0.293314	0	0	0	0	0	0	0.947522	0	0	0	0	0	0	0	0.0764218	0	0	0	0	0
ADER	0.286622	1	0	0	0.350299	0	0.143479	0.806292	0.387615	0	0.218316	0	0.260276	0.0330942	0	0	0	0	0	0	0	0	0.502172	0	0	0	0.0652008	0	0	0	0	0	0	0	0	0	0.00869936	0	0.152161	0.0634114	0	0	0.358517	0	0	0	0	0	0
ADFL	0	0	0.999879	0	0.0424677	0	0.737491	0	0.797236	0	0.135641	0	0	0	0.123575	0	0	0	0.324062	0	0	0.215346	0	0.0600767	0	0	0.957357	0	0	0.132562	0	0	0	0	0	0	0	0	0	0	0.0894813	0.340873	0	0	0.120986	0	0	0	0
ADLL	0.89722	0.110798	0.305887	1	0.953593	0.0410035	0	0	0.947234	0.435404	0.999778	0	0.660073	0.126245	0.897632	0	0	0.307502	0.976192	0.521908	0	0	0.0592086	0.251186	0.436699	0.875232	0.434957	0.0952164	0.980858	0	0	0	0.0260029	0	0	0.142034	0.0023527	0	0.35534	0	0	0.142192	0	0	0	0.187866	0.0728105	0	0
ADLR	0	0.230295	0	0.876959	1	0.529118	0	0.0932757	0.349695	0	0	0.0651671	0	0.00450671	0	0.999967	0.372629	0.0984133	0.808528	0.997456	0.0683652	0	0	0.961761	0.76756	0.648207	0.40725	0.112745	0	0.311449	0	0	0.701735	0.39027	0	0.0733355	0.143918	0	0	0	0.268237	0	0.404024	0	0.522517	0.227667	0	0	0
AFDL	0.308701	0.0138534	0.318262	0.142508	0.453879	0.999541	0.507041	0.538369	0.0294707	0	0	0	0.9693	0.0771935	0	0	0.113522	0	0.653574	0	0	0.0320462	0	0.876959	0.885665	0.33213	0.562961	0	0	0	0	0	0	0.445361	0	0.00930279	0.257177	0	0	0	0.194113	0	0	0	0	0	0	0	0
AFDR	0.0991088	0	0.857799	0	0.307502	0.316328	0.999834	0.56926	0.0605978	0	0	0	0.841672	0.177753	0	0	0	0	0.626833	0	0	0.787177	0	0	0.961602	0	0.778984	0	0	0	0	0	0.948987	0.000954182	0	0.372017	0.13081	0	0	0.448595	0	0	0.221391	0	0	0.115684	0	0	0
AQR	0	0.803202	0.209749	0	0.568481	0	0.397897	1	0.116131	0	0	0.0632538	0	0	0.0643327	0	0.241539	0.111173	0	0.498368	0	0.418042	0	0	0	0	0	0	0	0.359227	0	0	0	0	0	0	0.735724	0.322355	0.104421	0.156074	0	0	0.06123	0	0	0	0.235752	0	0
ASEL	0.526274	0	0	0.248509	0.157538	0	0	0	1	0.506219	0.987398	0.0741125	1	0.294047	0	0	0.0938994	0.168394	0	0	0	0	0	0.900182	0.264583	0.999696	0.998974	0.656864	0.999999	0.10421	0	0	0.516811	0.137726	0	0	0	0	0.0827493	0	0.65226	0	0	0.0465522	0.454926	0.0304147	0.364565	0.0385255	0
ASER	0.120986	0.193691	0	0.539849	0	0.1774	0	0	0.976394	1	0.839848	0.112603	0.99691	0.950365	0	0.889881	0	0.965101	0.397403	0	0	0	0	0.594025	0.470366	0.372258	0.997908	0.996374	0	0.120986	0	0	0.0727192	0	0.418542	0.00932362	0	0	0	0	0.117186	0	0.454926	0.91283	0	0.0764218	0	0.585123	0
ASGL	0	0	0.957892	0.770996	0.990432	0.286066	0.385535	0.188447	0	0	1	0	0.917287	0.519794	0.998871	0.98569	0.0147089	0	0	0	0	0	0.359892	0.639446	0.982922	0.999889	0.886365	0.788791	0	0.313306	0	0.716745	0.0457049	0	0	0	0.437888	0	0	0.660727	0.581061	0.211242	0.873723	0.721446	0	0.109999	0	0	0
ASGR	0.303883	0.112849	0	0	0.0761695	0.0683243	0.819362	0	0.968948	0.950732	0.795789	0.999227	0.693058	0.772308	0.64988	0.51627	0	0.198961	0.104586	0.185952	0	0.709458	0.191317	0.661136	0.687401	0.986871	0.951817	0.33712	0.587544	0	0.147288	0	0.308191	0	0.13924	0.433185	0.339618	0.286073	0.249278	0	0.859912	0	0.965175	0.776778	0.170895	0	0	0.158309	0.154059
ASHL	0.481801	0	0	0.744921	0.698259	0	0	0.652687	0.999999	0	0.565582	0	1	0.70413	0	0.134584	0.395078	0.835709	0.998103	0.220382	0.742199	0.1442	0.566589	0	0.961909	1	0.955624	0.579216	0	0	0.322053	0	0.473408	0.954761	0.100779	0	0.472609	0	0	0	0.552393	0.157638	0.774396	0	0	0	0	0.673717	0
ASHR	0	0	0	0.715467	0.306015	0.462344	0	0.716592	0.820352	0	0	0	0.899571	1	0	0.055133	0	0	0.664575	0	0.411748	0.151682	0.180622	0.756945	0.99997	0.999911	0.485601	0.896343	0.8631	0	0	0	0	0.743803	0	0.520572	0.717839	0.217991	0.769266	0.0330942	0.431831	0	0.958901	0	0	0	0	0.240423	0
ASIL	0.059788	0	0.128126	0	0	0.20431	0	0.00335999	0	0.914199	0.937208	0	0	0	1	0.869392	0	0	0	0	0	0.0983892	0.308701	0.000177482	0.664607	0.00865569	0	0.760143	0.0330942	0	0	0	0.0590877	0	0.89561	0	0	0	0	0.120382	0.202237	0	0	0.609318	0	0	0	0	0
ASIR	0.685103	0.491505	0	0.970001	0.999436	0	0	0	0	0.260471	0.996809	0.245955	0.222905	0	0.208835	1	0	0.85143	0	0	0	0	0.428242	0.792982	0.938254	0.998588	0.708828	0.869047	0.524908	0.718316	0	0.0936814	0.111392	0	0	0.567353	0.119473	0.0826646	0.478102	0.63247	0	0	0.918989	0.373443	0	0	0	0	0.582487
ASJL	0	0.128549	0.542701	0	0.675681	0	0	0	0.580467	0	0.142034	0	0	0	0.953027	0	1	0.427551	0	0	0.43342	0	0	0.105958	0	0.334001	0.0651671	0.569221	0.197092	0.207759	0	0	0	0	0	0.300326	0.278965	0	0	0.182123	0	0	0	0	0.225623	0	0	0.235622	0
ASJR	0	0	0	0.0859684	0.471883	0.0356854	0	0	0.0730013	0	0.165354	0.395961	0	0.20431	0.295669	0.221391	0	1	0	0	0.388911	0	0.0984133	0	0	0.0708179	0	0.464668	0.830711	0	0.399569	0	0.0356854	0.0175333	0	0	0.648834	0.170033	0	0.544354	0	0	0.0733355	0	0	0	0	0	0
ASKL	0	0	0.93127	0.454926	0.997506	0.432341	0	0	0.141217	0	0.433167	0.180004	0.494811	0	0	0.397403	0.585123	0.937664	1	0	0	0	0.0190975	0	0.0376712	0.991737	0.782626	0	0	0.384202	0.18594	0	0.222254	0.150503	0	0.139478	0	0	0.245259	0	0.397413	0.234446	0	0	0.327267	0	0	0.220201	0.142034
ASKR	0	0.128549	0	0.991737	0.0763266	0	0	0.00737465	0	0.397403	0.218316	0	0	0.812138	0	0.288514	0	0	0.964488	0.952208	0	0.124652	0.441621	0	0.903383	0.569997	0.977378	0.135797	0.411748	0	0	0.983214	0.683263	0	0	0	0	0	0.972876	0	0.173405	0	0	0	0.500428	0.52382	0	0	0
AUAL	0	0.483592	0.0638141	0	0.51015	0.104586	0	0.787403	0.815563	0	0	0	0.132172	0.487963	0	0.600941	0.480975	0.354326	0.573674	0	0.999961	0.969589	0.0352915	0	0	0.00450671	0.571093	0	0.464255	0	0	0	0.0866393	0.162845	0.222668	0.118253	0	0.537992	0.156116	0	0	0.0692189	0	0	0.184742	0.777954	0	0	0
AUAR	0	0.013652	0.135761	0	0.215363	0	0.18267	0	0	0	0	0.745771	0.000134139	0.127969	0	0	0.77598	0	0	0	0	0.999714	0.907671	0.0431148	0	0	0.397403	0	0	0.32319	0	0	0.245972	0	0.626833	0.163981	0.0495247	0.675227	0	0	0.109999	0	0	0	0	0	0	0	0
AVG	0	0.0177329	0.269434	0.832719	0	0.083973	0	0	0	0	0	0.166595	0	0	0	0	0.0520239	0	0	0	0.0880691	0.0330942	1	0	0	0.518974	0	0	0	0.000954182	0	0	0.0983892	0	0.572105	0	0	0.695186	0.785016	0	0	0	0.465693	0	0	0	0	0	0
AWAL	0.55462	0.521654	0.676988	0.7197	0.137462	0.250519	0	0.480975	0.983023	0	0.853138	0.267252	0.999994	0.818391	0.317007	0	0	0.914417	0.49338	0	0.530724	0.552393	0	1	0.999976	1	0.741649	0	0	0	0.221391	0	0.71878	0.0691532	0	0	0	0.341489	0	0	0	0.0771935	0.169978	0.150284	0	0.870547	0.490528	0	0
AWAR	0	0.0317681	0	0	0	0.997987	0	0	0.879598	0	0	0	0.764703	0	0.416286	0.0991088	0	0.472243	0.624223	0.999876	0.0961227	0.691533	0	0.876109	1	0.999975	0.999999	0.307502	0	0	0.0683151	0	0.703419	0.434957	0.698998	0	0	0	0	0	0	0.63247	0	0	0	0	0	0	0
AWBL	0	0	0.451989	0.44167	0.397403	0.877951	0.563697	0.251847	0.998596	0.525905	0.61483	0.932103	1	0.891007	0	0.199421	0	0	1	0	0.313815	0.190984	0.17305	0.99966	0.995688	1	0.999909	0.720043	0.995421	0.218316	0	0.998609	0	0.648207	0	0.221391	0.357143	0	0	0	0	0	0.543382	0.988681	0	0.383224	0	0.196882	0.00506763
AWBR	0.268486	0	0	0.980601	0.355119	0.835742	0.996843	0.0108168	1	0.851844	0.703861	0.797759	0.999979	0.836234	0.0260029	0.999935	0.286073	0.791552	0.999926	0.767881	0.0984133	0.899537	0.157638	0.582242	0.988057	1	1	0.995068	0.790281	0.290787	0	0.999695	0.106536	0	0	0.511268	0	0.285036	0.232713	0	0.4628	0	0.605628	0.98298	0	0.398262	0.574652	0.699602	0.701735
AWCL	0.195992	0	0	0	0	0	0	0	0.627388	0.654422	0	0.320902	0.985145	0.986917	0	0	0.918515	0.828163	0.547202	0.618507	0	0	0	0.539567	0	0.579377	0.382839	1	0	0.0114007	0.20813	0	0.280588	0.755856	0	0.771653	0	0.722863	0	0	0	0.712426	0	0.154846	0.415878	0.679525	0.700312	0.967934	0
AWCR	0	0.148893	0	0.130596	0.00636191	0.531569	0.673233	0	0.944196	0	0.975411	0	0.796363	0.445361	0.152341	0	0	0.718204	0.631923	0	0	0	0	0	0.829505	1	0	0.898725	1	0	0	0	0	0	0.226811	0.536208	0.411427	0	0	0	0.136794	0	0	0	0.157123	0	0	0	0
BAGL	0.00870308	0	0	0.103646	0.886153	0	0	0.0666706	0.00450671	0	0	0	0	0.00715397	0.967133	0.000954182	0	0	0	0.925862	0.00185008	0	0	0	0	0.188447	0.188967	0.90725	0	1	0.200408	0.312458	0.12078	0.99691	0.638785	0.477715	0	0	0.80014	0.126455	0.708831	0	0.366739	0	0.427551	0.0356854	0	0.317749	0
BAGR	0	0	0.969934	0.4813	0	0	0	0	0	0.769266	0	0.318218	0.22738	0.0335925	0	0	0.570654	0	0.718204	0	0.445266	0	0.287361	0	0	0	0	0	0.476293	0.482759	0.999983	0.0767793	0	0.25299	0	0	0	0	0	0.774494	0.454926	0.937478	0.742643	0.826954	0.869047	0.871339	0	0	0
CEPDL	0	0.302312	0	0	0.0646246	0	0	0	0.100626	0	0	0	0	0.314933	0	0	0	0	0.791315	0	0	0.0226775	0.111173	0.154846	0	0.560402	0.676793	0	0	0	0	1	0.88755	0	0.127966	0.266793	0	0	0	0	0.625494	0	0	0	0	0.242616	0	0.48211	0
CEPDR	0	0	0	0	0	0	0	0	0.372629	0	0	0.399569	0	0.282443	0	0.334363	0	0.119503	0	0	0	0	0.340897	0.0139796	0.258903	0	0	0.0728105	0	0.397389	0.62544	0.755962	1	0.184742	0.0192316	0	0	0	0	0	0.170991	0.228143	0	0	0	0	0	0.0602169	0
CEPVL	0.121528	0.381116	0.266793	0.445039	0	0.163688	0.447836	0	0	0	0.248047	0	0.640965	0	0.258903	0	0.373406	0	0.0467915	0	0.084184	0	0.302139	0.0190975	0	0	0	0.218316	0.0523917	0.808876	0.873293	0.00861683	0	1	0.983086	0	0.507262	0	0	0	0.590284	0.834532	0.255043	0	0	0.156623	0.702553	0	0.105958
CEPVR	0	0.587347	0	0	0.295669	0.136573	0	0.154846	0.18267	0	0.0712745	0	0.107547	0	0.813156	0	0	0	0.54496	0	0.0634114	0	0.71197	0.0139796	0.242309	0	0	0	0	0.979217	0	0	0.998495	0.999569	1	0	0	0.175722	0.752476	0.278914	0.702553	0.982894	0	0	0	0.430497	0.0752676	0	0.471883
FLPL	0.974746	0.0541102	0	0.103646	0	0.0302877	0.184742	0.997333	0	0.277848	0.24788	0	0	0.271537	0	0.0660491	0.18267	0.137234	0.615452	0	0	0.714369	0.298036	0.328006	0.583641	0	0	0	0	0.569997	0.587347	0	0.31613	0	0	1	0.149918	0.0984133	0	0	0	0	0.0708179	0.265813	0	0	0	0	0.107547
FLPR	0	0.659631	0	0	0	0.180689	0	0.985547	0.326964	0	0	0.638353	0	0	0.130729	0.244405	0	0.454809	0.163202	0	0	0.00450671	0.294887	0	0	0.720117	0.115884	0	0	0	0.0465522	0	0.380978	0.147288	0	0.198961	1	0.173405	0.31775	0.0728105	0	0.208464	0.22286	0	0	0	0	0	0.199184
IL1DL	0.774624	0.0932757	0	0.504976	0	0.374536	0.106536	0.091447	0	0.982701	0	0.0744787	0	0.579163	0.135001	0.23155	0.453879	0.742291	0.64988	0.515516	0.27057	0	0	0.5155	0.363841	0	0	0.294164	0.0232612	0.402407	0.622383	0.131366	0	0	0	0.286083	0.598192	1	0.909433	0	0.340937	0	0.958331	0.999677	0.91391	0.0752676	0	0.0659076	0
IL1DR	0	0.069861	0.305887	0	0.167792	0.703419	0.739908	0.0343644	0.531512	0.533369	0	0.173405	0	0.0257498	0.0520239	0.5134	0	0	0	0.180989	0.146167	0	0	0	0.564766	0.831325	0.391909	0.735669	0	0	0.153909	0.365941	0.217425	0.0615937	0	0.208992	0.697938	0.999503	1	0	0	0.265783	0	0.853138	0	0	0	0.2127	0
IL1R	0	0	0	0.541127	0.30599	0	0	0	0	0	0	0	0.0324783	0	0	0.519794	0	0.0401069	0	0	0	0.294524	0	0	0	0	0.286083	0	0	0	0	0	0	0	0	0.149699	0	0	0	0.99436	0.92783	0.853003	0.122418	0	0	0	0	0.64354	0
IL1VL	0	0	0.416501	0.126371	0.0526904	0	0	0	0	0	0	0	0.198905	0	0	0	0.293996	0.313872	0	0	0.217592	0.438847	0	0.474615	0	0.0118044	0	0	0	0	0	0.10378	0.447836	0.240234	0	0.436699	0.602196	0.0543374	0.372977	0	1	0.999515	0	0.622493	0.521244	0	0.0884036	0.0731515	0.546058
IL1VR	0	0.529138	0	0.880407	0	0	0	0	0.245972	0	0	0	0	0.268567	0.0330942	0	0	0.198961	0	0	0.614173	0.483202	0.100779	0.150503	0.883937	0.182088	0	0	0.220201	0.854585	0.695186	0	0.430316	0.673233	0.00520959	0.234928	0.509005	0	0.703419	0.64354	0.998886	1	0	0.0866064	0	0.720043	0	0.0590877	0.238369
IL2DL	0	0	0	0	0.0407418	0	0	0.103654	0	0	0.277288	0.228388	0	0	0.222254	0	0	0.231627	0	0.22738	0	0	0	0	0.000134139	0	0.522023	0	0.405282	0	0	0	0	0	0	0.13924	0	0	0.10421	0	0.680136	0.18594	0.99993	0.999193	0	0	0	0	0
IL2DR	0.822091	0	0.059788	0	0	0	0.0230942	0	0	0	0.0349846	0	0	0	0.166654	0.18267	0.140367	0.209749	0	0	0	0	0.403324	0.043288	0	0	0	0	0	0.623866	0.0356854	0	0	0.324708	0	0	0	0.109305	0.321843	0	0.0815653	0	0	0.999994	0	0.00335999	0	0	0
IL2L	0	0	0	0	0	0	0	0	0.236214	0.0788385	0	0	0.970295	0.285567	0.213167	0	0	0	0	0	0	0	0	0	0	0	0.871339	0	0	0.89722	0	0	0.342723	0.554652	0.123575	0.0291468	0	0	0	0	0	0.0247267	0	0	0.99849	0.513686	0	0	0
IL2R	0	0	0	0	0	0.0066474	0	0	0	0	0	0	0	0.319764	0	0	0.100317	0	0	0	0	0	0.445039	0	0	0	0.105163	0	0	0	0.24377	0.186674	0	0.342714	0	0	0.64354	0.0120862	0	0	0.412165	0.57684	0	0	0.12642	0.98873	0	0	0
IL2VL	0	0.0102772	0	0	0.351821	0.450494	0	0	0.0872686	0.184813	0.106705	0	0	0	0	0	0.29536	0.128126	0.0908151	0	0	0.559933	0	0.00520959	0.165362	0.140108	0.103646	0	0	0	0	0.325119	0	0.242309	0	0	0	0.0872686	0.203743	0.330471	0.332789	0.900339	0	0	0	0.698173	0.998337	0.0312898	0
IL2V4	0	0	0	0	0.423712	0	0	0.13081	0	0	0	0	0.483681	0	0	0.123575	0	0.391909	0	0	0	0.0376712	0	0	0	0	0.0130002	0	0	0	0	0	0	0	0	0.20056	0.345602	0	0.0316417	0	0	0	0	0	0.0653964	0	0	0.997524	0
NSML	0.762907	0	0	0	0.564014	0	0	0	0	0.467714	0	0	0.108912	0	0	0.423347	0	0	0	0	0	0	0	0	0	0.11727	0.0518459	0	0.289219	0.280756	0	0	0.0360923	0	0.424551	0.151141	0.00118503	0	0	0	0.0733355	0.597576	0	0	0	0.318218	0	0.285479	0.999956
NSMR	0	0	0	0	0	0	0	0.0117743	0	0.328006	0	0	0	0.687884	0	0.263848	0.0337757	0.230849	0	0	0	0	0	0.00246212	0	0.125108	0	0.167565	0.0764218	0	0	0	0.31904	0	0	0.424437	0	0	0.114991	0	0	0.826189	0	0.717189	0	0	0.527778	0	0.998982
OLLL	0	0.0789161	0.0464954	0.282928	0.344648	0.782626	0.357999	0.214421	0	0	0	0	0.22738	0.0193748	0	0	0	0.418542	0	0	0.0592086	0.0374557	0.69126	0	0.00520959	0.146481	0.519834	0	0.500926	0.894558	0.673233	0	0.256228	0	0.354428	0.161308	0.27478	0.994038	0.999842	0	0.509195	0.217991	0	0.0613842	0	0.187473	0	0.381616	0
OLLR	0	0	0.359243	0.32598	0	0.395953	0.0617746	0.500428	0	0	0.202219	0.811566	0.191317	0.186784	0.714456	0	0.254323	0.400713	0.445732	0.64717	0	0.0730671	0.562961	0	0.382643	0.153909	0.424465	0.143109	0	0.513525	0.998298	0.461974	0	0	0	0	0.173353	0.991737	0.966357	0	0.521518	0	0.847481	0	0	0	0	0.0179413	0
OLQDL	0	0	0	0	0	0.163067	0	0.585123	0.562961	0	0	0.705789	0.15976	0.488475	0	0.998317	0.0774719	0	0.80493	0	0.18708	0	0	0	0.124454	0.899152	0.483681	0	0	0.29177	0.536208	0.939384	0.997506	0	0	0	0	0.965101	0	0.26974	0.411853	0.722991	0.0326133	0.330264	0.521518	0	0	0	0
OLQDR	0.292621	0	0.0111947	0.187473	0.462093	0	0	0.424128	0.0159232	0.999714	0.643172	0	0.342714	0.051172	0.892205	0.588931	0	0	0	0.478267	0	0.829497	0.142034	0.809981	0.605715	0.873855	0.411845	0.843724	0.743813	0.387631	0	0.867454	0.559072	0.627388	0.584455	0.299925	0.336263	0.992049	0.999521	0	0.433185	0.445361	0	0.967502	0.816914	0.195016	0.254909	0	0
OLQVL	0.518974	0	0.0316417	0.549871	0	0	0.403324	0	0	0	0.69429	0	0.431394	0.143782	0	0.0143399	0	0.245322	0.318218	0	0	0.902497	0.602368	0.688893	0.427894	0.851302	0.384523	0.0111947	0	0.718204	0	0.0190975	0.562291	0.251847	0.710984	0	0.806305	0	0.997135	0.169493	0.585123	0	0	0	0	0	0.0501069	0.945692	0
OLQVR	0.0777859	0	0.269434	0.743909	0.222927	0.484234	0	0	0.0376712	0	0.397413	0	0	0	0.623866	0	0	0	0.194313	0.295117	0.124115	0	0.0655908	0	0	0.372589	0.0260029	0.45983	0	0.45897	0.0374557	0	0.688164	0.258029	0.0187322	0.27841	0	0	0	0	0.977616	0.738005	0	0	0.15874	0	0	0	0
URADL	0.314734	0.256098	0	0.539017	0.378704	0	0.637056	0.31613	0.474615	0.0330942	0.21798	0.115884	0	0.0580029	0	0	0	0	0	0	0	0	0	0.0771935	0	0.113294	0.222905	0	0.452266	0	0.336932	0	0	0	0	0.0357896	0.0571012	0.64988	0.467981	0	0	0.444062	0.00520959	0	0	0	0	0	0
URADR	0	0.206122	0	0	0.204909	0	0	0.263665	0	0	0.555628	0	0	0.20426	0	0	0	0	0.175903	0	0	0.722991	0.050123	0	0	0	0	0	0.472243	0.0985309	0	0	0	0.027114	0	0	0	0.0646246	0.853153	0	0	0	0	0	0	0.291255	0	0.778702	0
URAVL	0	0	0	0.127966	0	0	0.473364	0.344712	0	0.614323	0.191317	0	0	0	0.76726	0	0.183709	0.334784	0.433167	0	0	0	0	0	0.365045	0	0.389339	0.108664	0	0.292494	0	0	0	0.511898	0.102536	0.00902779	0.372244	0.614323	0	0.143918	0.495305	0.756839	0.277994	0	0.573944	0	0	0	0
URAVR	0	0	0	0.266826	0	0	0	0	0	0	0.160148	0.598192	0	0	0	0	0	0.215077	0	0	0	0	0	0	0	0	0	0.382789	0	0.216821	0.210016	0	0.636817	0.777983	0	0	0	0.524195	0	0	0.0931758	0	0.496748	0	0	0	0	0	0
URBL	0	0.357862	0	0	0.00398122	0.786882	0	0.198905	0	0.0443335	0	0.487963	0	0	0.120986	0	0.330264	0	0	0	0	0	0	0.0791332	0.31613	0	0	0	0	0	0	0.306015	0	0	0	0	0.24997	0	0.0419369	0	0.295669	0.277848	0.288412	0	0	0	0	0	0
URBR	0	0	0	0.336932	0	0.318892	0	0.700277	0	0.140295	0	0.863307	0	0	0	0	0.0796315	0.0324783	0.358372	0	0	0.559072	0	0	0	0.301814	0	0	0.42972	0.31613	0.709183	0.815498	0.264583	0	0.25641	0	0	0	0	0	0	0.828163	0.187839	0.308893	0	0.998492	0	0	0
URXL	0.500952	0.762839	0.574444	0.990173	0.780504	0.43443	0.281364	0	0.308942	0.146177	0	0	0.828086	0	0.234975	0.999601	0	0	0	0.334215	0.0583463	0	0.0825831	0.39027	0.907329	0.31647	0.864463	0	0.511505	0	0	0.995633	0.760106	0	0	0.220382	0.296854	0.99999	0.012444	0	0.211847	0.496611	0.0260029	0.373443	0.0605978	0	0	0.00961716	0
URXR	0.147528	0.63247	0	0	0.983862	0.156074	0.522809	0.163847	0	0.773385	0.166595	0	0	0.984508	0.717012	0.63247	0.137726	0	0.335486	0	0	0.0705046	0	0.43443	0.444062	0.999546	0.955085	0	0.208214	0.0407418	0.0970747	0	0.999318	0.383224	0.596197	0.334348	0.359066	0.340897	0	0.591077	0.178526	0.266045	0	0.261026	0.27841	0	0	0.813248	0
URYDL	0	1	0	0	0.239957	0	0.290787	0.38777	0.421287	0	0.704023	0.183646	0.0230942	0.103646	0	0	0.636817	0	0.136751	0	0	0	0	0	0.619701	0	0	0	0	0	0.919644	0.364836	0.165354	0.909066	0	0.234189	0.640965	0.693326	0.316328	0	0.326114	0	0	0	0.865283	0.086897	0	0.897549	0
URYDR	0	0	0	0	0.0241294	0.529138	0	0.107532	0	0	0	0	0.14235	0.839635	0	0	0	0	0.476298	0	0	0.871771	0	0	0.562238	0.687126	0.734685	0	0	0	0	0.837016	0.276527	0.482759	0.20312	0.0640447	0.275052	0.90121	0.0946582	0	0.488289	0.943911	0	0.717189	0	0.758198	0	0	0
URYVL	0	0	0.0385255	0	0	0	0	0	0.65268	0	0.33712	0	0.269434	0.136794	0	0	0	0	0.428763	0	0	0	0.711158	0	0.191348	0	0	0	0.761734	0	0.0130002	0	0	0	0	0.397186	0	0	0.128126	0	0	0	0	0.0651779	0	0	0	0.523072	0
URYVR	0.69518	0.163847	0	0	0.0555373	0	0.44167	0.579993	0.362848	0	0.0782318	0	0	0.289673	0.177753	0.194313	0.220382	0	0	0.88583	0	0	0	0.0110055	0	0.851808	0.112751	0	0	0.578834	0.163202	0	0	0.364991	0	0.0117743	0.389644	0.00865569	0.516537	0	0.847315	0.275213	0.744036	0	0	0	0	0.411853	0
ADAL	0.283497	0	0.308299	0.0826646	0.0190975	0.324728	0.18594	0.428921	0.609611	0	0	0	0	0	0.472266	0	0	0	0	0	0	0.417174	0	0	0.0873352	0.231627	0	0	0	0	0	0	0	0.167792	0	0.758198	0	0	0	0.313306	0.27207	0.275052	0	0	0.137726	0	0	0.531141	0
ADAR	0	0.340873	0	0	0	0	0	0.840308	0	0.64988	0	0.324708	0	0.111173	0	0.340873	0.63247	0	0	0	0	0.58465	0	0	0.226355	0	0	0.840678	0	0	0	0	0	0.276159	0	0.0402683	0	0.0413744	0.0827493	0.425921	0.305628	0	0	0.397389	0	0.241708	0	0.192595	0
AIBL	0	0	0	0	0	0.154846	0.32319	0.673567	0	0.937905	0	0	0	0.128549	0	0	0	0.721446	0	0	0	0	0	0.635242	0.687745	0.372818	0	0.399952	0	0	0.665242	0	0.00520959	0	0	0	0	0.0872686	0	0	0.424102	0.308039	0.261429	0.97922	0.764777	0	0	0	0
AIBR	0	0	0	0	0.811513	0	0	0	0	0	0	0	0	0	0	0.317878	0	0	0	0	0	0.828163	0	0	0	0.994495	0	0.511268	0	0	0	0	0	0.789737	0	0	0	0.0515491	0	0.0824924	0	0	0	0	0	0	0	0	0.810393
AIML	0	0	0	0.435746	0	0.761734	0.330145	0	0	0	0	0	0	0	0	0.80493	0.656324	0.974607	0.000256119	0	0	0.650509	0	0.18267	0	0	0	0	0	0	0.372629	0	0	0.694921	0	0	0.106536	0.600272	0.216821	0	0.489286	0.0326133	0	0.158363	0.0531199	0.954761	0	0	0
AIMR	0	0.219443	0	0.221599	0	0	0.480975	0.17364	0.174071	0	0	0	0.150975	0.215346	0.0592086	0	0.976876	0.295669	0	0	0	0.918986	0	0.336932	0.361399	0.250989	0.40532	0	0.319976	0.49252	0.121451	0	0	0.642228	0	0	0.0522967	0	0	0	0	0	0	0.115073	0.0409285	0.00734369	0.0320797	0	0.0237643
AINL	0	0	0	0.0791675	0.0238158	0	0	0.591481	0	0.169269	0	0	0	0.133039	0	0.0308991	0	0	0	0	0	0	0	0.816301	0	0	0.500591	0	0.0929747	0.0712843	0	0	0	0	0	0.222254	0.579878	0.0398657	0.0735746	0	0.125294	0	0.683263	0	0.25299	0.23	0	0	0
AINR	0	0	0	0	0	0	0	0.0701155	0.92111	0.050295	0.562981	0	0	0.14134	0	0.0549826	0	0	0	0	0	0.194771	0.165354	0	0.0888825	0	0.734822	0	0.235752	0	0	0	0	0	0	0	0.2919	0.115073	0.102304	0	0	0	0.0605978	0	0	0.249409	0	0	0
AIYL	0	0	0	0	0	0	0	0	0	0.202219	0	0	0.539352	0	0	0	0.208835	0.815498	0.0530791	0	0.25984	0.083973	0.570752	0	0.163981	0	0	0	0	0.324624	0	0	0	0.781702	0.333867	0.182023	0	0.142192	0	0	0	0.192137	0	0	0	0.894976	0	0.0592086	0
AIYR	0.169493	0	0.986381	0	0.737314	0	0	0.449312	0	0	0	0	0	0	0	0.403163	0.667363	0	0	0	0	0	0	0.345015	0	0.193749	0.168945	0	0	0	0	0	0	0.762145	0.159238	0.250989	0.470991	0	0	0	0.208214	0	0	0	0	0	0.652687	0	0
AIZL	0	0	0	0.1774	0.154846	0.336932	0	0.334379	0	0.432341	0	0	0	0	0	0	0	0	0	0.496611	0.17102	0	0	0.117208	0	0.282186	0	0.701345	0	0.101008	0	0	0.0908151	0.521518	0.734001	0	0	0.0898361	0	0	0	0	0	0	0	0	0	0	0
AIZR	0	0.457163	0.175722	0.584795	0	0	0	0.231627	0	0	0	0	0.290889	0	0	0	0	0	0.083973	0.343303	0	0.545901	0	0	0	0.100779	0	0	0	0	0.695748	0	0	0.248162	0.0731515	0	0	0.0761695	0.00118503	0	0	0	0.403324	0	0	0.00791925	0	0	0
ALA	0	0	0	0.084184	0.33712	0	0	0	0	0.269403	0.533985	0	0.109565	0	0	0	0	0.61483	0.169493	0	0.00335999	0	0.44167	0	0.488408	0.445361	0.643172	0	0	0	0	0	0.529118	0.242309	0	0.0962796	0	0.991885	0.900182	0	0	0	0	0	0	0	0	0	0
AVAL	0.0863019	0.103654	0	0	0.461974	0.31775	0.300412	0	0.265813	0	0	0	0.96132	0.232713	0	0	0.109585	0.356143	0	0.348148	0.0554124	0	0	0.609588	0	0.0739608	0.559097	0.258903	0	0.470517	0	0	0.0984133	0.0407418	0	0.485015	0.103646	0	0	0	0	0	0	0	0	0.922755	0	0	0
AVAR	0	0	0.379481	0	0.012358	0.480313	0.142314	0.121514	0.81935	0.939552	0	0.929101	0	0.875996	0	0	0	0.445361	0.191348	0	0	0	0	0	0.690988	0	0.123255	0.529945	0.63962	0	0.616786	0.255539	0.134838	0	0.19614	0	0.150026	0.163104	0	0.0826646	0	0.0499611	0.786213	0.104586	0.150503	0	0	0	0
AVBL	0	0	0.328917	0	0.454231	0	0	0	0.522809	0.609201	0.246024	0	0.611869	0	0	0	0	0.690988	0.163847	0	0	0.126371	0	0	0.304468	0	0	0	0.11123	0.165919	0	0	0	0	0	0	0	0.349695	0	0.396388	0	0	0	0	0	0	0	0	0
AVBR	0	0.285479	0.148855	0	0.192812	0	0	0	0	0	0.729473	0	0	0	0	0.163916	0.380978	0.443061	0	0	0	0	0	0	0	0.616786	0	0.115884	0.946502	0.0932757	0	0	0	0	0	0	0.0111125	0.322411	0	0	0	0	0	0	0.738457	0.245707	0	0	0
AVDL	0.639393	0	0	0	0.653409	0	0.109999	0.833833	0.991737	0	0	0.0891549	1	0.100317	0	0.145697	0.157123	0.958325	0.0259765	0.129865	0	0.747292	0.722863	0	0	0.987503	0.397403	0.780504	0	0	0.399952	0.488694	0	0	0.0179585	0	0.716332	0	0.128126	0.294123	0	0.571754	0	0	0.327877	0	0	0.106535	0.157379
AVDR	0	0	0.516811	0	0	0	0.583316	0	0.603943	0	0	0	0.26452	0	0.112423	0.978148	0.986023	0	0	0	0.012444	0	0	0.760288	0.266045	0.940162	0.997478	0	0	0	0.194262	0.169493	0	0	0	0	0.829651	0.333867	0	0.925862	0	0	0.232148	0.140367	0	0	0.165839	0.647499	0
AVEL	0.368602	0	0.379839	0	0.359046	0.756661	0.279009	0.652687	0	0.384597	0.43443	0.999381	1	0.0992318	0.521518	0	0.246424	0.857565	0	0.44167	0.699299	0	0.0718306	0.258221	0.295463	0.999776	0.931687	0.996593	0.976755	0	0.0536565	0.305595	0	0.521518	0	0.167338	0.742643	0.67342	0.236116	0	0.609299	0.687126	0.465693	0.819562	0	0.811809	0.537912	0.582242	0
AVER	0	0.0730671	0.955196	0.584558	0	0.493563	0.976345	0.613087	0.220053	0	0	0.918379	0.9888	0.932972	0.485395	0.425921	0	0	0	0.111173	0	0.670007	0	0.83812	0.777444	0.974943	0.399442	0.999503	0.961793	0	0.534832	0.184549	0.901475	0.234731	0.239766	0	0.746726	0.289219	0	0.693242	0.586581	0	0.140174	0.423712	0	0.752526	0	0	0.950772
AVFL	0	0	0	0	0	0	0	0	0	0	0	0	0	0	0	0.18267	0.158309	0	0.504976	0	0.640965	0	0	0	0	0.0529223	0	0	0	0	0	0	0	0	0	0.0754493	0	0.501001	0	0	0.226158	0	0.0602169	0	0	0	0	0	0
AVHL	0	0	0.0973636	0.91283	0	0.146003	0	0.421672	0	0	0.928416	0.242935	0.338872	0	0.256441	0.111371	0.691155	0	0.0764218	0	0	0.0177329	0	0	0	0.999416	0	0	0.99333	0	0	0	0	0	0	0	0.0242612	0	0	0	0	0.380978	0	0.529138	0	0.194262	0	0	0
AVHR	0.195462	0	0.433499	0.807143	0.253954	0.541597	0	0	0.899099	0	0.515229	0.474679	0.848074	0.63247	0.702722	0	0.742291	0	0.471883	0	0	0.0651779	0.083973	0	0.00225666	0	0.971721	0.317362	0	0.328024	0	0	0.0632848	0.679862	0.211866	0.720117	0	0.0958768	0	0	0	0.0187322	0	0.791315	0.81506	0.134204	0	0.0852338	0
AVJL	0.42552	0.128126	0.323345	0.0330942	0.559072	0.617085	0	0.0883234	0.990728	0	0.721446	0	0.916152	0.0376712	0	0	0.181056	0.00333916	0	0.235752	0	0	0	0.185952	0.720117	1	0.424551	0	0.37956	0	0	0	0	0	0	0	0	0	0	0.337035	0.144156	0	0	0	0	0.444851	0	0	0
AVJR	0	0.684601	0.939384	0.0324783	0.521518	0.0101017	0	0.160926	0.950772	0	0.313306	0.968508	0.994309	0.00118503	0.322355	0.836234	0	0	0.248308	0.0636254	0	0.290787	0	0.381116	0.74139	0.996543	0.902497	0.800169	0.652687	0	0.0292994	0.988733	0	0.302312	0.693058	0	0.00956841	0.0708958	0.534832	0	0.0191631	0.357143	0.0332021	0.56052	0.246316	0	0.103855	0	0
AVKL	0.141931	0	0	0	0	0	0	0.251847	0	0.559589	0.269434	0	0	0.0260029	0	0	0.265813	0	0	0	0	0	0	0	0.0939199	0.788791	0	0	0	0	0	0	0	0.791385	0	0.0457192	0	0.173383	0	0	0.328006	0.649567	0	0	0	0	0	0	0
AVKR	0	0.0434936	0	0	0	0	0	0	0	0.243797	0	0.181741	0	0.348901	0	0.123575	0	0	0.00479508	0	0	0	0.465693	0	0	0.231043	0.163184	0.116557	0	0.184813	0	0	0	0.150996	0	0	0.474615	0	0	0	0.0943183	0	0	0	0	0	0.043288	0	0
AVL	0	0	0	0	0	0	0	0	0	0	0	0	0	0	0	0	0	0	0	0	0	0	0	0	0	0	0	0	0	0	0	0	0	0	0	0	0	0	0.246316	0	0	0	0	0	0	0	0	0	0
I1L	0	0.218215	0	0	0.398163	0.0494904	0.215538	0.358487	0.190572	0	0.0455119	0	0.923888	0.0536565	0.566861	0.123791	0.717189	0.327877	0.631105	0	0	0.128549	0.371769	0.738847	0.0101017	0.858087	0.830197	0.0242058	0	0	0	0.0066608	0.180689	0.868689	0.337035	0	0.708828	0.752526	0.733096	0	0.627178	0.211424	0.0942067	0.150503	0.502769	0	0.0536565	0.18267	0.210519
I1R	0.107702	0.282186	0.173405	0.0822367	0	0	0	0.792991	0.537912	0	0	0	0.555628	0.548451	0.316328	0.478642	0.166241	0.000954182	0.427092	0	0	0.344202	0.380978	0.187866	0	0.722991	0.673845	0.313841	0	0.500926	0	0	0.654422	0.504976	0.453879	0.18267	0.900079	0.142603	0	0	0.784774	0.46127	0	0.676677	0	0	0	0	0.107547
I2L	0	0.0260029	0.226573	0	0.12078	0.235752	0	0.300326	0	0.180689	0.114798	0	0	0.00971325	0.20813	0	0	0.660546	0	0.0205884	0.405337	0.0634114	0.073233	0	0	0.146003	0.509195	0	0.00791925	0	0	0.358372	0.00118503	0	0	0	0.432341	0.450497	0	0.0916251	0.858087	0.561003	0.19704	0.329025	0	0.995143	0	0	0.999884
I2R	0	0	0	0	0	0	0	0.169493	0	0	0	0.0529223	0	0	0	0.591868	0	0.302139	0.34064	0.0857564	0	0	0	0.434847	0	0.632188	0	0.248162	0	0	0	0	0.000256119	0.149918	0	0.561214	0.104586	0.764703	0	0	0.792392	0.00420528	0	0	0.0852338	0	0	0	0.830173
I3	0.389644	0	0	0.417576	0	0	0.142951	0	0	0	0.403163	0	0	0.154846	0	0	0	0.00858854	0.44612	0.159238	0	0	0.205123	0.834532	0	0.568481	0.0369696	0.643172	0	0.78113	0.746311	0	0.829806	0.238773	0	0.29536	0.00734142	0.819318	0.480149	0	0	0.183481	0.631105	1	0.753064	0.549994	0	0	0.69423
I4	0.758172	0	0	0.0984133	0	0	0	0	0	0.741743	0.0894813	0.747968	0.0376712	0	0.764703	0.639114	0	0	0.510019	0.21369	0.433126	0.0550916	0.169493	0	0.104236	0	0.537473	0.078039	0	0.191754	0	0	0.423387	0	0	0	0.146003	0.706631	0.183646	0	0.221391	0.198038	0	0	0	0	0	0	0.679227
I6	0	0.0634114	0.0529223	0	0	0.0337757	0	0.031942	0	0.948466	0	0.134887	0	0	0	0	0	0	0	0.359066	0	0	0	0.723929	0.150026	0.182123	0.265813	0.245433	0	0	0.533215	0	0	0	0.128549	0	0	0.713618	0.739047	0.145278	0.163847	0	0	0	0	0	0	0.0764218	0
RIAL	0	0	0	0	0	0	0	0.190503	0	0.331104	0	0.609843	0	0	0	0.318218	0	0	0	0	0	0	0	0.083973	0	0	0	0	0	0.290889	0.42594	0	0.155613	0	0	0	0.151141	0.0402683	0.842146	0	0.608944	0	0	0.103117	0	0.18252	0	0	0
RIAR	0	0	0	0	0	0	0	0	0.702553	0	0	0	0	0	0.494811	0.284692	0.694743	0	0	0	0	0.143771	0	0.00213898	0.443061	0	0.160144	0	0	0.668419	0.0214362	0.0733355	0.0605978	0	0.116744	0	0	0	0.569906	0	0	0	0	0	0	0.3888	0	0	0
RIBL	0.512949	0	0.0347375	0	0.713618	0	0.123549	0	0.202237	0.814763	0	0.496592	0.444384	0	0	0.0376712	0	0	0	0	0.0476212	0	0	0	0	0	0.711128	0	0	0.0939657	0	0	0	0	0	0	0	0	0	0	0	0	0	0	0	0.277848	0	0	0
RIBR	0	0	0	0	0	0	0	0.872551	0	0	0	0	0.388911	0.505832	0	0	0.429069	0	0.968508	0	0	0.258737	0.107002	0	0.525905	0	0.232096	0	0.940068	0.240193	0	0	0	0.0131694	0.126371	0	0	0	0	0	0.0654402	0	0.147231	0	0	0.0397629	0	0	0
RICL	0	0.076996	0	0	0	0	0	0	0	0	0.142192	0	0	0.426288	0	0	0.998226	0.602335	0.0332021	0	0.668902	0	0	0	0	0	0.0971082	0.0592749	0	0	0	0	0	0	0	0.444851	0	0.198084	0.0434875	0	0.761613	0.100814	0	0	0	0	0	0	0
RICR	0	0	0	0	0.0613842	0.276159	0	0	0	0	0.0357896	0	0	0.74726	0	0.252145	0	0.0650526	0	0	0.332681	0.106536	0	0.134271	0.184742	0	0	0	0	0.157017	0.328006	0	0.017016	0	0	0	0	0.509908	0	0.207242	0	0.0111947	0.296308	0.797605	0	0.340873	0	0.498916	0
RIFR	0	0	0	0	0.35288	0	0	0.0176189	0.512301	0	0	0	0.482759	0	0	0	0	0	0.235752	0	0	0	0	0.451003	0	0.258903	0.680164	0	0	0	0	0	0	0	0	0	0	0	0	0	0	0	0	0	0	0	0	0	0
RIGL	0.180855	0	0.398548	0.352045	0	0	0	0.211866	0	0	0	0	0.330154	0.372672	0	0.0895376	0.0955143	0.276159	0	0.0023527	0	0.713143	0.230295	0.142034	0	0.706135	0	0.549904	0.278161	0.328888	0	0	0	0	0.528886	0.000134139	0.12642	0	0.0539125	0	0.478416	0.163981	0	0	0	0	0	0	0.859912
RIGR	0	0.514898	0	0	0	0.842501	0	0	0.632096	0.658671	0.431675	0	0.111173	0	0	0	0.344712	0	0.0263088	0.289219	0.399569	0	0.955289	0	0.537601	0.143245	0	0.564015	0.0273803	0	0	0	0.465286	0.194367	0	0.175483	0.68246	0.125294	0	0	0	0.379592	0	0	0	0.196882	0	0.0956678	0.105569
RIH	0	0	0	0	0	0.426096	0.277848	0.180855	0	0	0	0	0	0	0	0.3345	0	0	0.104586	0	0	0	0	0.171825	0	0	0.461793	0.466705	0	0	0.54496	0	0	0.174028	0	0.235752	0.835742	0	0	0	0.831771	0.00398122	0	0	0	0	0	0	0
RIPL	0.0583607	0	0.02136	0	0.0708179	0	0.0449667	0	0	0.0712843	0.273781	0	0	0	0.294496	0.305628	0	0	0.179331	0	0.434871	0.834393	0.0872686	0.277635	0	0	0.15976	0.363376	0	0.602002	0	0.305729	0.182934	0	0.273781	0.0494904	0.169959	0.199147	0	0	0	0	0	0	0	0.0707902	0	0	0
RIR	0	0	0	0	0.0345998	0.935282	0	0	0.235752	0.0138534	0	0	0	0.152132	0	0.394821	0.343597	0	0	0	0	0	0	0	0	0	0.194262	0	0	0	0	0	0	0	0.114696	0	0	0	0	0	0.665242	0	0.397164	0	0	0.531569	0	0	0
RIS	0	0	0	0	0	0	0	0	0	0.00861683	0	0	0	0	0	0.149753	0	0	0	0	0	0.255539	0.357266	0	0	0	0.0374557	0	0	0.105958	0.67648	0	0.380978	0	0	0.22738	0.573358	0	0	0	0.0911941	0	0	0	0	0	0	0	0
RIVL	0.534382	0	0	0.62544	0	0	0.510549	0.404648	0.753476	0.173353	0.691155	0.733712	0	0	0.999999	0.999521	0.372589	0	0.420058	0.0462405	0	0	0	0.350653	0.298458	0.887904	0.606853	0	0	0	0	0	0.212776	0	0	0.140615	0	0	0	0	0	0	0	0.860509	0	0.0984133	0	0	0
RIVR	0.0066474	0.305406	0	0.031942	0.417576	0	0.827253	0	0.779383	0.527684	0	0.791315	0.383617	0	0.0376712	0.482759	0.31613	0	0.95539	0.982922	0.305887	0	0.0401069	0.0402097	0	0.937892	0.738609	0	0.326161	0	0	0.000954182	0	0.512949	0	0	0	0.695186	0	0.063723	0	0.0825831	0.128549	0.00557456	0	0	0	0	0.13924
SAADL	0.32463	0.00479508	0.611567	0.131156	0	0	0	0.660936	0	0.119963	0.228414	0	0.996756	0	0.395953	0.63247	0.808876	0.483681	0.0984133	0	0	0	0	0.989931	0.966555	0.608944	0.152341	0.162845	0	0.297325	0.944068	0	0	0	0.381603	0.0591129	0.1462	0.145697	0.448517	0	0.57468	0.308102	0	0.1774	0	0.728431	0	0.427223	0.604977
SAADR	0	0	0	0.0615937	0	0	0.192137	0.717189	0.290889	0	0	0	0	0.340937	0	0.492747	0.0397629	0	0.109999	0	0.679227	0	0.363019	0	0.48003	0.318218	0	0	0	0	0	0	0.274017	0.407051	0	0	0.207919	0.081355	0	0	0	0.13645	0.054282	0	0.418042	0	0	0	0.281364
SAAVL	0	0	0.987768	0.245306	0.504976	0	0	0	0.113441	0.237633	0.199708	0.083973	0.643556	0	0	0.118979	0	0.292235	0	0	0.295669	0.193877	0	0	0	0	0	0.397403	0.380978	0.112704	0	0.45575	0	0.0733355	0.821794	0	0.043288	0	0.194367	0.620834	0	0	0.562961	0.246316	0.278161	0	0.271392	0	0
SAAVR	0	0	0.31613	0	0.89128	0	0	0.111173	0.450497	0.527649	0	0	0.198905	0	0.0978125	0.091056	0	0	0.169978	0.224337	0	0	0	0.482759	0.122185	0	0.540382	0.597576	0	0.366676	0.391909	0	0.617351	0.194367	0.644053	0	0.0347136	0	0	0	0.432341	0.670154	0.180984	0.793878	0	0.858087	0	0.0550916	0
SABD	0	0	0	0	0.0733355	0	0	0.442461	0	0	0	0	0	0	0.100814	0.169805	0	0.105022	0	0	0.328754	0.237122	0	0	0	0.343043	0	0.150503	0	0.0330942	0.546918	0	0	0.0984133	0	0.271537	0	0.368227	0	0	0	0.378704	0.0592086	0.15976	0	0	0	0	0.714823
SABVL	0	0	0	0.141931	0	0.283235	0	0	0.307502	0	0	0	0	0.182179	0	0	0	0	0	0	0.889403	0	0	0	0	0.131223	0.605703	0.171912	0	0	0	0	0	0.418542	0	0	0	0.393826	0	0	0.357491	0	0	0	0	0	0	0	0
SABVR	0	0	0	0.0822367	0	0	0	0.08311	0	0.296942	0.455598	0	0.394391	0	0.258903	0	0	0.0536529	0	0	0	0.289816	0.498828	0	0	0	0	0.622679	0	0.107961	0	0	0	0.282443	0	0	0.684993	0.1774	0	0.811809	0.363841	0.0330942	0.758198	0	0	0	0	0	0
SIBVR	0	0	0	0	0	0	0	0.320131	0	0	0	0	0	0	0	0	0	0	0	0	0	0	0	0	0	0.761734	0	0	0	0	0	0	0	0	0	0	0	0	0.175244	0	0	0.0262294	0	0	0	0	0	0	0
AS1	0	0	0	0	0.674878	0	0	0	0	0	0	0	0	0	0	0	0	0	0	0	0	0	0.573503	0	0	0	0	0.163847	0	0	0.0957941	0	0	0	0	0.302793	0	0	0	0	0	0	0	0	0	0	0	0	0
DA1	0.746595	0	0	0.207708	0.15713	0.0894813	0	0	0	0	0.0476212	0	0.302312	0	0	0	0.0619263	0.143782	0	0.590978	0	0.0861049	0	0	0.309936	0.0692189	0	0.406957	0.0946319	0	0.768773	0	0	0	0.116322	0	0	0.163847	0	0	0.292235	0.100317	0	0	0	0	0	0	0.594657
DB2	0	0.534019	0	0.0634114	0	0	0.0765171	0.239438	0	0	0.0866064	0	0	0.184813	0	0	0	0.149255	0	0	0	0.902949	0.818045	0	0	0	0	0	0	0	0	0	0.168404	0	0	0	0	0.219047	0.145449	0	0.441621	0	0	0	0.163981	0.30688	0.1462	0	0.299728
DD1	0	0	0	0.469491	0	0	0	0	0	0.103654	0.13081	0	0	0	0.440706	0	0.620649	0.530724	0.0984133	0.227602	0	0	0.0407418	0	0.954912	0.0651671	0	0	0	0.317878	0.763384	0	0	0.17588	0	0	0.907798	0.455598	0	0	0.151682	0.83812	0	0	0	0.215402	0	0.314933	0
M1	0.937878	0	0	0	0	0	0	0	0	0.763116	0.326161	0.874684	0.00777758	0	0	0	0	0.308864	0.187839	0.387216	0.309936	0	0.385975	0	0.485601	0	0.124176	0.0126998	0	0	0	0	0.235752	0.0827521	0.13103	0	0.0884036	0.0321859	0	0.194771	0.251688	0.0802314	0.48664	0	0	0.760907	0	0.160783	0.198905
M2L	0	0	0.109565	0.0605978	0	0	0	0.0407418	0	0	0	0	0	0	0.258903	0	0.191348	0	0	0.426288	0	0.322411	0	0	0	0	0.459908	0.246913	0.505101	0.152341	0.767881	0	0	0.215358	0	0	0.160463	0.556606	0.178143	0	0.534382	0.0497822	0	0	0	0	0.0497466	0	0.527133
M2R	0.529118	0.351657	0.0634114	0.593344	0	0	0	0.379787	0.309936	0.053752	0.051172	0.704759	0	0	0	0	0	0.137458	0.176711	0.653222	0	0	0	0	0	0	0.147288	0.322411	0	0.0957941	0.754487	0	0.17856	0	0.158363	0.686991	0.774522	0.435063	0.3888	0	0.432049	0	0.0767793	0	0	0.986036	0	0	0
M3L	0	0.198905	0	0	0	0	0	0	0	0	0.150284	0	0	0	0.73924	0.0528782	0	0	0	0.35113	0	0	0.582982	0	0	0	0	0	0	0.673845	0	0.107547	0.574184	0.734114	0.274545	0	0.157401	0.791385	0.998959	0	0.640965	0.898725	0.611869	0.703419	0	0.571633	0.335747	0	0.640965
M3R	0.587572	0.312983	0	0	0	0	0.0764218	0.45897	0	0	0.454926	0	0.0525803	0.0750126	0	0.83329	0	0	0	0	0	0	0	0.529437	0.327734	0	0	0	0	0.107547	0.67342	0	0	0.359046	0.0908151	0	0	0.951817	0.160541	0	0.924364	0.885977	0	0.104586	0	0.398548	0	0	0.999978
M5	0	0	0	0	0	0	0	0	0	0.701735	0	0	0	0	0	0	0	0	0.236214	0	0	0	0	0.984336	0.00930279	0.251315	0	0	0.0824003	0.183646	0.264927	0	0	0.037296	0	0	0.426288	0	0	0	0	0.71188	0	0	0	0	0	0	0
MCL	0	0.10316	0.0708179	0.509623	0.185952	0.213167	0	0	0	0	0	0	0.146394	0	0	0	0	0.161266	0	0	0	0	0	0.406587	0.111845	0.111173	0	0	0	0	0	0	0	0	0	0.289362	0	0	0	0	0	0.499232	0.208159	0.00861683	0	0.273781	0	0.0767793	0
MCR	0	0	0	0	0.574372	0.156538	0	0.500591	0	0	0.00907995	0	0	0	0	0.536208	0.286083	0.0384991	0	0	0.0402683	0.276159	0	0	0.0683151	0	0.117098	0.830947	0	0	0.476226	0	0.282761	0.44818	0	0.130237	0.470361	0	0.091728	0	0.421447	0	0	0	0	0	0	0	0
MI	0	0.391909	0	0	0	0.22738	0	0.173467	0.272965	0.477225	0	0	0	0	0.10421	0.182123	0	0	0	0	0.492556	0	0.651148	0	0	0.319927	0.448036	0.862119	0.3345	0	0.343722	0	0.478642	0	0	0	0.0376712	0.222262	0.45575	0.111197	0.124176	0.558946	0.540373	0.828678	0	0	0	0	0
RID	0	0	0.751271	0	0	0	0.589331	0.14009	0	0	0.881168	0	0.208992	0	0.237052	0.104586	0	0	0	0	0	0.147573	0	0.563629	0.123925	0.0273803	0.828163	0.285471	0	0	0	0	0.0413166	0	0	0	0.14662	0.112603	0	0.0419369	0.724676	0.145278	0.361948	0	0	0	0.300652	0	0
RIML	0.313841	0.263665	0.0211103	0	0.232713	0.959674	0	0	0.330154	0.64863	0	0	0.310378	0.552299	0	0.69423	0.683263	0.436297	0.665939	0.496592	0.399952	0.522003	0	0	0.741743	0.352332	0.215036	0	0	0.611079	0.0108168	0	0	0.556606	0.0592086	0	0.541391	0	0.256098	0.654281	0.378704	0	0.186077	0	0.932728	0.00949696	0	0	0.332583
RIMR	0.236497	0	0	0.871799	0.851021	0.588931	0	0.297406	0.885569	0.75463	0	0.843802	0.225511	0.602738	0.163981	0.0970747	0.0232612	0.0716363	0.782626	0.761536	0.77932	0.733712	0	0	0.130546	0.585994	0.693893	0.88227	0.756346	0.500591	0.050636	0	0.440719	0.15874	0	0	0.951453	0.243362	0	0.398973	0	0.366676	0	0	0	0	0.0385255	0	0
RMDDL	0.128746	0.137844	0	0	0.226158	0.786453	0.520583	0.927137	0	0.967075	0.0177329	0.480975	0.781702	0.0147918	0.226232	0.180945	0.93729	0.879037	0	0	0	0.90323	0.646267	0	0.109999	0.522659	0.585123	0.813876	0	0	0.299873	0.354326	0.783806	0.40725	0.424551	0	0.0357896	0	0.27118	0.106937	0.253954	0.164454	0.193673	0	0.303487	0	0.958146	0	0.152341
RMDDR	0.0306982	0	0	0	0.0602169	0	0	0	0.0260029	0.947724	0.0751345	0.0603377	0.993453	0	0	0.290876	0.0529223	0.424437	0.0764218	0.645857	0	0.776286	0	0.951453	0.308299	0.999745	0	0.0646246	0	0.564019	0	0	0	0.27118	0.147333	0.609299	0.388587	0	0	0	0	0	0	0.0494746	0	0	0	0.142603	0
RMDL	0.191317	0.242309	0.769833	0.00450213	0	0.452133	0.27207	0.584923	0.0852338	0.169493	0.579631	0.265813	0.517977	0.0827493	0	0	0	0	0	0	0.547583	0	0	0.285497	0	0.851808	0	0	0	0.627457	0	0	0	0.0797415	0	0.0512747	0	0.0764218	0	0	0.133358	0.424437	0	0.24195	0	0.631105	0	0.190273	0
RMDR	0.109565	0.126371	0	0.428933	0	0.085162	0	0	0.289816	0.202054	0	0.527847	0.571843	0.995109	0.350701	0	0.525905	0.106259	0	0	0.262119	0	0	0.68246	0.415878	0.991801	0.226811	0.0232612	0	0.0796315	0	0.590373	0	0	0.228414	0	0.191317	0	0.133039	0.336932	0	0	0.822146	0	0.541127	0	0.147573	0.68802	0
RMDVL	0	0.143918	0.990929	0.782227	0.1442	0.0809663	0.225511	0.643766	0	0.434245	0.106536	0	0.832586	0.360276	0.166654	0	0	0.276159	0.427819	0.573944	0	0	0.493563	0.377254	0.531512	0.112603	0	0.0413166	0.142603	0	0	0	0	0.969934	0	0	0.47503	0	0.249773	0	0.063723	0.294123	0	0	0.305547	0	0	0.102304	0.0687279
RMDVR	0.17647	0	0.474615	0.0524427	0	0	0.163104	0	0.910541	0.313306	0	0	0	0.213565	0	0	0	0.484234	0	0	0	0	0	0.466705	0.488408	0.484586	0	0.326161	0.269434	0	0	0	0.38315	0	0.143644	0.0728398	0.317749	0.480975	0.720043	0.081355	0.135797	0	0.516537	0.0911397	0	0	0.66981	0	0
RMED	0.0662769	0.228292	0	0	0.926769	0	0.133597	0	0	0.611869	0	0	0	0.123575	0.608189	0	0.192299	0	0.978266	0	0	0	0.216802	0.285671	0	0.191348	0.377254	0	0	0	0	0	0.237016	0.421447	0	0	0.0708179	0.936892	0	0.239476	0.911836	0.53236	0	0	0	0.990128	0	0	0
RMEL	0.305547	0	0.203761	0	0	0	0.0824003	0.300518	0	0.171283	0.191317	0	0	0.107547	0.565102	0.050636	0	0	0	0	0	0	0	0.777215	0	0	0	0.491389	0.112868	0.99974	0.454926	0	0.0797415	0.909556	0	0.325191	0	0.995925	0.652613	0	0.934324	0	0.379839	0	0	0.735714	0	0	0.0515491
RMER	0	0	0	0.785218	0	0.120355	0	0	0.0499611	0	0	0.146577	0.283235	0	0	0	0	0	0	0.645808	0	0.796653	0	0	0.260276	0.150996	0	0	0	0	0.391591	0.678783	0	0.755962	0.180689	0.354853	0.235752	0.113001	0.941413	0	0.999975	0.308191	0.0130068	0.145697	0.128126	0	0	0.18267	0.0754493
RMEV	0	0	0.047241	0	0.29114	0	0	0	0.599069	0.110235	0	0	0.806669	0	0.760829	0	0	0	0.131366	0	0	0.0750126	0	0.828163	0.15756	0.115073	0	0.360021	0	0.0819986	0.0443335	0	0	0.983214	0.324708	0.518234	0.84111	0	0	0.163981	0	0.0324783	0	0	0	0	0	0.145845	0
RMFL	0	0	0	0	0	0	0	0	0.125108	0.25877	0	0	0.11165	0	0	0	0	0.25593	0.770753	0	0	0	0	0	0	0	0	0	0	0	0	0	0.0385255	0.792991	0.756839	0.294106	0	0	0	0	0.107235	0	0	0	0	0.796849	0	0	0
RMFR	0	0.998007	0	0	0	0	0	0.107547	0	0.0276046	0.0894813	0.833833	0.237704	0	0	0	0.092881	0	0.282443	0	0.836559	0	0	0	0	0	0	0	0	0	0	0	0.230666	0	0.318262	0.142192	0	0.208992	0.520583	0	0	0	0	0	0	0	0	0	0
RMGL	0	0	0	0	0	0	0	0	0	0	0	0	0	0	0	0	0	0	0	0	0	0	0	0	0	0	0.0159232	0	0	0	0	0	0	0	0	0.211242	0	0.356549	0	0	0	0	0	0	0	0	0	0	0
RMGR	0	0	0	0	0	0	0	0	0	0	0	0	0	0	0	0.173405	0	0	0	0	0	0	0	0	0.219047	0	0	0	0	0	0	0	0	0	0	0	0	0	0	0	0	0	0	0	0	0	0	0	0
SMBDL	0	0	0	0.0812073	0.0827493	0.0467915	0	0	0	0	0.124115	0	0.0998317	0.955574	0	0	0	0	0	0	0	0.796824	0	0	0	0.743813	0.0147089	0	0.0768537	0.264927	0	0	0	0	0.10421	0	0	0	0	0	0.701178	0.327606	0	0	0	0.882634	0	0	0
SMBDR	0	0	0	0	0	0.322355	0	0.411748	0	0.184891	0	0	0	0	0	0	0	0	0	0.427223	0	0	0.336932	0.195456	0	0.0796315	0	0.194367	0	0	0	0	0.29324	0.764703	0	0.0420582	0	0	0.100317	0	0	0.242309	0	0	0	0	0	0	0
SMBVL	0	0	0	0	0	0.98396	0	0.193347	0.142034	0	0	0	0	0	0.328006	0	0.571785	0	0	0	0.609299	0	0	0.432341	0	0.562961	0.167184	0.143109	0.733151	0	0	0	0	0.755856	0.0312898	0	0	0	0.700312	0	0	0	0	0	0	0	0	0	0
SMBVR	0	0	0	0.678572	0	0.0643327	0	0	0	0.0175333	0.123575	0	0	0	0	0.0987491	0.0764218	0	0	0	0	0	0	0.966515	0.154846	0.228388	0.568481	0.175454	0	0	0	0	0.98298	0	0	0.103646	0.0443568	0	0	0	0	0	0.0764218	0.395521	0	0.280962	0	0.505395	0
SMDDL	0	0.498916	0	0	0.31647	0.241252	0	0.0632848	0.157538	0	0.169493	0.891695	0.182123	0	0.12642	0	0	0.416668	0.940423	0.884455	0.143141	0.999986	0	0.355033	0.184777	0	0	0	0.235752	0.54496	0.283437	0	0.0166573	0.255615	0	0.221391	0	0.142951	0.427265	0.0984133	0	0	0.309627	0.615695	0.383896	0	0.834532	0.063723	0
SMDDR	0.318892	0.0709614	0	0.308191	0	0	0	0	0	0.858227	0.827134	0	0	0.450497	0	0.862119	0.215538	0	0	0	0.858553	0.999861	0.469412	0.788791	0	0	0.626905	0	0.0984133	0	0	0	0.105528	0	0.589636	0.322411	0	0	0	0	0	0.390548	0	0.258737	0.840389	0	0.218215	0	0
SMDVL	0	0	0	0	0	0.135797	0	0.571785	0	0.0145858	0	0.313594	0	0	0.100317	0.340937	0.654281	0	0.871597	0	0	0	0	0.20813	0	0.308299	0.817219	0.998717	0	0.448595	0	0	0.0260029	0.0346296	0.0888825	0.331396	0	0	0	0.0970835	0	0	0	0.251208	0	0.534839	0	0.40725	0
SMDVR	0	0	0	0	0	0	0	0	0.107547	0	0.860991	0.221411	0.931318	0.0520239	0	0.842146	0	0	0.695748	0	0.157379	0	0	0	0.0991088	0.229402	0.364137	0.372589	0	0	0.0632538	0.637056	0.991801	0.076996	0	0.181056	0	0	0.000177482	0	0.29114	0	0	0	0	0	0	0.279009	0
VA1	0	0.0750126	0.281954	0	0	0.0841736	0	0.835709	0.434315	0	0	0	0	0	0.0139156	0	0.907957	0	0	0	0	0	0.297616	0	0	0.590363	0.0971082	0	0	0.173467	0	0	0	0	0	0	0.146673	0	0	0	0	0.59555	0.340873	0	0.42965	0.517478	0.500735	0	0
VB1	0	0	0	0	0.481801	0.120986	0	0.840678	0	0.00335999	0.00861683	0	0.439354	0	0	0.562238	0	0.308144	0	0	0.424551	0	0.999556	0.0938439	0.214421	0	0.938014	0	0.183471	0.126245	0.420075	0.142951	0.971743	0.592825	0	0.137458	0	0	0.491235	0	0.335913	0.0523917	0	0.0583607	0	0	0	0	0.397413
VB2	0.564766	0	0	0	0.12642	0	0.228414	0.012444	0	0.169493	0.0883634	0	0.295652	0	0.0291607	0	0.324594	0	0.17364	0	0	0.910779	0	0	0.276159	0	0	0	0	0	0	0	0.0437124	0.425483	0.0226843	0	0	0	0.755856	0	0	0.0852338	0.354277	0	0.815563	0.194367	0	0	0.000954182
[truncated: 119 more columns]

## Sheet: Figure2c
All	Bilateral Pairs
5.441329179646936520e-02	4.692307692307692291e-01

## Sheet: Figure2d
Max q-value	Proportion Inhibitory
1.632617085438104788e-69	0.000000000000000000e+00
2.015811618212105685e-63	0.000000000000000000e+00
1.749808064520757609e-62	0.000000000000000000e+00
4.077031032694729362e-54	0.000000000000000000e+00
3.110570242377008477e-53	0.000000000000000000e+00
2.957363647570688028e-52	0.000000000000000000e+00
1.349663805757970898e-51	0.000000000000000000e+00
4.037747802859271083e-51	0.000000000000000000e+00
1.619154180291239665e-49	0.000000000000000000e+00
9.991963889055459374e-47	0.000000000000000000e+00
1.334506108227253092e-41	0.000000000000000000e+00
7.086215524532051569e-41	0.000000000000000000e+00
1.226899511811762031e-40	0.000000000000000000e+00
1.981582554612911137e-39	0.000000000000000000e+00
4.538144874608082654e-39	0.000000000000000000e+00
4.788079525065212448e-39	0.000000000000000000e+00
5.218661502500912433e-39	0.000000000000000000e+00
1.827382593458995549e-37	0.000000000000000000e+00
3.233281561676920821e-37	0.000000000000000000e+00
1.474610565264218933e-36	0.000000000000000000e+00
5.914277715832152918e-35	0.000000000000000000e+00
1.502572453386280805e-32	0.000000000000000000e+00
2.397306033473908478e-32	0.000000000000000000e+00
2.154252326305018319e-30	0.000000000000000000e+00
5.886794956959619264e-30	0.000000000000000000e+00
1.718288181524746756e-27	0.000000000000000000e+00
2.852288804221304639e-27	0.000000000000000000e+00
3.225913031357621267e-27	0.000000000000000000e+00
2.885649626345602603e-26	0.000000000000000000e+00
2.460833522296162365e-25	0.000000000000000000e+00
1.610820841204882858e-23	0.000000000000000000e+00
2.189203378961060251e-23	0.000000000000000000e+00
6.825921247174546138e-23	0.000000000000000000e+00
1.239235804022138963e-22	0.000000000000000000e+00
4.597829638299653052e-22	0.000000000000000000e+00
4.597829638299653052e-22	0.000000000000000000e+00
4.597829638299653052e-22	0.000000000000000000e+00
1.545337273310936394e-21	0.000000000000000000e+00
1.592975843354630802e-21	0.000000000000000000e+00
7.176309559934866341e-21	0.000000000000000000e+00
1.188805030356392292e-20	0.000000000000000000e+00
5.284920008367195425e-20	0.000000000000000000e+00
5.786927247665307973e-20	0.000000000000000000e+00
5.786927247665307973e-20	0.000000000000000000e+00
1.427505069050211189e-19	0.000000000000000000e+00
1.931691456643705259e-18	0.000000000000000000e+00
3.176235893518784108e-18	0.000000000000000000e+00
4.067554160083005727e-18	0.000000000000000000e+00
6.337077803988978264e-18	0.000000000000000000e+00
9.745503082153200667e-18	0.000000000000000000e+00
2.041542726147267165e-17	0.000000000000000000e+00
4.742200843520566360e-17	0.000000000000000000e+00
6.453260696891063366e-17	0.000000000000000000e+00
1.364200058779375553e-16	0.000000000000000000e+00
1.542840242266735207e-16	0.000000000000000000e+00
1.838373535907973712e-16	0.000000000000000000e+00
2.428454233696558199e-16	0.000000000000000000e+00
3.726908795382963146e-16	0.000000000000000000e+00
3.823604400595140673e-16	0.000000000000000000e+00
6.869560099241275088e-16	0.000000000000000000e+00
8.680915955044431011e-16	0.000000000000000000e+00
1.631665826928161739e-15	0.000000000000000000e+00
2.737783064326997053e-15	0.000000000000000000e+00
4.510380580095689254e-15	0.000000000000000000e+00
5.861154277290026343e-15	0.000000000000000000e+00
5.867632624940787878e-15	0.000000000000000000e+00
6.376184582207984762e-15	0.000000000000000000e+00
1.415432050535360446e-14	0.000000000000000000e+00
1.743790758016139525e-14	0.000000000000000000e+00
3.044924005874167863e-14	0.000000000000000000e+00
1.266598128921565443e-13	0.000000000000000000e+00
1.343292625263236169e-13	0.000000000000000000e+00
1.987913802509850792e-13	0.000000000000000000e+00
3.315244560227356433e-13	0.000000000000000000e+00
4.153871607264148441e-13	0.000000000000000000e+00
5.638095327630955279e-13	0.000000000000000000e+00
8.442631941639797689e-13	0.000000000000000000e+00
9.601317265700815530e-13	0.000000000000000000e+00
1.812774672092560749e-12	0.000000000000000000e+00
4.753166124476110547e-12	0.000000000000000000e+00
8.515766012497109607e-12	0.000000000000000000e+00
1.068690743947663318e-11	0.000000000000000000e+00
1.904539841590433522e-11	0.000000000000000000e+00
1.975207373399264273e-11	0.000000000000000000e+00
2.935888003151935758e-11	0.000000000000000000e+00
3.295184970265912538e-11	0.000000000000000000e+00
3.327255880227133038e-11	0.000000000000000000e+00
3.768238955314491230e-11	0.000000000000000000e+00
4.158806552334527927e-11	0.000000000000000000e+00
4.195530119783410981e-11	0.000000000000000000e+00
7.102056592887401663e-11	0.000000000000000000e+00
1.311891870834971529e-10	0.000000000000000000e+00
1.405419155201157505e-10	0.000000000000000000e+00
2.001126109197086888e-10	0.000000000000000000e+00
2.010904692504967138e-10	0.000000000000000000e+00
2.614797498667250047e-10	0.000000000000000000e+00
6.679446448540135647e-10	0.000000000000000000e+00
6.731158548856335846e-10	0.000000000000000000e+00
7.488697090181900390e-10	0.000000000000000000e+00
1.176724802806310033e-09	0.000000000000000000e+00
1.204982287189408171e-09	0.000000000000000000e+00
1.205050346763223443e-09	0.000000000000000000e+00
1.331703598168087736e-09	0.000000000000000000e+00
1.364800733242786050e-09	0.000000000000000000e+00
1.364800733242786050e-09	0.000000000000000000e+00
1.606080750611798426e-09	0.000000000000000000e+00
1.832931877275818065e-09	0.000000000000000000e+00
1.832931877275818065e-09	0.000000000000000000e+00
1.980444984540133917e-09	0.000000000000000000e+00
2.653020889820555202e-09	0.000000000000000000e+00
2.661552177175595488e-09	0.000000000000000000e+00
2.735405841829284535e-09	0.000000000000000000e+00
3.021367417578339799e-09	0.000000000000000000e+00
3.157516606782726157e-09	0.000000000000000000e+00
3.640144120712806716e-09	0.000000000000000000e+00
3.640144120712806716e-09	0.000000000000000000e+00
4.122957852274107828e-09	0.000000000000000000e+00
5.739565827309569929e-09	0.000000000000000000e+00
5.739565827309569929e-09	0.000000000000000000e+00
5.957812294566574847e-09	0.000000000000000000e+00
6.279653217738367225e-09	0.000000000000000000e+00
6.431638841666729368e-09	0.000000000000000000e+00
7.863803108958275284e-09	0.000000000000000000e+00
8.313878954742230912e-09	0.000000000000000000e+00
8.437426605359735020e-09	0.000000000000000000e+00
9.497298029105249468e-09	0.000000000000000000e+00
1.321504287618666295e-08	0.000000000000000000e+00
1.334089930517496382e-08	0.000000000000000000e+00
1.334751925559152712e-08	0.000000000000000000e+00
1.572603472723391000e-08	0.000000000000000000e+00
1.573526372464796853e-08	0.000000000000000000e+00
1.573526372464796853e-08	0.000000000000000000e+00
2.332854713788915309e-08	0.000000000000000000e+00
2.554457810431471399e-08	0.000000000000000000e+00
2.608638905918138574e-08	0.000000000000000000e+00
2.608638905918138574e-08	0.000000000000000000e+00
2.954049932296552538e-08	0.000000000000000000e+00
3.097163107194989601e-08	0.000000000000000000e+00
3.281567589976600889e-08	0.000000000000000000e+00
3.569895455950336438e-08	0.000000000000000000e+00
3.754111743905447847e-08	0.000000000000000000e+00
4.362170421879922141e-08	7.092198581560283516e-03
4.963351376448457041e-08	7.042253521126760722e-03
5.041761471992683703e-08	1.398601398601398600e-02
5.041761471992683703e-08	1.388888888888888812e-02
5.599489346015470685e-08	2.068965517241379282e-02
6.140292793617058904e-08	2.054794520547945091e-02
7.096921421040626682e-08	2.040816326530612082e-02
7.945024694314632409e-08	2.027027027027027140e-02
8.279596808771628234e-08	2.013422818791946178e-02
9.271109294398962411e-08	2.000000000000000042e-02
9.431662620785329912e-08	1.986754966887417304e-02
1.078400883138543404e-07	2.631578947368420907e-02
1.087303885307587984e-07	2.614379084967320341e-02
1.128772950872781527e-07	2.597402597402597574e-02
1.543369528195310304e-07	2.580645161290322578e-02
1.558511831000104895e-07	2.564102564102564014e-02
1.559050426243797084e-07	2.547770700636942803e-02
1.615297241607673257e-07	2.531645569620253125e-02
1.627913953505559360e-07	2.515723270440251708e-02
1.674522906327553724e-07	2.500000000000000139e-02
1.789180234266204972e-07	2.484472049689440826e-02
1.789180234266204972e-07	2.469135802469135665e-02
2.064716980076386892e-07	2.453987730061349751e-02
2.173779281411415033e-07	2.439024390243902524e-02
2.306649623605642197e-07	2.424242424242424240e-02
2.318851498059805419e-07	2.409638554216867595e-02
2.389045404433648443e-07	2.395209580838323499e-02
2.632187005076492848e-07	2.380952380952380820e-02
2.715963551137248500e-07	2.366863905325443732e-02
3.163635431379779048e-07	2.352941176470588203e-02
3.789127706106522426e-07	2.339181286549707472e-02
4.681123996655462862e-07	2.325581395348837177e-02
4.759667134770826594e-07	2.312138728323699308e-02
4.759667134770826594e-07	2.298850574712643646e-02
5.096174955212636511e-07	2.285714285714285712e-02
5.205813602050176316e-07	2.272727272727272790e-02
5.466227907275000446e-07	2.259887005649717506e-02
5.766909302710482631e-07	2.247191011235954994e-02
5.887048058274813461e-07	2.234636871508379960e-02
5.908483176436164593e-07	2.222222222222222307e-02
5.908483176436164593e-07	2.209944751381215378e-02
6.053193315732837358e-07	2.197802197802197974e-02
6.070027224076911420e-07	2.185792349726775954e-02
6.477149238572637143e-07	2.173913043478260809e-02
7.189962416026191971e-07	2.162162162162162282e-02
7.487734975144142597e-07	2.150537634408602322e-02
7.865955663595420061e-07	2.139037433155080090e-02
8.163480120365506522e-07	2.127659574468085055e-02
8.165463907266229490e-07	2.116402116402116285e-02
1.201899661634979966e-06	2.105263157894736795e-02
1.206926948435934786e-06	2.094240837696335206e-02
1.351739313563648865e-06	2.083333333333333218e-02
1.391921371051142032e-06	2.072538860103627020e-02
1.951774838079047748e-06	2.061855670103092744e-02
2.369231013060397118e-06	2.051282051282051280e-02
2.448986949907352875e-06	2.040816326530612082e-02
2.501246100970033799e-06	2.030456852791878014e-02
2.820692410830907711e-06	2.020202020202020374e-02
2.847781086722548190e-06	2.010050251256281437e-02
3.002303457908623020e-06	2.000000000000000042e-02
3.102177625277691880e-06	1.990049751243781057e-02
3.246779831447445772e-06	1.980198019801980222e-02
3.324812905446879370e-06	1.970443349753694603e-02
3.816688715692228422e-06	1.960784313725490169e-02
4.358854012579128642e-06	1.951219512195121950e-02
4.796715992270073650e-06	1.941747572815533812e-02
5.027798310328683055e-06	1.932367149758454014e-02
6.759817791435263031e-06	1.923076923076923184e-02
8.120179057802361631e-06	1.913875598086124327e-02
8.371386114818090083e-06	1.904761904761904934e-02
8.539700243782618512e-06	1.895734597156398249e-02
8.589853376815708799e-06	1.886792452830188607e-02
9.905783607992500294e-06	1.877934272300469526e-02
1.030503501269778740e-05	1.869158878504672758e-02
1.030503501269778740e-05	1.860465116279069742e-02
1.057971324870975124e-05	1.851851851851851749e-02
1.090902130575895737e-05	1.843317972350230413e-02
1.110579634312863424e-05	1.834862385321101019e-02
1.201827297412848578e-05	1.826484018264840081e-02
1.245831373922864276e-05	1.818181818181818094e-02
1.250454270240553098e-05	1.809954751131221881e-02
1.255728479215617332e-05	1.801801801801801786e-02
1.324187306273543817e-05	1.793721973094170377e-02
1.339917874892234938e-05	1.785714285714285615e-02
1.493293949902976985e-05	1.777777777777777776e-02
1.525409781507967828e-05	1.769911504424778736e-02
1.540038534207302732e-05	1.762114537444934084e-02
1.598472393477220376e-05	1.754385964912280604e-02
1.638330440958618716e-05	1.746724890829694232e-02
1.743604204218138221e-05	1.739130434782608717e-02
1.743604204218138221e-05	1.731601731601731600e-02
1.801438790453758980e-05	1.724137931034482735e-02
1.859568649683397576e-05	1.716738197424892698e-02
1.931716161104396617e-05	1.709401709401709574e-02
1.942408178181764849e-05	1.702127659574468113e-02
1.942408178181764849e-05	1.694915254237288130e-02
2.212498824209748952e-05	1.687763713080168634e-02
2.286845240641464976e-05	1.680672268907562952e-02
2.286845240641464976e-05	1.673640167364016593e-02
2.305527485627415618e-05	1.666666666666666644e-02
2.310124622451106746e-05	1.659751037344398342e-02
2.337672067750646269e-05	1.652892561983471120e-02
2.466393115013855935e-05	1.646090534979424008e-02
2.466393115013855935e-05	1.639344262295082053e-02
2.498276037640507165e-05	1.632653061224489943e-02
2.645239432774788737e-05	1.626016260162601798e-02
3.105249345313111929e-05	1.619433198380566818e-02
3.137286147195377396e-05	1.612903225806451568e-02
3.183694970070327656e-05	1.606425702811244832e-02
3.249433119769167894e-05	1.600000000000000033e-02
3.275004677978821690e-05	1.593625498007968100e-02
3.319979429652448685e-05	1.587301587301587213e-02
3.495879509400518127e-05	1.581027667984189616e-02
3.602160987611491424e-05	1.574803149606299191e-02
3.680706766204248139e-05	1.568627450980392135e-02
3.680706766204248139e-05	1.562500000000000000e-02
3.680706766204248139e-05	1.556420233463035041e-02
3.715655192552365707e-05	1.550387596899224785e-02
3.815265654827465990e-05	1.544401544401544438e-02
3.823203076468762753e-05	1.538461538461538547e-02
3.901011006277150611e-05	1.532567049808429040e-02
4.425666971436594552e-05	1.526717557251908337e-02
4.523803523038528275e-05	1.520912547528517102e-02
4.573172596451025365e-05	1.515151515151515194e-02
4.967562480026739243e-05	1.509433962264150955e-02
5.497818219008938472e-05	1.503759398496240518e-02
5.528671595021741815e-05	1.498127340823970054e-02
5.817393205754660835e-05	1.492537313432835792e-02
6.033536271497904821e-05	1.486988847583643053e-02
6.094833379885884029e-05	1.481481481481481538e-02
6.181588238901182379e-05	1.476014760147601433e-02
6.564740411034398690e-05	1.470588235294117627e-02
6.564740411034398690e-05	1.465201465201465200e-02
6.758008753447324090e-05	1.459854014598540098e-02
6.930118144150918934e-05	1.454545454545454544e-02
7.030703213493604540e-05	1.449275362318840597e-02
7.138216458850867691e-05	1.444043321299639041e-02
7.297739470751525082e-05	1.438848920863309427e-02
7.392443837012252917e-05	1.433691756272401432e-02
7.923845316434720927e-05	1.428571428571428527e-02
7.992032853123194364e-05	1.423487544483985692e-02
8.279730572098097476e-05	1.418439716312056703e-02
8.285804462774489811e-05	1.413427561837455812e-02
8.834396116699604192e-05	1.760563380281690224e-02
8.915511170819253749e-05	1.754385964912280604e-02
9.478738137492966889e-05	1.748251748251748380e-02
9.568043395967293005e-05	1.742160278745644511e-02
9.568043395967293005e-05	1.736111111111111188e-02
9.594780659739156120e-05	1.730103806228373842e-02
9.864928716097864079e-05	1.724137931034482735e-02
9.951113156242886884e-05	1.718213058419244127e-02
1.025266463125300390e-04	1.712328767123287576e-02
1.052908797364875051e-04	1.706484641638225316e-02
1.076175763073654464e-04	1.700680272108843691e-02
1.077819999350838480e-04	1.694915254237288130e-02
1.109561833576683628e-04	1.689189189189189283e-02
1.112255072011296810e-04	1.683501683501683471e-02
1.117553946399076428e-04	1.677852348993288598e-02
1.147396676325989994e-04	1.672240802675585211e-02
1.256770383106550597e-04	1.666666666666666644e-02
1.261106356945046014e-04	1.661129568106312418e-02
1.273496563537582530e-04	1.655629139072847811e-02
1.273496563537582530e-04	1.650165016501650012e-02
1.301384514494681606e-04	1.644736842105263067e-02
1.319913054704978318e-04	1.639344262295082053e-02
1.395500747114428468e-04	1.633986928104575256e-02
1.429839665400946605e-04	1.628664495114006544e-02
1.430931245684675273e-04	1.623376623376623223e-02
1.454978183739351805e-04	1.618122977346278177e-02
1.454978183739351805e-04	1.612903225806451568e-02
1.478987720431742766e-04	1.607717041800642982e-02
1.484232504043249998e-04	1.602564102564102422e-02
1.517546354418212702e-04	1.597444089456868943e-02
1.527335285733299108e-04	1.592356687898089165e-02
1.537845145557231339e-04	1.587301587301587213e-02
1.537845145557231339e-04	1.582278481012658333e-02
1.591670978315189709e-04	1.577287066246056690e-02
1.615195340750595371e-04	1.572327044025157231e-02
1.701895877947674828e-04	1.567398119122256905e-02
1.701895877947674828e-04	1.562500000000000000e-02
1.744002437892101028e-04	1.557632398753894080e-02
1.789338330570839708e-04	1.552795031055900603e-02
1.981599921387106218e-04	1.547987616099071213e-02
1.994807749348184169e-04	1.543209876543209791e-02
2.004696341099949757e-04	1.538461538461538547e-02
2.051145221153192154e-04	1.533742331288343551e-02
2.152775675287675985e-04	1.529051987767584067e-02
2.166477735944790446e-04	1.524390243902438991e-02
2.180650437925788908e-04	1.519756838905775113e-02
2.184124809381915021e-04	1.515151515151515194e-02
2.217792646313080155e-04	1.510574018126888303e-02
2.222153529977622050e-04	1.506024096385542160e-02
2.222153529977622050e-04	1.501501501501501488e-02
2.269543763496276460e-04	1.497005988023952100e-02
2.296588962222957469e-04	1.492537313432835792e-02
2.305053716716946584e-04	1.488095238095238013e-02
2.312795148738337053e-04	1.483679525222551983e-02
2.392547666934264619e-04	1.479289940828402289e-02
2.392547666934264619e-04	1.474926253687315614e-02
2.425434664215109909e-04	1.470588235294117627e-02
2.485742599317481046e-04	1.466275659824047006e-02
2.485742599317481046e-04	1.461988304093567170e-02
2.493809766415959928e-04	1.457725947521865822e-02
2.571645423339709107e-04	1.453488372093023236e-02
2.641294123255232711e-04	1.449275362318840597e-02
2.673946944487410335e-04	1.445086705202312111e-02
2.817662917057889987e-04	1.440922190201729056e-02
2.829912507470571932e-04	1.436781609195402279e-02
2.853894899380100174e-04	1.719197707736389719e-02
2.921596957246937903e-04	1.714285714285714371e-02
2.921596957246937903e-04	1.709401709401709574e-02
2.926109205359512903e-04	1.988636363636363605e-02
2.999520387647205770e-04	1.983002832861189765e-02
2.999548496737635935e-04	1.977401129943502991e-02
3.070191437423999367e-04	2.253521126760563500e-02
3.093641312373402374e-04	2.247191011235954994e-02
3.110810114059489378e-04	2.240896358543417385e-02
3.110810114059489378e-04	2.234636871508379960e-02
3.159648423194017950e-04	2.228412256267409478e-02
3.244984939640344393e-04	2.222222222222222307e-02
3.348240622877625178e-04	2.216066481994459839e-02
3.409685150605399869e-04	2.209944751381215378e-02
3.443068117781343030e-04	2.203856749311294827e-02
3.485902007365094678e-04	2.197802197802197974e-02
3.485902007365094678e-04	2.191780821917808236e-02
3.531462491412047742e-04	2.185792349726775954e-02
3.589401180813214971e-04	2.179836512261580303e-02
3.680972356821609172e-04	2.173913043478260809e-02
3.865836721021859396e-04	2.168021680216802166e-02
3.973841300596526386e-04	2.162162162162162282e-02
4.028660236128178522e-04	2.156334231805930035e-02
4.032838411372054004e-04	2.150537634408602322e-02
4.125414771480569523e-04	2.144772117962466529e-02
4.215962176407758374e-04	2.139037433155080090e-02
4.224673988549903689e-04	2.133333333333333262e-02
4.245598448746031929e-04	2.127659574468085055e-02
4.245598448746031929e-04	2.122015915119363286e-02
4.534596378714186860e-04	2.116402116402116285e-02
4.600279180830576620e-04	2.110817941952506521e-02
4.758576314832292002e-04	2.105263157894736795e-02
5.087676384473938324e-04	2.099737532808398921e-02
5.103947636069923683e-04	2.094240837696335206e-02
5.129514976196068591e-04	2.088772845953002638e-02
5.204047097513795489e-04	2.083333333333333218e-02
5.262655835192256047e-04	2.077922077922077920e-02
5.275631069743668550e-04	2.072538860103627020e-02
5.302652120514657211e-04	2.067183462532299829e-02
5.380460503167890703e-04	2.061855670103092744e-02
5.443975587485643019e-04	2.056555269922879028e-02
5.550953953281815645e-04	2.051282051282051280e-02
5.572243991746628775e-04	2.046035805626598633e-02
5.572243991746628775e-04	2.040816326530612082e-02
5.576506280296969617e-04	2.035623409669211348e-02
5.634173394277497719e-04	2.030456852791878014e-02
5.647087291578468688e-04	2.025316455696202569e-02
5.738716245058412407e-04	2.020202020202020374e-02
5.858367963935326699e-04	2.015113350125944530e-02
5.937721678267793898e-04	2.010050251256281437e-02
6.066530173736332061e-04	2.005012531328320691e-02
6.070227214958519172e-04	2.000000000000000042e-02
6.237502737381130785e-04	1.995012468827930124e-02
6.413653763549965071e-04	1.990049751243781057e-02
6.492065907726918793e-04	1.985111662531017368e-02
6.955966635900658578e-04	1.980198019801980222e-02
7.022396139451821378e-04	1.975308641975308602e-02
7.022396139451821378e-04	1.970443349753694603e-02
7.058132779544127548e-04	1.965601965601965553e-02
7.345173489572653881e-04	1.960784313725490169e-02
7.360927447594198649e-04	1.955990220048899747e-02
7.523002167113072283e-04	1.951219512195121950e-02
7.523002167113072283e-04	1.946472019464720246e-02
7.540840025353054334e-04	1.941747572815533812e-02
7.550613192109156347e-04	1.937046004842615105e-02
7.575277699114092841e-04	1.932367149758454014e-02
7.948647061664745233e-04	1.927710843373494146e-02
8.113406815353314469e-04	1.923076923076923184e-02
8.132904223175064194e-04	1.918465227817745672e-02
8.140391074110144530e-04	1.913875598086124327e-02
8.140391074110144530e-04	1.909307875894988155e-02
8.312617355273623464e-04	1.904761904761904934e-02
8.416094600090738001e-04	1.900237529691211485e-02
8.498342708892026118e-04	1.895734597156398249e-02
8.508396919470953687e-04	1.891252955082742271e-02
8.508396919470953687e-04	2.122641509433962140e-02
8.537944294594142702e-04	2.117647058823529313e-02
8.560001830328229375e-04	2.112676056338028130e-02
8.625068816338865270e-04	2.107728337236533869e-02
8.778463118638322278e-04	2.102803738317756896e-02
8.871053538562542057e-04	2.097902097902097987e-02
8.875406419413741114e-04	2.093023255813953459e-02
8.903136797547122607e-04	2.088167053364269055e-02
9.170415648195041599e-04	2.083333333333333218e-02
9.252370555099251933e-04	2.078521939953810460e-02
9.418291480141919789e-04	2.073732718894009258e-02
9.485217449738599657e-04	2.298850574712643646e-02
9.556558593038691875e-04	2.293577981651376274e-02
9.737373824407445644e-04	2.288329519450800834e-02
9.768598534757246162e-04	2.283105022831050102e-02
9.965337306269900827e-04	2.277904328018223387e-02
1.006513395517320180e-03	2.272727272727272790e-02
1.038298619782783471e-03	2.267573696145124690e-02
1.045963579049692324e-03	2.262443438914027091e-02
1.045963579049692324e-03	2.257336343115124225e-02
1.050410749201220479e-03	2.252252252252252146e-02
1.063008818283658549e-03	2.247191011235954994e-02
1.070592498766734495e-03	2.242152466367712885e-02
1.207496560830418958e-03	2.237136465324384912e-02
1.219395673075414051e-03	2.232142857142857192e-02
1.237858766138351862e-03	2.227171492204899766e-02
1.246914380778439821e-03	2.222222222222222307e-02
1.246914380778439821e-03	2.217294900221729662e-02
1.260769104430736970e-03	2.212389380530973421e-02
1.267244223163608522e-03	2.207505518763797081e-02
1.272029358400487498e-03	2.202643171806167519e-02
1.301913454000752602e-03	2.197802197802197974e-02
1.307792599073032830e-03	2.192982456140350755e-02
1.308760046718705035e-03	2.188183807439824866e-02
1.333627683708239319e-03	2.183406113537117790e-02
1.338185590402357411e-03	2.178649237472767008e-02
1.393876984622594885e-03	2.173913043478260809e-02
1.422072971106879509e-03	2.386117136659435950e-02
1.432471437278588604e-03	2.597402597402597574e-02
1.460033729403946868e-03	2.591792656587472987e-02
1.480216015893006656e-03	2.586206896551724102e-02
1.540644161961901007e-03	2.580645161290322578e-02
1.540644161961901007e-03	2.575107296137339047e-02
1.544992565974969605e-03	2.569593147751605966e-02
1.544992565974969605e-03	2.564102564102564014e-02
1.562898444887401940e-03	2.558635394456289930e-02
1.566174953267781590e-03	2.553191489361701996e-02
1.576741922918335932e-03	2.547770700636942803e-02
1.578276584897745673e-03	2.542372881355932368e-02
1.581152917926232585e-03	2.536997885835095071e-02
1.581152917926232585e-03	2.531645569620253125e-02
1.594897006098776066e-03	2.526315789473684154e-02
1.594897006098776066e-03	2.521008403361344602e-02
1.595549408167612048e-03	2.515723270440251708e-02
1.599904853090479851e-03	2.510460251046025063e-02
1.603595221628605636e-03	2.505219206680584648e-02
1.603595221628605636e-03	2.708333333333333426e-02
1.622101528636792685e-03	2.702702702702702853e-02
1.659383868319619718e-03	2.697095435684647435e-02
1.666749994460487404e-03	2.691511387163561184e-02
1.689592314181625988e-03	2.685950413223140570e-02
1.703327681700233511e-03	2.680412371134020463e-02
1.723835954970687982e-03	2.674897119341563753e-02
1.728456427629672734e-03	2.669404517453798781e-02
1.756160500031304222e-03	2.663934426229508032e-02
1.804515930093391002e-03	2.862985685071574651e-02
1.812941560365632140e-03	2.857142857142857054e-02
1.845148468661673286e-03	2.851323828920570430e-02
1.855676275672175956e-03	2.845528455284552713e-02
1.906877858838572056e-03	2.839756592292089210e-02
1.975144383874791187e-03	2.834008097165991932e-02
2.037567314679720326e-03	2.828282828282828454e-02
2.068587302493435452e-03	2.822580645161290244e-02
2.156098084408630648e-03	2.816901408450704289e-02
2.164441137392200936e-03	2.811244979919678630e-02
2.164441137392200936e-03	2.805611222444889807e-02
2.168989830917051817e-03	2.800000000000000058e-02
2.170776478255563753e-03	2.794411177644710517e-02
2.170776478255563753e-03	2.988047808764940361e-02
2.183719139867870522e-03	2.982107355864811044e-02
2.271813221405051108e-03	2.976190476190476025e-02
2.289466314670364402e-03	2.970297029702970160e-02
2.289466314670364402e-03	2.964426877470355617e-02
2.289466314670364402e-03	2.958579881656804578e-02
2.289466314670364402e-03	2.952755905511810983e-02
2.289466314670364402e-03	2.946954813359528580e-02
2.362683400206213192e-03	3.137254901960784270e-02
2.390809494583870636e-03	3.326810176125244434e-02
2.398094576482389089e-03	3.320312500000000000e-02
2.398094576482389089e-03	3.508771929824561209e-02
2.398094576482389089e-03	3.501945525291828842e-02
2.398094576482389089e-03	3.495145631067961278e-02
2.398094576482389089e-03	3.488372093023255766e-02
2.399295703655411355e-03	3.481624758220502880e-02
2.424787227735730310e-03	3.474903474903474898e-02
2.428646685819215671e-03	3.468208092485548788e-02
2.431925303348467151e-03	3.461538461538461731e-02
2.445735681781804286e-03	3.454894433781190155e-02
2.456680000665631761e-03	3.448275862068965469e-02
2.465940114358034993e-03	3.441682600382409141e-02
2.465940114358034993e-03	3.435114503816794063e-02
2.469507952769602922e-03	3.428571428571428742e-02
2.493050275112026169e-03	3.422053231939163609e-02
2.594961444584111942e-03	3.415559772296015290e-02
2.599986979278792482e-03	3.409090909090908839e-02
2.601241793367039829e-03	3.402646502835538628e-02
2.624098713603861387e-03	3.396226415094339562e-02
2.625314570703180146e-03	3.389830508474576259e-02
2.645800423702058483e-03	3.571428571428571230e-02
2.671985124583847997e-03	3.564727954971857321e-02
2.695391832646418066e-03	3.558052434456928509e-02
2.732457441171837979e-03	3.551401869158878760e-02
2.752619245793128458e-03	3.544776119402984899e-02
2.793794513114209593e-03	3.724394785847300049e-02
2.820068924499634627e-03	3.717472118959107980e-02
2.825142130635936635e-03	3.896103896103896014e-02
2.827445965200629970e-03	3.888888888888888951e-02
2.845437284635533599e-03	3.881700554528650510e-02
2.845437284635533599e-03	3.874538745387454131e-02
2.871505835437430931e-03	3.867403314917126911e-02
2.914959665264633699e-03	3.860294117647058987e-02
2.914959665264633699e-03	4.036697247706422242e-02
2.914959665264633699e-03	4.029304029304029561e-02
2.930838821305726833e-03	4.021937842778793709e-02
2.980895017761953265e-03	4.014598540145985356e-02
3.010752645983058497e-03	4.007285974499089076e-02
3.125390825613155558e-03	4.000000000000000083e-02
3.168217057027606243e-03	3.992740471869328511e-02
3.262984166506029907e-03	4.166666666666666435e-02
3.273396908061321480e-03	4.159132007233273115e-02
3.273396908061321480e-03	4.151624548736462111e-02
3.335068145045095786e-03	4.144144144144144143e-02
3.421832334729995109e-03	4.136690647482014344e-02
3.441546414126279898e-03	4.129263913824057775e-02
3.500046711460410697e-03	4.121863799283154162e-02
3.516357691030733840e-03	4.114490161001788798e-02
3.675307980213773917e-03	4.107142857142857123e-02
3.724648348829456314e-03	4.099821746880570605e-02
3.809712986054743320e-03	4.092526690391459082e-02
3.809712986054743320e-03	4.262877442273534795e-02
3.846171863273209653e-03	4.432624113475177458e-02
3.911952777264210250e-03	4.424778761061946841e-02
3.975464064746670433e-03	4.416961130742049629e-02
3.983344998060817793e-03	4.409171075837742260e-02
3.995204793465548937e-03	4.577464788732394513e-02
4.044275380146493230e-03	4.569420035149385217e-02
4.057535492012640833e-03	4.736842105263158048e-02
4.089194111274588490e-03	4.903677758318739088e-02
4.099502284562555471e-03	4.895104895104895187e-02
4.099502284562555471e-03	4.886561954624781684e-02
4.131384595741220342e-03	4.878048780487805047e-02
4.131384595741220342e-03	4.869565217391304268e-02
4.131384595741220342e-03	4.861111111111111188e-02
4.131384595741220342e-03	4.852686308492201034e-02
4.172397470619987857e-03	4.844290657439446340e-02
4.183782840750628444e-03	4.835924006908463163e-02
4.187510004763976730e-03	5.000000000000000278e-02
4.260375455073244118e-03	4.991394148020653759e-02
4.326647192431641240e-03	4.982817869415807899e-02
4.350076584081985498e-03	4.974271012006861031e-02
4.350076584081985498e-03	4.965753424657533971e-02
4.430186488998176172e-03	4.957264957264957000e-02
4.482033682879976375e-03	5.119453924914675602e-02
4.482033682879976375e-03	5.110732538330493846e-02
4.533775977020884640e-03	5.102040816326530726e-02
4.535251971814966733e-03	5.093378607809847386e-02
4.577518393315243260e-03	5.084745762711864736e-02
4.635513823007442538e-03	5.076142131979695382e-02
4.635513823007442538e-03	5.067567567567567849e-02
4.635830812312874590e-03	5.059021922428330598e-02
4.657575784612919510e-03	5.050505050505050414e-02
4.662811215739350208e-03	5.042016806722689204e-02
4.670130760526325711e-03	5.201342281879194757e-02
4.670130760526325711e-03	5.192629815745393451e-02
4.673391548398094994e-03	5.183946488294314398e-02
4.722170168166861873e-03	5.175292153589315658e-02
4.757477856407303987e-03	5.166666666666666630e-02
4.784116349876616978e-03	5.158069883527454519e-02
4.879373936015772920e-03	5.149501661129567837e-02
4.899735269839691938e-03	5.140961857379768019e-02
4.913475067814226070e-03	5.132450331125827658e-02
4.935973531418333567e-03	5.289256198347107307e-02
5.034676213220368526e-03	5.280528052805280592e-02
5.034676213220368526e-03	5.271828665568369099e-02
5.044123540083012350e-03	5.263157894736841813e-02
5.055514090512777496e-03	5.254515599343185378e-02
5.078845854155585905e-03	5.245901639344262291e-02
5.127507153792431813e-03	5.237315875613748201e-02
5.139654712622075509e-03	5.228758169934640682e-02
5.171841158846396912e-03	5.220228384991843634e-02
5.225083289390634010e-03	5.211726384364821080e-02
5.235665238876441654e-03	5.203252032520325199e-02
5.276867324657226639e-03	5.194805194805195148e-02
5.317468308562525899e-03	5.186385737439221794e-02
5.346287107685396105e-03	5.177993527508090860e-02
5.363826106129543012e-03	5.169628432956381581e-02
5.375315468830426172e-03	5.161290322580645157e-02
5.376958049996144635e-03	5.152979066022544269e-02
5.401207016528599553e-03	5.144694533762057820e-02
5.453277488454753505e-03	5.136436597110754371e-02
5.472052373575790780e-03	5.128205128205128027e-02
5.473281881396647487e-03	5.120000000000000245e-02
5.484133816719598611e-03	5.111821086261980618e-02
5.527852925267713775e-03	5.103668261562998437e-02
5.527852925267713775e-03	5.095541401273885607e-02
5.576813523031375064e-03	5.087440381558028940e-02
5.600248936141106852e-03	5.079365079365079361e-02
5.600248936141106852e-03	5.071315372424722856e-02
5.600248936141106852e-03	5.221518987341772222e-02
5.600248936141106852e-03	5.213270142180094491e-02
5.633621820289248967e-03	5.362776025236593025e-02
5.634959724746723721e-03	5.354330708661417249e-02
5.659270869937003609e-03	5.345911949685534792e-02
5.698985264718060134e-03	5.337519623233909216e-02
5.712538231629030704e-03	5.329153605015674033e-02
5.742714112202859308e-03	5.320813771517996643e-02
5.802787929322640766e-03	5.312499999999999861e-02
5.835006646223464717e-03	5.304212168486739654e-02
5.868237682360999408e-03	5.295950155763239769e-02
5.881650114613670537e-03	5.287713841368584661e-02
5.933065249583379525e-03	5.279503105590062362e-02
5.952584516775565396e-03	5.271317829457364268e-02
5.971485840206724842e-03	5.263157894736841813e-02
5.977458438119954975e-03	5.255023183925811719e-02
5.996367554259892166e-03	5.401234567901234268e-02
6.009293502251067745e-03	5.392912172573189472e-02
6.116015399343888506e-03	5.384615384615384914e-02
6.116015399343888506e-03	5.376344086021505458e-02
6.116015399343888506e-03	5.368098159509202688e-02
6.140638335188098977e-03	5.359877488514547955e-02
6.168501229552518332e-03	5.351681957186544408e-02
6.173880575397808039e-03	5.343511450381679267e-02
6.173880575397808039e-03	5.335365853658536467e-02
6.178613541742907812e-03	5.327245053272450237e-02
6.178613541742907812e-03	5.319148936170212810e-02
6.221065930806910296e-03	5.311077389984825148e-02
6.248682101354385149e-03	5.303030303030303177e-02
6.301248050114791402e-03	5.446293494704992216e-02
6.301248050114791402e-03	5.438066465256797405e-02
6.346430422816413085e-03	5.429864253393665297e-02
6.504001747340527710e-03	5.421686746987951916e-02
6.541284543490507447e-03	5.413533834586466142e-02
6.558125639321460941e-03	5.555555555555555247e-02
6.564672006825434877e-03	5.547226386806596715e-02
6.564672006825434877e-03	5.538922155688622700e-02
6.564672006825434877e-03	5.530642750373691852e-02
6.569494672414258329e-03	5.522388059701492657e-02
6.779912241114324604e-03	5.514157973174366872e-02
6.793211409509432828e-03	5.505952380952380820e-02
6.809373251703171835e-03	5.646359583952451772e-02
6.809500057481172181e-03	5.637982195845697014e-02
6.866029624478592157e-03	5.629629629629629567e-02
6.866029624478592157e-03	5.621301775147929253e-02
6.946457173698870891e-03	5.612998522895125408e-02
6.982074240464797819e-03	5.604719764011799332e-02
6.988634173924181993e-03	5.596465390279823510e-02
7.052379055886421472e-03	5.735294117647058570e-02
7.155101391403402393e-03	5.726872246696035340e-02
7.220318804196749866e-03	5.718475073313782769e-02
7.226674552002949198e-03	5.710102489019033833e-02
7.296812913729245655e-03	5.701754385964911964e-02
7.427394579653816623e-03	5.693430656934306278e-02
7.429406857898873846e-03	5.685131195335276638e-02
7.462289320605609323e-03	5.676855895196506602e-02
7.495147386377292754e-03	5.668604651162790359e-02
7.511833359642959389e-03	5.660377358490566169e-02
7.737094386850934882e-03	5.652173913043478243e-02
7.745890820104862559e-03	5.643994211287988588e-02
7.759911386684113961e-03	5.635838150289017301e-02
7.817432331376444540e-03	5.627705627705627961e-02
7.831772518842147063e-03	5.763688760806916223e-02
7.954093278890031482e-03	5.755395683453237710e-02
8.004027785729535618e-03	5.890804597701149170e-02
8.004027785729535618e-03	5.882352941176470507e-02
8.020184650834635831e-03	5.873925501432664814e-02
8.027422538458162810e-03	5.865522174535050398e-02
8.033291433218599578e-03	5.999999999999999778e-02
8.068954818837114143e-03	5.991440798858772843e-02
8.234509083273687524e-03	5.982905982905983161e-02
8.332279085694001969e-03	5.974395448079658499e-02
8.332279085694001969e-03	5.965909090909091161e-02
8.373797488708981801e-03	6.099290780141843754e-02
8.393072229879675744e-03	6.090651558073654354e-02
8.393072229879675744e-03	6.082036775106081788e-02
8.393072229879675744e-03	6.073446327683616058e-02
8.457018169565871935e-03	6.064880112834979131e-02
8.461210661165396996e-03	6.056338028169014343e-02
8.488491152454894981e-03	6.047819971870604938e-02
8.488491152454894981e-03	6.039325842696629393e-02
8.509801091781617893e-03	6.030855539971949342e-02
8.509801091781617893e-03	6.022408963585434288e-02
8.509801091781617893e-03	6.153846153846154188e-02
8.538977641640259700e-03	6.145251396648044456e-02
8.538977641640259700e-03	6.136680613668061418e-02
8.552938074615826919e-03	6.128133704735375803e-02
8.619775051309791145e-03	6.119610570236439645e-02
8.649742854104957093e-03	6.111111111111110911e-02
8.799107661889283422e-03	6.102635228848821147e-02
8.799849862126684491e-03	6.094182825484764643e-02
8.982870941583996974e-03	6.085753803596127137e-02
8.986261441818542417e-03	6.077348066298342288e-02
8.986261441818542417e-03	6.068965517241379365e-02
9.105400578984250773e-03	6.060606060606060774e-02
9.128650162388363479e-03	6.052269601100412899e-02
9.128650162388363479e-03	6.043956043956043994e-02
9.229757302226460763e-03	6.035665294924554003e-02
9.279519345024763929e-03	6.027397260273972823e-02
9.279519345024763929e-03	6.019151846785225635e-02
9.316765890590810589e-03	6.010928961748633614e-02
9.350697689772393545e-03	6.002728512960436857e-02
9.350697689772393545e-03	5.994550408719345747e-02
9.402073661395025928e-03	5.986394557823129098e-02
9.402073661395025928e-03	5.978260869565217572e-02
9.483999568806609354e-03	5.970149253731343170e-02
9.489586627014953354e-03	5.962059620596205783e-02
9.515098592220348761e-03	5.953991880920162655e-02
9.571079552704843396e-03	5.945945945945946276e-02
9.624837612894119807e-03	5.937921727395411436e-02
9.699648906802455992e-03	5.929919137466307250e-02
9.806278649245591186e-03	5.921938088829071384e-02
9.837109367585443118e-03	6.048387096774193727e-02
9.931887974154540374e-03	6.040268456375839229e-02
1.015799393285453031e-02	6.032171581769436852e-02
1.016361598756635419e-02	6.024096385542168641e-02
1.024987628108820457e-02	6.016042780748662860e-02
1.026279655696476015e-02	6.008010680907877044e-02
1.032825191683878034e-02	5.999999999999999778e-02
1.039007366312090334e-02	6.125166444740345884e-02
1.039159094299853259e-02	6.117021276595744489e-02
1.039159094299853259e-02	6.108897742363877947e-02
1.057776719435405896e-02	6.100795755968169837e-02
1.061500617730840902e-02	6.092715231788079638e-02
1.062537473383344880e-02	6.084656084656084318e-02
1.066160764868709539e-02	6.076618229854689746e-02
1.073236559661306516e-02	6.068601583113456682e-02
1.077804709555918970e-02	6.060606060606060774e-02
1.077804709555918970e-02	6.184210526315789269e-02
1.086691068949339166e-02	6.176084099868593691e-02
1.086691068949339166e-02	6.299212598425196763e-02
1.092618558390370982e-02	6.290956749672345361e-02
1.093239741117214663e-02	6.413612565445026004e-02
1.095115665534041223e-02	6.405228758169934089e-02
1.095115665534041223e-02	6.527415143603133851e-02
1.106666845459168026e-02	6.518904823989569997e-02
1.110218593303374628e-02	6.510416666666667129e-02
1.114622147662840297e-02	6.501950585175553243e-02
1.119189551927634793e-02	6.493506493506492894e-02
1.126410571642099366e-02	6.485084306095979800e-02
1.129529337759944962e-02	6.476683937823833614e-02
1.131110445885517499e-02	6.468305304010349421e-02
1.138300483926476397e-02	6.459948320413436140e-02
1.145382603264790203e-02	6.451612903225806273e-02
1.145382603264790203e-02	6.443298969072164262e-02
1.156177423727233061e-02	6.435006435006435099e-02
1.156177423727233061e-02	6.426735218508997094e-02
1.162250795005446112e-02	6.418485237483953498e-02
1.164300179734704954e-02	6.410256410256409687e-02
1.173128490879180724e-02	6.402048655569782254e-02
1.180304303457691689e-02	6.393861892583120599e-02
1.180304303457691689e-02	6.385696040868454881e-02
1.180304303457691689e-02	6.377551020408163407e-02
1.180304303457691689e-02	6.369426751592356661e-02
1.182744221036562994e-02	6.361323155216284941e-02
1.190424333850919475e-02	6.353240152477764024e-02
1.194341715240128561e-02	6.345177664974618881e-02
1.194341715240128561e-02	6.337135614702155140e-02
1.211131290588427813e-02	6.329113924050633333e-02
1.229438919495305649e-02	6.321112515802780607e-02
1.231052089350490389e-02	6.439393939393939226e-02
1.252854392026301472e-02	6.431273644388398048e-02
1.252854392026301472e-02	6.423173803526448233e-02
1.252854392026301472e-02	6.415094339622641473e-02
1.252854392026301472e-02	6.407035175879396971e-02
1.262676188129947807e-02	6.398996235884567285e-02
1.265657995987063550e-02	6.390977443609022202e-02
1.266326906010250587e-02	6.382978723404254817e-02
1.269450283031904082e-02	6.375000000000000111e-02
1.269450283031904082e-02	6.491885143570537420e-02
1.269450283031904082e-02	6.483790523690773078e-02
1.269640814231239034e-02	6.475716064757160162e-02
1.277093345802715781e-02	6.467661691542288260e-02
1.303751553180975895e-02	6.583850931677018292e-02
1.303751553180975895e-02	6.575682382133994641e-02
1.331674916198936215e-02	6.567534076827756528e-02
1.335681638933705964e-02	6.559405940594059681e-02
1.337376510204722237e-02	6.551297898640297268e-02
1.356182450544817127e-02	6.543209876543210068e-02
1.379328621141713042e-02	6.535141800246609123e-02
1.383933799104421040e-02	6.527093596059113656e-02
1.400641359078034880e-02	6.519065190651907038e-02
1.402088600670068838e-02	6.511056511056510787e-02
1.402088600670068838e-02	6.503067484662576614e-02
1.402088600670068838e-02	6.495098039215686792e-02
1.411458981283274239e-02	6.487148102815178119e-02
1.412840929445576335e-02	6.479217603911979761e-02
1.413937703753392026e-02	6.471306471306471908e-02
1.420700585855210266e-02	6.463414634146341653e-02
1.428491583751005135e-02	6.455542021924481899e-02
1.430139902509689788e-02	6.447688564476886097e-02
1.440844026210131093e-02	6.439854191980558251e-02
1.454374479817168928e-02	6.432038834951456230e-02
1.458917264987757978e-02	6.424242424242423977e-02
1.458917264987757978e-02	6.416464891041162577e-02
1.458917264987757978e-02	6.408706166868198550e-02
1.459599259548856505e-02	6.400966183574879897e-02
1.459599259548856505e-02	6.513872135102533045e-02
1.461986129577435602e-02	6.506024096385541744e-02
1.465051549483058560e-02	6.498194945848374815e-02
1.466918855366286523e-02	6.490384615384615918e-02
1.480355457780475198e-02	6.482593037214885723e-02
1.484982016193115741e-02	6.594724220623501831e-02
1.485237977550562215e-02	6.586826347305389795e-02
1.485740841667715535e-02	6.578947368421052266e-02
1.495616346289325126e-02	6.571087216248507057e-02
1.499929104011588597e-02	6.563245823389021738e-02
1.503317797994419697e-02	6.555423122765197119e-02
1.503317797994419697e-02	6.547619047619047949e-02
1.503317797994419697e-02	6.539833531510107212e-02
1.504144438546761199e-02	6.532066508313538744e-02
1.520567357629667299e-02	6.524317912218267901e-02
1.520567357629667299e-02	6.516587677725119154e-02
1.535024926529225155e-02	6.508875739644970349e-02
1.541427252062264192e-02	6.501182033096926383e-02
1.552624176199071671e-02	6.493506493506492894e-02
1.557774507881911318e-02	6.603773584905660299e-02
1.557774507881911318e-02	6.595995288574793558e-02
1.558155630427272322e-02	6.588235294117647523e-02
1.574591940856187935e-02	6.698002350176263109e-02
1.574591940856187935e-02	6.690140845070421949e-02
1.597834502788583744e-02	6.682297772567409588e-02
1.600434181299898243e-02	6.674473067915691338e-02
1.603294298006508259e-02	6.666666666666666574e-02
1.609077634805195292e-02	6.658878504672896548e-02
1.610919884328401372e-02	6.651108518086347454e-02
1.624916555849193617e-02	6.759906759906759988e-02
1.627131149933406379e-02	6.752037252619325081e-02
1.627131149933406379e-02	6.744186046511628507e-02
1.643329783105509229e-02	6.852497096399536025e-02
1.643329783105509229e-02	6.960556844547563515e-02
1.643329783105509229e-02	6.952491309385863683e-02
1.643329783105509229e-02	6.944444444444444753e-02
1.646261463508803813e-02	6.936416184971097576e-02
1.646261463508803813e-02	6.928406466512701534e-02
1.647374857094341047e-02	7.035755478662053530e-02
1.647374857094341047e-02	7.027649769585253559e-02
1.659713937592523225e-02	7.019562715765247096e-02
1.662687582300266878e-02	7.126436781609195303e-02
1.668926132756935743e-02	7.118254879448909778e-02
1.672238885474653866e-02	7.110091743119266450e-02
1.674257620734310656e-02	7.101947308132874892e-02
1.674257620734310656e-02	7.093821510297482202e-02
1.682138556761581666e-02	7.085714285714285465e-02
1.715380178705845637e-02	7.191780821917807820e-02
1.740955442819974719e-02	7.183580387685291335e-02
1.741104444970807685e-02	7.289293849658314006e-02
1.741104444970807685e-02	7.281001137656427369e-02
1.741104444970807685e-02	7.272727272727272374e-02
1.741104444970807685e-02	7.264472190692394804e-02
1.741228366433916069e-02	7.256235827664399285e-02
1.741228366433916069e-02	7.248018120045300605e-02
1.744927600482039029e-02	7.239819004524887525e-02
1.744927600482039029e-02	7.231638418079096298e-02
1.748775197378775112e-02	7.223476297968396687e-02
1.775592690568516055e-02	7.215332581736189077e-02
1.775592690568516055e-02	7.207207207207207145e-02
1.777416739993512018e-02	7.199100112485939951e-02
1.781889770727280997e-02	7.191011235955056813e-02
1.784907684566396785e-02	7.182940516273850218e-02
1.791208056106939270e-02	7.174887892376681509e-02
1.831567120813320376e-02	7.166853303471444614e-02
1.842087754230172653e-02	7.158836689038031165e-02
1.842087754230172653e-02	7.150837988826815039e-02
1.854606248517771602e-02	7.142857142857142461e-02
1.858971907735375642e-02	7.134894091415830419e-02
1.858971907735375642e-02	7.126948775055678975e-02
1.889221822820957158e-02	7.119021134593993272e-02
1.896167309453553051e-02	7.222222222222221544e-02
1.904531421959710855e-02	7.214206437291897922e-02
1.910349131376329335e-02	7.317073170731706877e-02
1.911946119378395148e-02	7.308970099667774778e-02
1.911946119378395148e-02	7.300884955752212635e-02
1.919891374244635240e-02	7.292817679558011301e-02
1.919891374244635240e-02	7.284768211920529535e-02
1.925547689786342997e-02	7.276736493936053485e-02
1.930667495072268744e-02	7.268722466960352013e-02
1.930667495072268744e-02	7.370737073707370191e-02
1.933988530769369801e-02	7.362637362637362848e-02
1.944466488668793874e-02	7.354555433589461677e-02
1.945821283427443676e-02	7.456140350877192569e-02
1.953420046370244953e-02	7.447973713033953502e-02
1.966981198746839063e-02	7.439824945295404890e-02
1.966981198746839063e-02	7.431693989071037898e-02
1.974627492389713010e-02	7.423580786026201528e-02
1.977216657861402202e-02	7.415485278080698184e-02
1.977216657861402202e-02	7.407407407407406996e-02
1.988408684677313298e-02	7.399347116430902982e-02
2.016292182826823903e-02	7.391304347826087306e-02
2.016292182826823903e-02	7.491856677524430519e-02
2.017474814010068729e-02	7.483731019522776862e-02
2.023312362381322546e-02	7.475622968580715455e-02
2.043735007904433701e-02	7.467532467532467244e-02
2.054931869523009616e-02	7.567567567567567988e-02
2.079601413049323930e-02	7.559395248380129662e-02
2.083461970954051876e-02	7.551240560949298852e-02
2.083471153335516440e-02	7.543103448275861878e-02
2.083769955650068353e-02	7.534983853606028181e-02
2.083769955650068353e-02	7.526881720430107781e-02
2.083769955650068353e-02	7.518796992481202590e-02
2.083769955650068353e-02	7.510729613733906074e-02
2.090618717593002718e-02	7.502679528403001508e-02
2.090618717593002718e-02	7.494646680942183836e-02
2.092680450160240915e-02	7.593582887700535411e-02
2.105394049958762490e-02	7.585470085470084889e-02
2.105607744666803532e-02	7.684098185699039796e-02
2.105607744666803532e-02	7.675906183368870483e-02
2.105607744666803532e-02	7.774227902023429781e-02
2.132131812425127476e-02	7.765957446808510745e-02
2.138490674038208070e-02	7.757704569606800604e-02
2.164229966858429235e-02	7.749469214437366971e-02
2.187325802402942040e-02	7.847295864262990306e-02
2.188591643923236407e-02	7.838983050847457557e-02
2.215037526358333564e-02	7.830687830687831086e-02
2.215037526358333564e-02	7.822410147991543106e-02
2.218807827116784509e-02	7.814149947201690094e-02
2.221306183221941066e-02	7.805907172995781018e-02
2.221306183221941066e-02	7.797681770284510538e-02
2.221306183221941066e-02	7.789473684210526661e-02
2.229680273174350705e-02	7.781282860147213654e-02
2.230477043859128636e-02	7.773109243697479132e-02
2.232449362676072399e-02	7.764952780692549461e-02
2.235544548545029958e-02	7.756813417190776272e-02
2.238995228177491012e-02	7.748691099476440192e-02
2.240196545500851288e-02	7.740585774058576785e-02
2.240196545500851288e-02	7.732497387669801103e-02
2.240890117823902267e-02	7.724425887265135016e-02
2.242253739186462341e-02	7.716371220020855348e-02
2.245735006245453205e-02	7.708333333333333703e-02
2.245735006245453205e-02	7.700312174817898481e-02
2.254404426319391377e-02	7.796257796257796691e-02
2.259284789453406064e-02	7.788161993769469882e-02
2.261929678255525725e-02	7.883817427385891863e-02
2.261929678255525725e-02	7.979274611398963490e-02
2.263459452507097028e-02	7.971014492753622505e-02
2.277344329856270666e-02	7.962771458117889889e-02
2.315226668898002008e-02	7.954545454545454419e-02
2.320358599956898887e-02	7.946336429308566152e-02
2.348646393761840909e-02	8.041237113402062431e-02
2.359804432632657892e-02	8.032955715756952275e-02
2.375067091012411299e-02	8.024691358024690913e-02
2.389616824142514612e-02	8.016443987667008775e-02
2.389616824142514612e-02	8.110882956878849581e-02
2.389984813999430913e-02	8.102564102564102644e-02
2.395391132077922744e-02	8.094262295081967873e-02
2.395391132077922744e-02	8.085977482088024804e-02
2.409167689849142646e-02	8.077709611451942828e-02
2.409167689849142646e-02	8.069458631256383463e-02
2.411062779716721324e-02	8.163265306122448328e-02
2.411106195344408717e-02	8.154943934760448820e-02
2.427330256214954921e-02	8.248472505091650198e-02
2.427330256214954921e-02	8.240081383519837210e-02
2.434263841698523084e-02	8.231707317073171104e-02
2.444400099704216803e-02	8.223350253807105992e-02
2.453288616350532067e-02	8.215010141987830194e-02
2.461390797160020738e-02	8.206686930091185161e-02
2.461390797160020738e-02	8.198380566801619085e-02
2.463378141987465977e-02	8.190091001011122473e-02
2.463378141987465977e-02	8.181818181818181768e-02
2.469656879953749037e-02	8.173562058526741281e-02
2.469656879953749037e-02	8.165322580645160977e-02
2.481764155450095002e-02	8.157099697885196454e-02
2.502321049459113947e-02	8.148893360160966437e-02
2.502950272152346112e-02	8.140703517587939697e-02
2.502950272152346112e-02	8.132530120481927527e-02
2.514515216515528923e-02	8.124373119358074824e-02
2.530688517794690492e-02	8.216432865731462809e-02
2.539393860692977165e-02	8.308308308308308410e-02
2.541942983467437855e-02	8.300000000000000433e-02
2.547609886005616081e-02	8.291708291708291267e-02
2.550656898284188803e-02	8.383233532934131205e-02
2.556858667644400229e-02	8.374875373878365448e-02
2.558983973445817448e-02	8.366533864541832177e-02
2.576710930656228235e-02	8.358208955223880854e-02
2.587290342641382357e-02	8.349900596421470922e-02
2.593979630431717670e-02	8.341608738828203140e-02
2.604983525324176818e-02	8.432539682539683112e-02
2.608342991610390973e-02	8.523290386521308049e-02
2.613784133518083641e-02	8.514851485148515475e-02
2.613784133518083641e-02	8.506429277942631484e-02
2.623878915936837114e-02	8.498023715415019275e-02
2.629818993966310040e-02	8.489634748272457954e-02
2.630526101572415107e-02	8.481262327416173863e-02
2.638300924421990018e-02	8.472906403940887177e-02
2.638300924421990018e-02	8.464566929133858497e-02
2.638305369868149119e-02	8.456243854473942390e-02
2.674907882209494325e-02	8.447937131630647856e-02
2.674907882209494325e-02	8.439646712463198808e-02
2.678377870329353566e-02	8.529411764705882582e-02
2.715423686432604650e-02	8.521057786483839103e-02
2.715423686432604650e-02	8.610567514677103240e-02
2.756745349370759782e-02	8.602150537634409289e-02
2.778030015933571212e-02	8.691406250000000000e-02
2.780406786898327945e-02	8.682926829268292068e-02
2.790188299795051674e-02	8.674463937621831877e-02
2.796614748259141497e-02	8.666017526777020086e-02
2.804438363868862888e-02	8.754863813229571412e-02
2.804438363868862888e-02	8.746355685131194935e-02
2.824341290408032001e-02	8.737864077669903196e-02
2.824341290408032001e-02	8.729388942774006510e-02
2.834420278487639888e-02	8.720930232558139761e-02
2.846402863352906487e-02	8.712487899322361729e-02
2.874942233915440612e-02	8.704061895551257200e-02
2.874942233915440612e-02	8.695652173913043237e-02
2.874942233915440612e-02	8.687258687258687939e-02
2.884969256232818025e-02	8.678881388621022264e-02
2.884969256232818025e-02	8.766859344894026296e-02
2.890512201199117379e-02	8.854667949951876282e-02
2.898818755127113844e-02	8.846153846153846645e-02
2.918235160159701747e-02	8.933717579250720353e-02
2.929339741028564453e-02	8.925143953934740193e-02
2.929339741028564453e-02	9.012464046021093078e-02
2.931879923353842426e-02	9.003831417624520717e-02
2.936856235783542532e-02	8.995215311004785275e-02
2.969217509458409870e-02	8.986615678776291305e-02
2.978857904255691885e-02	8.978032473734479102e-02
2.978857904255691885e-02	8.969465648854961504e-02
2.990879613715106272e-02	9.056244041944709611e-02
2.990879613715106272e-02	9.047619047619047394e-02
2.991887984931024258e-02	9.039010466222645312e-02
2.996600198065548989e-02	9.030418250950569825e-02
3.022382467803109637e-02	9.021842355175688222e-02
3.030791888108488874e-02	9.013282732447817913e-02
3.030791888108488874e-02	9.004739336492890989e-02
3.030791888108488874e-02	9.090909090909091161e-02
3.030791888108488874e-02	9.082308420056764420e-02
3.033388770037710735e-02	9.073724007561437266e-02
3.059263226424748655e-02	9.065155807365439522e-02
3.072309529144216095e-02	9.150943396226414450e-02
3.072309529144216095e-02	9.142318567389255690e-02
3.072309529144216095e-02	9.133709981167607850e-02
3.072309529144216095e-02	9.219190968955785770e-02
3.076088831944280913e-02	9.304511278195488899e-02
3.076088831944280913e-02	9.389671361502346936e-02
3.076088831944280913e-02	9.380863039399624237e-02
3.082290904789260211e-02	9.372071227741331223e-02
3.085384273781502720e-02	9.363295880149813399e-02
3.087282385926690478e-02	9.354536950420953845e-02
3.099279200522486385e-02	9.345794392523364136e-02
3.104201225317854834e-02	9.337068160597572497e-02
3.104201225317854834e-02	9.328358208955224440e-02
3.104201225317854834e-02	9.319664492078284790e-02
3.104737697731663887e-02	9.310986964618249428e-02
3.104737697731663887e-02	9.302325581395348708e-02
3.105402950296547865e-02	9.293680297397768908e-02
3.105402950296547865e-02	9.377901578458681942e-02
3.105402950296547865e-02	9.461966604823747462e-02
3.106099877776745746e-02	9.453197405004633291e-02
3.116808484652449154e-02	9.444444444444444198e-02
3.116808484652449154e-02	9.435707678075855309e-02
3.121504677653336515e-02	9.426987060998151535e-02
3.126108651979591507e-02	9.418282548476454574e-02
3.135511482686676593e-02	9.409594095940959635e-02
3.135511482686676593e-02	9.493087557603686888e-02
3.139582492493867005e-02	9.484346224677715764e-02
3.139582492493867005e-02	9.567617295308188108e-02
3.139582492493867005e-02	9.558823529411764053e-02
3.139582492493867005e-02	9.550045913682277121e-02
3.145803813163920715e-02	9.541284403669725300e-02
3.145803813163920715e-02	9.532538955087076216e-02
3.148187015817287271e-02	9.523809523809523281e-02
3.155419758018022935e-02	9.515096065873741848e-02
3.175248319654811607e-02	9.506398537477148136e-02
3.180919392752179498e-02	9.497716894977169255e-02
3.184692718902405739e-02	9.489051094890510463e-02
3.190684590520527497e-02	9.571558796718322715e-02
3.218949451191459310e-02	9.562841530054644323e-02
3.218949451191459310e-02	9.645131938125568738e-02
3.223707744334647352e-02	9.636363636363635965e-02
3.223707744334647352e-02	9.627611262488647292e-02
3.235857669283676019e-02	9.618874773139746148e-02
3.235922366272451361e-02	9.610154125113327950e-02
3.283780969661809906e-02	9.601449275362318458e-02
3.283780969661809906e-02	9.592760180995475727e-02
3.289035126120828934e-02	9.584086799276672619e-02
3.289689127096979276e-02	9.575429087624209856e-02
3.294371073457252885e-02	9.566787003610108253e-02
3.317207300258061958e-02	9.648331830477907545e-02
3.333525120174232748e-02	9.639639639639639712e-02
3.339569060838662451e-02	9.630963096309630433e-02
3.341563188900733422e-02	9.622302158273381145e-02
3.348609299398726952e-02	9.613656783468103872e-02
3.351423402576865496e-02	9.605026929982046768e-02
3.356600637694859973e-02	9.686098654708520661e-02
3.356600637694859973e-02	9.677419354838709409e-02
3.357406088137609990e-02	9.668755595344673270e-02
3.357406088137609990e-02	9.660107334525938616e-02
3.363622886986358806e-02	9.651474530831098686e-02
3.363622886986358806e-02	9.732142857142857262e-02
3.394827996065193088e-02	9.723461195361284004e-02
3.413790145887799637e-02	9.714795008912656404e-02
3.415657459243744143e-02	9.706144256455921659e-02
3.424771546630915597e-02	9.697508896797152333e-02
3.434082002903305481e-02	9.688888888888888551e-02
3.434082002903305481e-02	9.769094138543517325e-02
3.434082002903305481e-02	9.760425909494233054e-02
3.434407967998525518e-02	9.751773049645390268e-02
3.434407967998525518e-02	9.743135518157661212e-02
3.435552444842859821e-02	9.734513274336283051e-02
3.435552444842859821e-02	9.814323607427055673e-02
3.435552444842859821e-02	9.805653710247350108e-02
3.436506517616852441e-02	9.796999117387467093e-02
3.451786712170094862e-02	9.788359788359787816e-02
3.458836815427256128e-02	9.779735682819383491e-02
3.462998375084223174e-02	9.859154929577464144e-02
3.462998375084223174e-02	9.850483729111697562e-02
3.465010374647786023e-02	9.841827768014059508e-02
3.503405836643121857e-02	9.833187006145742426e-02
3.519829873054451663e-02	9.824561403508771940e-02
3.526310010892014929e-02	9.815950920245399003e-02
3.543898434363138006e-02	9.807355516637478177e-02
3.544936815974325528e-02	9.798775153105861169e-02
3.571036188136150064e-02	9.790209790209790375e-02
3.579195664648233272e-02	9.781659388646288256e-02
3.579195664648233272e-02	9.773123909249563368e-02
3.579195664648233272e-02	9.764603312990409456e-02
3.591531438194505571e-02	9.756097560975610095e-02
3.606910926866722239e-02	9.747606614447346107e-02
3.607058531441025007e-02	9.739130434782608536e-02
3.607058531441025007e-02	9.730668983492615776e-02
3.607058531441025007e-02	9.809027777777777624e-02
3.607058531441025007e-02	9.800520381613182785e-02
3.607058531441025007e-02	9.792027729636049171e-02
3.607058531441025007e-02	9.783549783549783108e-02
3.607058531441025007e-02	9.861591695501729926e-02
3.608522738008283076e-02	9.853068280034572857e-02
3.628382724265100806e-02	9.844559585492228260e-02
3.643154509767449617e-02	9.836065573770491621e-02
3.649450036670112002e-02	9.913793103448276245e-02
3.661543802534134029e-02	9.905254091300602637e-02
3.661543802534134029e-02	9.896729776247847887e-02
3.661543802534134029e-02	9.974204643164230610e-02
3.661543802534134029e-02	1.005154639175257769e-01
3.706913541393353634e-02	1.012875536480686706e-01
3.706913541393353634e-02	1.012006861063464852e-01
3.706913541393353634e-02	1.011139674378748882e-01
3.738822801224318815e-02	1.010273972602739739e-01
3.781788334419895065e-02	1.009409751924721932e-01
3.800034624430924379e-02	1.008547008547008572e-01
3.800034624430924379e-02	1.007685738684884758e-01
3.800034624430924379e-02	1.006825938566552892e-01
3.805605652643721110e-02	1.014492753623188470e-01
3.805605652643721110e-02	1.022146507666098769e-01
3.805605652643721110e-02	1.021276595744680799e-01
3.805605652643721110e-02	1.028911564625850372e-01
3.819529944283334838e-02	1.036533559898045881e-01
3.837757328639353205e-02	1.035653650254668989e-01
3.842028649714041011e-02	1.034775233248515641e-01
3.862270626847057187e-02	1.042372881355932146e-01
3.862270626847057187e-02	1.041490262489415813e-01
3.881124532977991981e-02	1.049069373942470434e-01
3.904032602869529633e-02	1.048182586644125086e-01
3.906197294486156435e-02	1.047297297297297286e-01
3.906807971462021578e-02	1.046413502109704574e-01
3.930824462709575640e-02	1.045531197301854953e-01
3.933930506198655974e-02	1.044650379106992349e-01
3.944490972409755991e-02	1.043771043771043738e-01
3.979269754338523452e-02	1.042893187552565160e-01
3.979269754338523452e-02	1.042016806722689121e-01
3.979269754338523452e-02	1.041141897565071306e-01
3.979269754338523452e-02	1.048657718120805382e-01
3.979269754338523452e-02	1.056160938809723449e-01
4.017815973149863051e-02	1.055276381909547728e-01
4.017815973149863051e-02	1.062761506276150569e-01
4.033907952102129546e-02	1.070234113712374563e-01
4.050563533238737274e-02	1.069340016708437702e-01
4.050686680996875427e-02	1.068447412353923237e-01
4.064847751905426715e-02	1.067556296914095038e-01
4.064847751905426715e-02	1.066666666666666735e-01
4.074257612004063972e-02	1.065778517901748573e-01
4.074257612004063972e-02	1.064891846921797031e-01
4.074257612004063972e-02	1.064006650041562779e-01
4.081057222568533482e-02	1.063122923588039892e-01
4.081057222568533482e-02	1.062240663900414911e-01
4.093129998204784320e-02	1.061359867330016610e-01
4.094943621738302009e-02	1.068765534382767196e-01
4.114549544861429570e-02	1.067880794701986796e-01
4.115943055929690425e-02	1.075268817204301092e-01
4.135662999581081467e-02	1.074380165289256228e-01
4.135662999581081467e-02	1.073492981007431873e-01
4.135662999581081467e-02	1.072607260726072542e-01
4.135662999581081467e-02	1.071723000824402333e-01
4.158783804364463155e-02	1.070840197693574969e-01
4.168066326660234411e-02	1.069958847736625501e-01
4.192395546009179685e-02	1.069078947368421045e-01
4.196780039184026118e-02	1.068200493015612207e-01
4.230301264717795107e-02	1.067323481116584510e-01
4.242747643355528064e-02	1.074651353568498724e-01
4.242747643355528064e-02	1.073770491803278659e-01
4.279158837023087913e-02	1.081081081081081141e-01
4.279158837023087913e-02	1.080196399345335484e-01
4.279158837023087913e-02	1.079313164349959137e-01
4.282477185678618126e-02	1.086601307189542509e-01
4.285722651838617947e-02	1.085714285714285687e-01
4.290074688644281153e-02	1.084828711256117517e-01
4.290074688644281153e-02	1.092094539527302399e-01
4.295239340811699696e-02	1.091205211726384433e-01
4.304517824467095355e-02	1.090317331163547648e-01
4.304517824467095355e-02	1.097560975609756101e-01
4.304517824467095355e-02	1.096669374492282717e-01
4.319203185794286137e-02	1.095779220779220797e-01
4.358517348799439278e-02	1.094890510948905160e-01
4.358517348799439278e-02	1.102106969205834675e-01
4.362985672764436301e-02	1.101214574898785464e-01
4.394436649587771943e-02	1.100323624595469230e-01
4.408219478493457383e-02	1.099434114793856054e-01
4.408219478493457383e-02	1.098546042003230999e-01
4.457685032543946130e-02	1.105730427764326090e-01
4.461055627562737769e-02	1.104838709677419401e-01
4.472968824335402799e-02	1.103948428686543082e-01
4.483445477396330592e-02	1.103059581320450927e-01
4.491784804786717183e-02	1.110217216411906738e-01
4.501626117605983524e-02	1.109324758842443748e-01
4.501626117605983524e-02	1.108433734939758969e-01
4.501626117605983524e-02	1.107544141252006370e-01
4.501626117605983524e-02	1.114675220529270233e-01
4.522202807430291543e-02	1.113782051282051350e-01
4.526780885198126991e-02	1.120896717373899149e-01
4.526780885198126991e-02	1.120000000000000023e-01
4.526780885198126991e-02	1.119104716227018320e-01
4.526780885198126991e-02	1.118210862619808260e-01
4.526803568039377418e-02	1.117318435754189876e-01
4.528365257352551937e-02	1.116427432216905852e-01
4.546684701210601531e-02	1.115537848605577670e-01
4.549409726680739979e-02	1.122611464968152895e-01
4.549409726680739979e-02	1.121718377088305463e-01
4.549409726680739979e-02	1.120826709062003185e-01
4.549409726680739979e-02	1.127879269261318484e-01
4.592882597576328912e-02	1.126984126984127005e-01
4.592882597576328912e-02	1.126090404440919929e-01
4.602164363773960515e-02	1.133122028526148961e-01
4.610106819965185954e-02	1.140142517814726891e-01
4.616467320512120803e-02	1.147151898734177222e-01
4.625210122342976460e-02	1.146245059288537593e-01
4.633528295403503694e-02	1.145339652448657125e-01
4.634475458836220807e-02	1.144435674822415205e-01
4.634475458836220807e-02	1.143533123028391135e-01
4.634982316035470701e-02	1.142631993695823467e-01
4.637516722200057950e-02	1.141732283464566983e-01
4.661372271169707954e-02	1.140833988985051201e-01
4.678848310940442873e-02	1.147798742138364803e-01
4.682199187213559322e-02	1.146897093479968543e-01
4.711612932476867688e-02	1.145996860282574581e-01
4.713136082367823387e-02	1.145098039215686342e-01
4.713136082367823387e-02	1.144200626959247652e-01
4.735351607486928960e-02	1.143304620203602212e-01
4.749385658271420424e-02	1.142410015649452243e-01
4.749385658271420424e-02	1.141516810007818655e-01
4.756785209833614553e-02	1.140624999999999972e-01
4.759458004996584141e-02	1.139734582357533194e-01
4.761336644478229158e-02	1.138845553822152856e-01
4.761336644478229158e-02	1.137957911145752177e-01
4.773401083042675547e-02	1.137071651090342667e-01
4.792548321645712095e-02	1.143968871595330700e-01
4.794595518755746799e-02	1.150855365474339059e-01
4.810628087198620673e-02	1.149961149961149925e-01
4.830838685392731952e-02	1.149068322981366408e-01
4.830838685392731952e-02	1.148176881303335922e-01
4.838501534643869367e-02	1.147286821705426341e-01
4.838501534643869367e-02	1.146398140975987551e-01
4.852572185960522116e-02	1.145510835913312736e-01
4.875127720895681277e-02	1.144624903325599380e-01
4.875127720895681277e-02	1.143740340030911934e-01
4.881010186842915655e-02	1.150579150579150584e-01
4.881010186842915655e-02	1.149691358024691329e-01
4.910848403592180111e-02	1.148804934464148081e-01
4.926252506826322292e-02	1.147919876733436012e-01
4.939478941732083211e-02	1.147036181678214029e-01
4.946206212807080504e-02	1.146153846153846190e-01
4.959271224039717152e-02	1.145272867025365071e-01
4.967812189590527228e-02	1.152073732718894017e-01
4.983053237892719894e-02	1.151189562547966228e-01
4.985357031280356760e-02	1.150306748466257689e-01
4.990879849905811155e-02	1.149425287356321823e-01
4.990879849905811155e-02	1.148545176110260385e-01
4.996048318582837350e-02	1.147666411629686273e-01
4.996048318582837350e-02	1.154434250764525965e-01
4.998882017881214196e-02	1.153552330022918210e-01
5.021432266119361248e-02	1.152671755725190872e-01
5.021432266119361248e-02	1.151792524790236499e-01
5.021432266119361248e-02	1.150914634146341514e-01
5.023157979787094135e-02	1.150038080731149992e-01
5.042417247388671780e-02	1.149162861491628551e-01
5.045074464910130618e-02	1.148288973384030409e-01
5.051614907823193806e-02	1.147416413373860133e-01
5.063772682302785516e-02	1.146545178435839085e-01
5.063772682302785516e-02	1.145675265553869476e-01
5.063772682302785516e-02	1.152388172858225951e-01
5.063772682302785516e-02	1.159090909090909061e-01
5.063772682302785516e-02	1.158213474640423929e-01
5.063772682302785516e-02	1.157337367624810959e-01
5.063772682302785516e-02	1.156462585034013640e-01
5.063772682302785516e-02	1.155589123867069440e-01
5.063772682302785516e-02	1.162264150943396190e-01
5.104784743183158474e-02	1.161387631975867307e-01
5.105563661750402160e-02	1.160512434061793524e-01
5.105563661750402160e-02	1.159638554216867457e-01
5.105563661750402160e-02	1.158765989465763702e-01
5.115344182312748372e-02	1.165413533834586401e-01
5.118379160002799882e-02	1.164537941397445486e-01
5.122548014236803088e-02	1.163663663663663667e-01
5.137758789324767955e-02	1.162790697674418589e-01
5.137758789324767955e-02	1.161919040479760107e-01
5.138977903012170029e-02	1.161048689138576839e-01
5.138977903012170029e-02	1.160179640718562860e-01
5.138977903012170029e-02	1.159311892296185503e-01
5.138977903012170029e-02	1.158445440956651779e-01
5.138977903012170029e-02	1.157580283793876036e-01
5.138977903012170029e-02	1.156716417910447769e-01
5.138977903012170029e-02	1.163310961968680030e-01
5.143271819819409535e-02	1.162444113263785411e-01
5.152501182966488791e-02	1.161578555472822100e-01
5.155913475106160132e-02	1.160714285714285754e-01
5.155913475106160132e-02	1.159851301115241567e-01
5.182848948843687964e-02	1.158989598811292765e-01
5.182848948843687964e-02	1.165553080920564283e-01
5.186944265958585293e-02	1.164688427299703233e-01
5.190401506092475609e-02	1.171237954040029589e-01
5.219512441378071355e-02	1.177777777777777729e-01
5.251211545651700285e-02	1.184307920059215341e-01
5.263273635598902933e-02	1.183431952662721831e-01
5.264654053111950810e-02	1.189948263118994765e-01
5.271447470578399797e-02	1.196454948301329396e-01
5.272079035992593976e-02	1.195571955719557239e-01
5.272079035992593976e-02	1.194690265486725717e-01
5.304510180743508829e-02	1.193809874723655157e-01
5.305440691887953336e-02	1.192930780559646603e-01
5.321321157197983487e-02	1.192052980132450313e-01
5.329364180127854622e-02	1.191176470588235226e-01
5.347243148814825181e-02	1.190301249081557738e-01
5.380944785396415270e-02	1.189427312775330342e-01
5.389725649981340350e-02	1.188554658840792339e-01
5.389725649981340350e-02	1.187683284457478061e-01
5.397596446839835610e-02	1.186813186813186760e-01
5.400277343446478057e-02	1.185944363103953181e-01
5.415227926475629089e-02	1.192392099487929735e-01
5.436003353753233319e-02	1.191520467836257313e-01
5.436003353753233319e-02	1.190650109569028475e-01
5.449626885307558982e-02	1.189781021897810265e-01
5.463004878599198727e-02	1.188913202042304884e-01
5.463544285894171570e-02	1.188046647230320690e-01
5.472945079922527517e-02	1.187181354697742219e-01
5.492986485227686899e-02	1.186317321688500764e-01
5.492986485227686899e-02	1.192727272727272664e-01
5.497303473249169625e-02	1.199127906976744234e-01
5.505955693263996781e-02	1.198257080610021785e-01
5.529863564083579291e-02	1.197387518142235124e-01
5.529863564083579291e-02	1.196519216823785370e-01
5.537737058220875558e-02	1.195652173913043514e-01
5.555638571991728530e-02	1.194786386676321560e-01
5.597464686199592199e-02	1.193921852387843652e-01
5.604779747760188502e-02	1.193058568329718044e-01
5.614124358390772812e-02	1.192196531791907543e-01
5.622475148122384886e-02	1.191335740072202165e-01
5.681774680438880787e-02	1.197691197691197751e-01
5.681774680438880787e-02	1.196827685652487316e-01
5.692371643558197247e-02	1.195965417867435182e-01
5.699851259193818714e-02	1.195104391648668107e-01
5.701143983132610921e-02	1.194244604316546804e-01
5.701143983132610921e-02	1.193386053199137348e-01
5.708485103327317484e-02	1.192528735632183839e-01
5.708485103327317484e-02	1.198851399856424998e-01
5.709535450847087051e-02	1.205164992826398829e-01
5.716750905203035055e-02	1.204301075268817273e-01
5.716750905203035055e-02	1.203438395415472734e-01
5.721546236991903456e-02	1.202576950608446604e-01
5.754010200329938429e-02	1.201716738197424889e-01
5.754010200329938429e-02	1.200857755539671140e-01
5.777239240237520834e-02	1.199999999999999956e-01
5.784316374271097905e-02	1.199143468950749497e-01
5.803141200923976617e-02	1.198288159771754569e-01
5.803141200923976617e-02	1.204561653599429821e-01
5.803141200923976617e-02	1.210826210826210780e-01
5.811752677871088318e-02	1.209964412811387890e-01
5.861921869402836327e-02	1.209103840682788089e-01
5.868318315199515939e-02	1.215351812366737699e-01
5.868318315199515939e-02	1.214488636363636326e-01
5.886497620599646236e-02	1.220723917672107833e-01
5.886497620599646236e-02	1.219858156028368751e-01
5.920678578279297416e-02	1.218993621545003542e-01
5.941578805987542816e-02	1.218130311614730871e-01
5.941578805987542816e-02	1.217268223637650443e-01
5.941578805987542816e-02	1.223479490806223535e-01
5.941578805987542816e-02	1.222614840989399293e-01
5.970482948389099070e-02	1.221751412429378514e-01
5.979650382690190891e-02	1.227946365561044528e-01
5.979858404569494273e-02	1.227080394922425988e-01
5.979858404569494273e-02	1.226215644820295991e-01
5.985831672758247513e-02	1.225352112676056371e-01
5.995033638433852619e-02	1.231527093596059136e-01
6.015734216134376727e-02	1.230661040787623117e-01
6.018548432503037504e-02	1.236823612087139812e-01
6.020086424105558498e-02	1.235955056179775247e-01
6.020086424105558498e-02	1.242105263157894796e-01
6.020086424105558498e-02	1.248246844319775561e-01
6.048154141046118565e-02	1.247372109320252220e-01
6.048154141046118565e-02	1.246498599439775923e-01
6.057673230849613955e-02	1.252624212736179188e-01
6.102461479348464390e-02	1.251748251748251717e-01
6.120160070835086591e-02	1.250873515024458482e-01
6.120160070835086591e-02	1.250000000000000000e-01
6.120160070835086591e-02	1.249127704117236615e-01
6.152039885534382052e-02	1.255230125523012497e-01
6.152039885534382052e-02	1.254355400696864076e-01
6.194536793106551753e-02	1.260445682451253602e-01
6.194536793106551753e-02	1.259568545581071786e-01
6.194536793106551753e-02	1.258692628650903977e-01
6.200220743479863128e-02	1.257817929117442668e-01
6.200220743479863128e-02	1.256944444444444420e-01
6.200220743479863128e-02	1.263011797362942334e-01
6.204526982564134707e-02	1.269070735090152557e-01
6.238386969074003613e-02	1.268191268191268262e-01
6.238386969074003613e-02	1.267313019390581830e-01
6.255277072094200808e-02	1.266435986159169524e-01
6.265799637828584068e-02	1.265560165975103679e-01
6.280250335394842176e-02	1.264685556323427718e-01
6.307250611307545218e-02	1.263812154696132561e-01
6.307250611307545218e-02	1.269841269841269771e-01
6.307250611307545218e-02	1.275862068965517293e-01
6.307250611307545218e-02	1.274982770503101381e-01
6.307250611307545218e-02	1.274104683195592391e-01
6.313842640186954902e-02	1.273227804542326203e-01
6.313842640186954902e-02	1.279229711141678105e-01
6.313842640186954902e-02	1.278350515463917425e-01
6.328251381513720630e-02	1.277472527472527375e-01
6.335346162210497845e-02	1.276595744680850963e-01
6.339177158796673039e-02	1.275720164609053520e-01
6.362000580710133746e-02	1.281699794379712043e-01
6.372448865813316876e-02	1.280821917808219190e-01
6.372448865813316876e-02	1.279945242984257270e-01
6.410031659451359554e-02	1.279069767441860517e-01
6.411440022758271851e-02	1.285030758714969246e-01
6.411440022758271851e-02	1.284153005464480912e-01
6.411440022758271851e-02	1.290102389078498224e-01
6.420168218489116785e-02	1.289222373806275523e-01
6.420790304285038663e-02	1.288343558282208645e-01
6.433028737960555521e-02	1.287465940054496050e-01
6.433028737960555521e-02	1.286589516678012246e-01
6.451668131498512759e-02	1.292517006802721136e-01
6.470873724072635780e-02	1.291638341264445822e-01
6.470873724072635780e-02	1.290760869565217295e-01
6.472659439083655597e-02	1.296673455532925956e-01
6.501254168398236388e-02	1.295793758480325575e-01
6.530380949645021860e-02	1.294915254237288260e-01
6.530380949645021860e-02	1.294037940379403895e-01
6.530380949645021860e-02	1.293161814488828776e-01
6.532728875219551146e-02	1.299052774018944478e-01
6.547631475424679770e-02	1.298174442190669353e-01
6.547631475424679770e-02	1.297297297297297369e-01
6.565574039015893704e-02	1.296421336934503732e-01
6.584166096051645434e-02	1.295546558704453455e-01
6.600774645150793429e-02	1.294672960215778879e-01
6.627287342233398326e-02	1.293800539083558021e-01
6.643955950282351419e-02	1.292929292929292928e-01
6.735850623553522876e-02	1.298788694481830541e-01
6.754844090961792391e-02	1.304640215198386022e-01
6.761066747709378044e-02	1.303763440860215006e-01
6.776843090462325581e-02	1.302887844190732114e-01
6.777708105223205493e-02	1.308724832214765155e-01
6.784127871743433902e-02	1.307847082494969781e-01
6.785182944320103382e-02	1.306970509383378054e-01
6.787667783372637598e-02	1.306095110515740065e-01
6.787743960815169342e-02	1.305220883534136678e-01
6.797633191885628368e-02	1.311036789297658767e-01
6.834668610853711357e-02	1.310160427807486594e-01
6.834668610853711357e-02	1.315965263861055556e-01
6.838808098336808527e-02	1.321762349799733005e-01
6.844720576487758890e-02	1.320880587058038680e-01
6.845018186980554586e-02	1.320000000000000062e-01
6.850416657709611223e-02	1.325782811459027266e-01
6.869152658591488880e-02	1.324900133155792192e-01
6.879824545879351105e-02	1.330671989354623996e-01
6.879824545879351105e-02	1.336436170212765839e-01
6.894065133398796785e-02	1.335548172757475005e-01
6.894065133398796785e-02	1.341301460823373093e-01
6.894065133398796785e-02	1.340411413404114238e-01
6.894065133398796785e-02	1.346153846153846090e-01
6.894065133398796785e-02	1.351888667992047766e-01
6.894065133398796785e-02	1.350993377483443725e-01
6.902761494142933829e-02	1.350099272005294559e-01
6.932419091733892091e-02	1.349206349206349131e-01
6.950471467491789457e-02	1.348314606741572996e-01
6.950471467491789457e-02	1.354029062087186153e-01
6.950471467491789457e-02	1.353135313531353134e-01
6.974541399807901443e-02	1.358839050131926129e-01
6.974543917026332362e-02	1.357943309162821244e-01
6.991796340159268930e-02	1.357048748353096301e-01
7.004403117876686902e-02	1.362738643844634556e-01
7.004403117876686902e-02	1.361842105263157965e-01
7.004403117876686902e-02	1.360946745562130189e-01
7.004403117876686902e-02	1.360052562417871092e-01
7.009283394528413591e-02	1.359159553512803709e-01
7.037665253373093233e-02	1.364829396325459299e-01
7.042380337559263348e-02	1.363934426229508334e-01
7.058368283061612625e-02	1.363040629095675083e-01
7.072360320856904692e-02	1.362148002619515408e-01
7.072360320856904692e-02	1.361256544502617849e-01
7.072360320856904692e-02	1.360366252452583358e-01
7.072360320856904692e-02	1.359477124183006425e-01
7.072360320856904692e-02	1.358589157413455373e-01
7.082775739142563309e-02	1.364229765013054707e-01
7.088645752985801851e-02	1.369863013698630061e-01
7.094127647121765967e-02	1.368970013037809630e-01
7.095639980603070385e-02	1.368078175895765525e-01
7.095639980603070385e-02	1.373697916666666574e-01
7.095639980603070385e-02	1.372804163955758106e-01
7.098286585400988280e-02	1.371911573472041623e-01
7.110037623937683071e-02	1.371020142949967435e-01
7.110037623937683071e-02	1.370129870129870031e-01
7.121772693028534384e-02	1.369240752757949486e-01
7.121772693028534384e-02	1.368352788586251756e-01
7.121772693028534384e-02	1.367465975372650633e-01
7.121772693028534384e-02	1.366580310880829152e-01
7.121772693028534384e-02	1.365695792880258774e-01
7.128251902151191977e-02	1.364812419146183564e-01
7.128251902151191977e-02	1.363930187459599097e-01
7.128251902151191977e-02	1.369509043927648606e-01
7.130020967523431619e-02	1.375080697224015380e-01
7.134262063837960854e-02	1.374193548387096786e-01
7.162777787402073437e-02	1.373307543520309593e-01
7.165252175141147151e-02	1.372422680412371254e-01
7.197808645090811308e-02	1.377978106889890531e-01
7.206760781183055298e-02	1.377091377091377022e-01
7.229261163559699832e-02	1.376205787781350498e-01
7.259450249418226975e-02	1.375321336760925439e-01
7.261811950113195024e-02	1.380860629415542606e-01
7.262388203154977739e-02	1.379974326059049961e-01
7.262388203154977739e-02	1.379089159717767910e-01
7.267432137996873709e-02	1.384615384615384692e-01
7.270755126067680874e-02	1.383728379244074380e-01
7.272682934619136008e-02	1.382842509603073033e-01
7.312560613891239125e-02	1.381957773512476062e-01
7.316132645646764021e-02	1.387468030690537091e-01
7.328241068082322340e-02	1.386581469648562326e-01
7.342325292575326012e-02	1.385696040868454604e-01
7.343119886972869492e-02	1.384811742182514294e-01
7.343119886972869492e-02	1.390306122448979609e-01
7.343119886972869492e-02	1.395793499043977148e-01
7.343119886972869492e-02	1.394904458598726082e-01
7.343119886972869492e-02	1.394016549968173091e-01
7.343119886972869492e-02	1.393129770992366512e-01
7.343119886972869492e-02	1.392244119516846679e-01
7.349838080198031753e-02	1.391359593392630378e-01
7.386977728714479163e-02	1.390476190476190588e-01
7.404136354216385441e-02	1.389593908629441488e-01
7.404136354216385441e-02	1.388712745719720976e-01
7.405894921082434301e-02	1.387832699619771792e-01
7.407801482312746655e-02	1.386953768207726534e-01
7.407801482312746655e-02	1.386075949367088500e-01
7.408105755836055795e-02	1.391524351676154403e-01
7.409580925089667702e-02	1.390644753476611983e-01
7.409580925089667702e-02	1.389766266582438403e-01
7.409580925089667702e-02	1.388888888888888951e-01
7.417557956831388744e-02	1.388012618296529943e-01
7.417557956831388744e-02	1.387137452711223184e-01
7.417557956831388744e-02	1.386263390044108479e-01
7.420086118413964094e-02	1.385390428211586977e-01
7.428508702544497910e-02	1.384518565135305357e-01
7.428508702544497910e-02	1.383647798742138335e-01
7.428508702544497910e-02	1.382778126964173404e-01
7.428508702544497910e-02	1.388190954773869390e-01
7.428508702544497910e-02	1.393596986817325911e-01
7.428508702544497910e-02	1.398996235884567008e-01
7.434897120194580711e-02	1.398119122257053260e-01
7.434897120194580711e-02	1.397243107769423620e-01
7.448954354643345932e-02	1.396368190356919170e-01
7.499429165895732385e-02	1.395494367959949911e-01
7.501712992760777021e-02	1.394621638524077556e-01
7.508357940314082379e-02	1.393749999999999989e-01
7.526121541222151323e-02	1.399125546533416531e-01
7.534512880362591314e-02	1.398252184769038786e-01
7.596324475541546550e-02	1.397379912663755386e-01
7.625935351130495865e-02	1.402743142144638466e-01
7.625935351130495865e-02	1.401869158878504551e-01
7.633014237634233590e-02	1.407222914072229214e-01
7.633737386961758631e-02	1.406347230864965769e-01
7.634242501480022203e-02	1.405472636815920384e-01
7.634242501480022203e-02	1.404599129894344434e-01
7.639501741584618644e-02	1.403726708074534146e-01
7.653622188354675115e-02	1.402855369335816171e-01
7.662168941918579002e-02	1.408188585607940413e-01
7.663184982769875864e-02	1.407315561066335985e-01
7.675209753607990792e-02	1.406443618339529023e-01
7.695981571872244353e-02	1.405572755417956732e-01
7.724935179597969270e-02	1.410891089108910756e-01
7.763685921419574698e-02	1.410018552875695608e-01
7.766166006706232139e-02	1.415327564894932055e-01
7.802887148362566694e-02	1.414453366275478796e-01
7.809919955064947850e-02	1.413580246913580252e-01
7.813813515466515314e-02	1.418877236273904940e-01
7.843823286204530676e-02	1.424167694204685475e-01
7.874956714715364292e-02	1.423290203327171877e-01
7.874956714715364292e-02	1.428571428571428492e-01
7.892681537698109651e-02	1.427692307692307594e-01
7.892681537698109651e-02	1.426814268142681530e-01
7.892681537698109651e-02	1.425937307928703268e-01
7.898547888390128335e-02	1.425061425061425191e-01
7.898547888390128335e-02	1.424186617556783274e-01
7.916388342853100668e-02	1.423312883435582932e-01
7.930183332077728187e-02	1.422440220723482640e-01
7.944511167388539075e-02	1.427696078431372473e-01
7.947850252497357104e-02	1.432945499081445251e-01
7.954268193226822492e-02	1.432068543451652520e-01
7.966078672826314155e-02	1.431192660550458795e-01
7.966078672826314155e-02	1.430317848410757875e-01
7.966078672826314155e-02	1.429444105070250548e-01
7.970655669100690233e-02	1.434676434676434575e-01
7.980540772900605873e-02	1.433801098230628457e-01
7.984584791395074599e-02	1.432926829268292568e-01
7.984584791395074599e-02	1.432053625837903799e-01
8.002540259552320956e-02	1.431181485992691904e-01
8.005059035740548501e-02	1.436396835057821009e-01
8.007587923090264681e-02	1.441605839416058299e-01
8.018245637814674920e-02	1.446808510638297740e-01
8.094020378613143996e-02	1.445929526123936881e-01
8.094020378613143996e-02	1.451123254401942841e-01
8.094020378613143996e-02	1.450242718446601853e-01
8.149190212674253808e-02	1.449363250454821228e-01
8.149190212674253808e-02	1.454545454545454475e-01
8.172041663921024435e-02	1.453664445790429915e-01
8.172239401981927498e-02	1.458837772397094390e-01
8.188310941450663294e-02	1.457955232909860788e-01
8.188310941450663294e-02	1.457073760580410993e-01
8.188310941450663294e-02	1.456193353474320162e-01
8.188310941450663294e-02	1.455314009661835828e-01
8.188310941450663294e-02	1.454435727217863739e-01
8.212804570667600612e-02	1.453558504221954262e-01
8.212875761655225038e-02	1.452682338758288227e-01
8.212875761655225038e-02	1.451807228915662773e-01
8.212875761655225038e-02	1.450933172787477465e-01
8.212875761655225038e-02	1.456077015643802708e-01
8.212875761655225038e-02	1.455201443174984899e-01
8.212875761655225038e-02	1.454326923076923184e-01
8.212875761655225038e-02	1.453453453453453503e-01
8.214544449035091067e-02	1.452581032412965101e-01
8.214544449035091067e-02	1.451709658068386366e-01
8.246016155603004549e-02	1.450839328537170125e-01
8.246016155603004549e-02	1.449970041941282262e-01
8.273390903726821066e-02	1.449101796407185616e-01
8.273390903726821066e-02	1.454219030520646216e-01
8.273390903726821066e-02	1.453349282296650669e-01
8.273390903726821066e-02	1.452480573819485976e-01
8.273390903726821066e-02	1.451612903225806550e-01
8.273390903726821066e-02	1.450746268656716298e-01
8.280337033322128504e-02	1.449880668257756688e-01
8.281005715054481908e-02	1.449016100178890931e-01
8.286372980438357072e-02	1.454112038140643604e-01
8.304691042920823996e-02	1.453245979749851202e-01
8.308353240076131463e-02	1.452380952380952495e-01
8.308353240076131463e-02	1.451516954193932118e-01
8.322942155563184397e-02	1.450653983353150933e-01
8.322942155563184397e-02	1.449792038027332142e-01
8.335515030865266184e-02	1.448931116389548801e-01
8.350298832912105007e-02	1.448071216617210777e-01
8.364036327347662558e-02	1.453143534994068842e-01
8.364036327347662558e-02	1.452282157676348662e-01
8.364036327347662558e-02	1.451421800947867435e-01
8.370699144974017014e-02	1.450562462995855506e-01
8.370699144974017014e-02	1.449704142011834229e-01
8.379381239523624181e-02	1.454760496747486698e-01
8.404358359539629286e-02	1.453900709219858034e-01
8.404358359539629286e-02	1.453041937389249749e-01
8.411452473987812706e-02	1.452184179456906810e-01
8.433751209476146593e-02	1.451327433628318564e-01
8.437263180994730716e-02	1.456367924528301772e-01
8.452661977397159243e-02	1.461402474955804387e-01
8.452661977397159243e-02	1.460541813898704466e-01
8.453617054853337920e-02	1.459682165979988289e-01
8.453617054853337920e-02	1.458823529411764630e-01
8.453617054853337920e-02	1.457965902410346959e-01
8.453617054853337920e-02	1.457109283196239835e-01
8.464465748589213023e-02	1.456253669994128086e-01
8.464465748589213023e-02	1.455399061032863761e-01
8.464465748589213023e-02	1.454545454545454475e-01
8.490173014860859235e-02	1.453692848769050361e-01
8.490173014860859235e-02	1.458699472759226734e-01
8.491326503832138939e-02	1.457845433255269274e-01
8.496919958369358872e-02	1.456992393212404868e-01
8.509718650347132540e-02	1.456140350877193068e-01
8.517435664712741383e-02	1.455289304500292091e-01
8.517435664712741383e-02	1.454439252336448551e-01
8.523935638586592478e-02	1.459427904261529352e-01
8.524755373919025436e-02	1.458576429404900843e-01
8.525149561465938941e-02	1.457725947521865961e-01
8.566077409786641839e-02	1.456876456876456949e-01
8.566077409786641839e-02	1.456027955736750035e-01
8.566077409786641839e-02	1.455180442374854610e-01
8.566077409786641839e-02	1.454333915066899352e-01
8.581203626831061804e-02	1.453488372093023340e-01
8.591833756674130407e-02	1.458454386984311402e-01
8.591833756674130407e-02	1.463414634146341375e-01
8.591833756674130407e-02	1.468369123621590111e-01
8.591833756674130407e-02	1.467517401392111343e-01
8.591833756674130407e-02	1.466666666666666674e-01
8.591833756674130407e-02	1.471610660486674382e-01
8.591833756674130407e-02	1.470758540822235116e-01
8.591833756674130407e-02	1.469907407407407274e-01
8.591833756674130407e-02	1.469057258530942767e-01
8.591833756674130407e-02	1.468208092485549232e-01
8.591833756674130407e-02	1.473136915077989662e-01
8.591833756674130407e-02	1.472286374133949249e-01
8.591833756674130407e-02	1.477207155222158008e-01
8.591833756674130407e-02	1.476355247981545604e-01
8.595689631899192107e-02	1.475504322766570675e-01
8.605510269939768697e-02	1.474654377880184331e-01
8.622166944257944610e-02	1.473805411629245943e-01
8.622166944257944610e-02	1.472957422324510934e-01
8.626835925717937781e-02	1.472110408280621063e-01
8.626835925717937781e-02	1.471264367816091934e-01
8.626835925717937781e-02	1.470419299253302725e-01
8.626835925717937781e-02	1.469575200918484537e-01
8.626835925717937781e-02	1.468732071141709561e-01
8.626835925717937781e-02	1.467889908256880815e-01
8.627688453423196235e-02	1.467048710601719097e-01
8.637357045325808058e-02	1.471935853379152392e-01
8.637357045325808058e-02	1.471093302804808156e-01
8.637357045325808058e-02	1.475972540045766557e-01
8.637357045325808058e-02	1.475128644939965594e-01
8.643280383294645042e-02	1.479999999999999927e-01
8.643280383294645042e-02	1.484865790976584721e-01
8.643280383294645042e-02	1.484018264840182566e-01
8.643280383294645042e-02	1.483171705647461369e-01
8.652309322235293698e-02	1.482326111744583785e-01
8.673570325838077244e-02	1.481481481481481399e-01
8.690559416686093053e-02	1.486332574031890563e-01
8.694713011030222316e-02	1.485486624928855914e-01
8.694713011030222316e-02	1.484641638225255855e-01
8.700703231307652108e-02	1.483797612279704470e-01
8.705246284781931188e-02	1.482954545454545359e-01
8.710592500049028908e-02	1.487791027825099421e-01
8.768324660639603696e-02	1.486946651532349561e-01
8.776723370084005271e-02	1.491775382870107747e-01
8.817660461317722298e-02	1.496598639455782309e-01
8.831321231165621677e-02	1.495750708215297375e-01
8.831321231165621677e-02	1.494903737259343224e-01
8.844510116640579012e-02	1.499717034521788339e-01
8.847256986096256604e-02	1.498868778280542935e-01
8.847564326239111543e-02	1.498021481062747351e-01
8.868010824159430761e-02	1.497175141242937935e-01
8.885733403257536911e-02	1.496329757199322541e-01
8.892696541707661995e-02	1.495485327313769708e-01
8.892696541707661995e-02	1.500282007896221181e-01
8.895441779831439466e-02	1.499436302142051758e-01
8.910321086486856779e-02	1.504225352112676106e-01
8.926009765036067856e-02	1.509009009009009139e-01
8.982396894468240578e-02	1.508159819921215394e-01
8.987456849855396390e-02	1.512935883014623062e-01
9.002602924182748212e-02	1.512085441259134466e-01
9.002602924182748212e-02	1.511235955056179914e-01
9.013644271045899437e-02	1.510387422796181933e-01
9.017818945589514690e-02	1.509539842873176274e-01
9.021888042348592818e-02	1.508693213684800805e-01
9.031916473930297340e-02	1.507847533632286907e-01
9.032495944733499871e-02	1.512605042016806622e-01
9.032495944733499871e-02	1.511758118701007902e-01
9.032495944733499871e-02	1.510912143256855078e-01
9.032495944733499871e-02	1.510067114093959773e-01
9.032495944733499871e-02	1.509223029625489099e-01
9.032495944733499871e-02	1.508379888268156499e-01
9.032495944733499871e-02	1.507537688442210921e-01
9.032495944733499871e-02	1.506696428571428492e-01
9.032495944733499871e-02	1.505856107083100859e-01
9.034098171542058464e-02	1.505016722408026864e-01
9.044706332426349915e-02	1.504178272980501441e-01
9.078766236773153087e-02	1.503340757238307290e-01
9.080452574946308586e-02	1.508069003895381177e-01
9.080452574946308586e-02	1.507230255839822064e-01
9.086182237764293956e-02	1.506392440244580244e-01
9.097743037620335815e-02	1.505555555555555536e-01
9.112604668721499546e-02	1.504719600222098885e-01
9.115441567134834056e-02	1.503884572697003208e-01
9.117765048878630207e-02	1.503050471436494784e-01
9.124473401531195405e-02	1.502217294900221600e-01
9.139034976666486620e-02	1.506925207756232565e-01
9.154276435136099455e-02	1.511627906976744096e-01
9.154276435136099455e-02	1.510791366906474864e-01
9.154276435136099455e-02	1.509955752212389368e-01
9.166043045993806093e-02	1.509121061359867400e-01
9.166043045993806093e-02	1.513812154696132506e-01
9.166473576414131685e-02	1.512976256212037462e-01
9.174747678692923847e-02	1.512141280353200834e-01
9.174747678692923847e-02	1.511307225592939951e-01
9.184544516369601286e-02	1.510474090407938341e-01
9.184544516369601286e-02	1.509641873278236845e-01
9.184544516369601286e-02	1.508810572687224738e-01
9.184544516369601286e-02	1.513483764446890423e-01
9.184947877620749934e-02	1.518151815181518205e-01
9.185307927566273289e-02	1.522814733369983464e-01
9.201735373545377739e-02	1.521978021978021844e-01
9.221839383659934108e-02	1.521142229544206470e-01
9.221839383659934108e-02	1.525795828759604900e-01
9.221839383659934108e-02	1.524958859023587410e-01
9.221844237270962474e-02	1.524122807017543879e-01
9.225107742282954992e-02	1.528767123287671226e-01
9.225107742282954992e-02	1.533406352683460983e-01
9.225107742282954992e-02	1.532567049808429005e-01
9.225107742282954992e-02	1.531728665207877371e-01
9.231344994355128453e-02	1.536358665937670731e-01
9.245917538781023293e-02	1.540983606557377039e-01
9.247020459597504738e-02	1.540141998907700593e-01
9.247020459597504738e-02	1.544759825327511049e-01
9.247020459597504738e-02	1.549372613202400495e-01
9.247020459597504738e-02	1.548527808069792844e-01
9.247020459597504738e-02	1.553133514986375918e-01
9.256558860163235924e-02	1.552287581699346442e-01
9.256558860163235924e-02	1.551442569406641381e-01
9.256558860163235924e-02	1.550598476605005438e-01
9.261832140742894126e-02	1.549755301794453477e-01
9.263381776671776591e-02	1.548913043478260809e-01
9.306210476997084369e-02	1.548071700162954867e-01
9.325480226223537006e-02	1.547231270358306321e-01
9.333425601031934693e-02	1.551817688551275221e-01
9.337605212829737378e-02	1.550976138828633333e-01
9.342180985211372135e-02	1.555555555555555580e-01
9.342180985211372135e-02	1.554712892741061669e-01
9.353810428826116186e-02	1.553871142393069837e-01
9.353810428826116186e-02	1.553030303030303039e-01
9.353810428826116186e-02	1.552190373174688887e-01
9.353810428826116186e-02	1.556756756756756677e-01
9.353810428826116186e-02	1.555915721231766746e-01
9.353810428826116186e-02	1.560475161987041059e-01
9.377069879955557408e-02	1.565029681597409628e-01
9.377069879955557408e-02	1.569579288025889918e-01
9.381452927416704390e-02	1.568733153638814104e-01
9.387649907070452771e-02	1.573275862068965469e-01
9.387649907070452771e-02	1.572428648357565850e-01
9.393115144898453450e-02	1.571582346609257386e-01
9.395452815032227789e-02	1.576116191500806785e-01
9.400259807769618947e-02	1.580645161290322454e-01
9.409565196550040422e-02	1.579795808704997362e-01
9.409565196550040422e-02	1.578947368421052544e-01
9.409565196550040422e-02	1.578099838969404256e-01
9.409565196550040422e-02	1.582618025751073021e-01
9.409565196550040422e-02	1.587131367292225204e-01
9.409565196550040422e-02	1.586280814576634390e-01
9.416097373583166841e-02	1.590787359400107071e-01
9.416097373583166841e-02	1.589935760171306278e-01
9.416097373583166841e-02	1.589085072231139761e-01
9.416097373583166841e-02	1.588235294117646967e-01
9.416097373583166841e-02	1.587386424371993454e-01
9.417746995549101940e-02	1.591880341880341776e-01
9.421684726644391494e-02	1.596369460758141900e-01
9.424373396079642473e-02	1.595517609391675640e-01
9.429874261298461235e-02	1.600000000000000033e-01
9.463927366400758101e-02	1.599147121535181293e-01
9.463927366400758101e-02	1.598295151838039496e-01
9.480332932393664702e-02	1.602768903088391816e-01
9.482355463128211426e-02	1.601915912719531765e-01
9.500007957268906400e-02	1.601063829787233994e-01
9.500969367722249259e-02	1.600212652844231753e-01
9.500969367722249259e-02	1.604675876726886219e-01
9.512400293433218024e-02	1.603823685608072314e-01
9.556208981525031454e-02	1.602972399150743021e-01
9.556208981525031454e-02	1.607427055702917718e-01
9.556208981525031454e-02	1.606574761399787998e-01
9.556208981525031454e-02	1.605723370429252839e-01
9.573623953060232672e-02	1.604872881355932090e-01
9.592512676673428662e-02	1.609317098994176853e-01
9.613151228642191626e-02	1.608465608465608487e-01
9.613151228642191626e-02	1.607615018508725679e-01
9.642835198258876972e-02	1.606765327695560130e-01
9.642835198258876972e-02	1.605916534601162238e-01
9.660501525577946946e-02	1.605068637803590270e-01
9.660501525577946946e-02	1.604221635883905095e-01
9.660501525577946946e-02	1.603375527426160463e-01
9.660501525577946946e-02	1.602530311017395792e-01
9.660501525577946946e-02	1.601685985247628952e-01
9.660501525577946946e-02	1.600842548709847379e-01
9.660501525577946946e-02	1.600000000000000033e-01
9.665989436910892019e-02	1.599158337716991007e-01
9.665989436910892019e-02	1.603575184016824418e-01
9.666565010872163466e-02	1.602732527588018874e-01
9.684762119269629821e-02	1.601890756302521146e-01
9.684762119269629821e-02	1.601049868766404316e-01
9.685399952542084190e-02	1.600209863588667458e-01
9.707675462657260057e-02	1.599370739381227036e-01
9.707675462657260057e-02	1.603773584905660299e-01
9.707675462657260057e-02	1.602933473022524757e-01
9.707675462657260057e-02	1.602094240837696471e-01
9.737904873948424744e-02	1.601255886970172626e-01
9.753495829491848346e-02	1.605648535564853652e-01
9.753495829491848346e-02	1.604809200209095787e-01
9.753495829491848346e-02	1.609195402298850552e-01
9.753495829491848346e-02	1.608355091383812108e-01
9.773392969374752881e-02	1.612734864300626181e-01
9.776448891655596662e-02	1.611893583724569590e-01
9.781960109654590230e-02	1.611053180396246065e-01
9.808175538136366944e-02	1.615424700364773425e-01
9.839882579650653660e-02	1.614583333333333426e-01
9.854246642034662773e-02	1.618948464341488924e-01
9.877545151971701964e-02	1.618106139438085234e-01
9.901033722952111427e-02	1.617264690587623399e-01
9.905663187421001603e-02	1.616424116424116375e-01
9.905663187421001603e-02	1.615584415584415678e-01
9.956233275586404141e-02	1.619937694704049747e-01
9.956418960473614743e-02	1.624286455630513659e-01
9.969882875186865390e-02	1.623443983402489688e-01
9.980447934752945116e-02	1.622602384655261742e-01
9.984409086989470827e-02	1.621761658031088127e-01
9.984409086989470827e-02	1.620921802175038784e-01
9.991533266713242822e-02	1.620082815734989745e-01
9.993012038075171910e-02	1.624418003103983432e-01
9.993012038075171910e-02	1.623578076525336034e-01
9.996301540533961139e-02	1.622739018087855367e-01

## Sheet: Figure2e
Min Anatomical Path Length (l)	1.000000000000000000e+00	2.000000000000000000e+00	3.000000000000000000e+00	4.000000000000000000e+00
Prob of q<0.05 given l	1.142733937041828379e-01	5.115723732549595781e-02	3.630017452006981116e-02	1.161995898838004068e-02

## Sheet: Figure2f
Path length of only q<0.05 connections	Path Length of all connections
nan	nan
nan	1.000000000000000000e+00
nan	1.000000000000000000e+00
nan	2.000000000000000000e+00
nan	1.000000000000000000e+00
nan	nan
nan	1.000000000000000000e+00
nan	2.000000000000000000e+00
nan	2.000000000000000000e+00
nan	2.000000000000000000e+00
nan	nan
nan	nan
nan	nan
nan	nan
nan	1.000000000000000000e+00
nan	2.000000000000000000e+00
nan	2.000000000000000000e+00
nan	2.000000000000000000e+00
nan	2.000000000000000000e+00
nan	2.000000000000000000e+00
nan	2.000000000000000000e+00
nan	2.000000000000000000e+00
nan	2.000000000000000000e+00
nan	2.000000000000000000e+00
nan	3.000000000000000000e+00
nan	2.000000000000000000e+00
nan	2.000000000000000000e+00
nan	2.000000000000000000e+00
nan	nan
nan	1.000000000000000000e+00
nan	2.000000000000000000e+00
nan	2.000000000000000000e+00
nan	2.000000000000000000e+00
nan	2.000000000000000000e+00
nan	3.000000000000000000e+00
nan	1.000000000000000000e+00
nan	nan
nan	2.000000000000000000e+00
nan	2.000000000000000000e+00
nan	2.000000000000000000e+00
nan	2.000000000000000000e+00
nan	2.000000000000000000e+00
nan	2.000000000000000000e+00
nan	1.000000000000000000e+00
nan	1.000000000000000000e+00
nan	2.000000000000000000e+00
nan	2.000000000000000000e+00
nan	2.000000000000000000e+00
nan	nan
nan	nan
nan	2.000000000000000000e+00
nan	2.000000000000000000e+00
nan	2.000000000000000000e+00
nan	2.000000000000000000e+00
nan	2.000000000000000000e+00
nan	2.000000000000000000e+00
nan	2.000000000000000000e+00
nan	1.000000000000000000e+00
nan	2.000000000000000000e+00
nan	1.000000000000000000e+00
nan	2.000000000000000000e+00
nan	2.000000000000000000e+00
nan	2.000000000000000000e+00
nan	2.000000000000000000e+00
nan	nan
nan	nan
nan	2.000000000000000000e+00
nan	2.000000000000000000e+00
nan	2.000000000000000000e+00
nan	nan
nan	nan
nan	3.000000000000000000e+00
nan	3.000000000000000000e+00
nan	1.000000000000000000e+00
nan	2.000000000000000000e+00
nan	3.000000000000000000e+00
nan	3.000000000000000000e+00
nan	3.000000000000000000e+00
nan	3.000000000000000000e+00
nan	3.000000000000000000e+00
nan	3.000000000000000000e+00
nan	nan
nan	4.000000000000000000e+00
nan	2.000000000000000000e+00
nan	2.000000000000000000e+00
nan	nan
nan	3.000000000000000000e+00
nan	2.000000000000000000e+00
nan	2.000000000000000000e+00
nan	1.000000000000000000e+00
nan	2.000000000000000000e+00
nan	2.000000000000000000e+00
nan	2.000000000000000000e+00
nan	nan
nan	3.000000000000000000e+00
nan	3.000000000000000000e+00
nan	3.000000000000000000e+00
nan	3.000000000000000000e+00
nan	3.000000000000000000e+00
nan	3.000000000000000000e+00
nan	nan
nan	3.000000000000000000e+00
nan	3.000000000000000000e+00
nan	3.000000000000000000e+00
nan	3.000000000000000000e+00
nan	nan
nan	nan
nan	2.000000000000000000e+00
nan	3.000000000000000000e+00
nan	2.000000000000000000e+00
nan	2.000000000000000000e+00
nan	1.000000000000000000e+00
nan	2.000000000000000000e+00
nan	2.000000000000000000e+00
nan	2.000000000000000000e+00
nan	2.000000000000000000e+00
nan	nan
nan	1.000000000000000000e+00
nan	1.000000000000000000e+00
nan	2.000000000000000000e+00
nan	nan
nan	2.000000000000000000e+00
nan	2.000000000000000000e+00
nan	3.000000000000000000e+00
nan	2.000000000000000000e+00
nan	1.000000000000000000e+00
nan	2.000000000000000000e+00
nan	2.000000000000000000e+00
nan	nan
nan	2.000000000000000000e+00
2.000000000000000000e+00	2.000000000000000000e+00
nan	2.000000000000000000e+00
nan	2.000000000000000000e+00
nan	2.000000000000000000e+00
nan	2.000000000000000000e+00
nan	2.000000000000000000e+00
nan	2.000000000000000000e+00
nan	3.000000000000000000e+00
nan	2.000000000000000000e+00
nan	nan
nan	3.000000000000000000e+00
nan	3.000000000000000000e+00
nan	2.000000000000000000e+00
nan	2.000000000000000000e+00
nan	2.000000000000000000e+00
nan	1.000000000000000000e+00
nan	nan
nan	nan
nan	2.000000000000000000e+00
nan	2.000000000000000000e+00
nan	2.000000000000000000e+00
nan	2.000000000000000000e+00
nan	3.000000000000000000e+00
nan	3.000000000000000000e+00
nan	3.000000000000000000e+00
nan	nan
nan	nan
nan	nan
nan	nan
nan	nan
nan	nan
nan	nan
nan	nan
nan	nan
nan	1.000000000000000000e+00
nan	2.000000000000000000e+00
nan	nan
nan	2.000000000000000000e+00
nan	2.000000000000000000e+00
nan	2.000000000000000000e+00
nan	3.000000000000000000e+00
nan	nan
nan	nan
nan	3.000000000000000000e+00
nan	nan
nan	1.000000000000000000e+00
nan	2.000000000000000000e+00
nan	1.000000000000000000e+00
nan	2.000000000000000000e+00
nan	2.000000000000000000e+00
nan	2.000000000000000000e+00
nan	3.000000000000000000e+00
nan	2.000000000000000000e+00
nan	3.000000000000000000e+00
nan	2.000000000000000000e+00
nan	3.000000000000000000e+00
nan	nan
nan	nan
nan	1.000000000000000000e+00
nan	nan
nan	2.000000000000000000e+00
nan	1.000000000000000000e+00
nan	2.000000000000000000e+00
nan	nan
nan	2.000000000000000000e+00
nan	2.000000000000000000e+00
nan	2.000000000000000000e+00
nan	nan
nan	nan
nan	nan
nan	nan
nan	nan
nan	2.000000000000000000e+00
nan	1.000000000000000000e+00
nan	2.000000000000000000e+00
nan	2.000000000000000000e+00
nan	2.000000000000000000e+00
nan	2.000000000000000000e+00
nan	2.000000000000000000e+00
nan	2.000000000000000000e+00
nan	2.000000000000000000e+00
nan	2.000000000000000000e+00
nan	3.000000000000000000e+00
nan	2.000000000000000000e+00
nan	2.000000000000000000e+00
nan	2.000000000000000000e+00
nan	2.000000000000000000e+00
nan	2.000000000000000000e+00
nan	1.000000000000000000e+00
nan	2.000000000000000000e+00
nan	2.000000000000000000e+00
nan	3.000000000000000000e+00
nan	2.000000000000000000e+00
nan	2.000000000000000000e+00
nan	nan
nan	2.000000000000000000e+00
nan	2.000000000000000000e+00
nan	2.000000000000000000e+00
nan	2.000000000000000000e+00
nan	2.000000000000000000e+00
nan	2.000000000000000000e+00
nan	1.000000000000000000e+00
nan	1.000000000000000000e+00
nan	2.000000000000000000e+00
nan	2.000000000000000000e+00
nan	nan
nan	nan
nan	2.000000000000000000e+00
nan	2.000000000000000000e+00
nan	2.000000000000000000e+00
nan	1.000000000000000000e+00
nan	2.000000000000000000e+00
nan	2.000000000000000000e+00
nan	2.000000000000000000e+00
nan	nan
nan	2.000000000000000000e+00
nan	1.000000000000000000e+00
nan	2.000000000000000000e+00
nan	1.000000000000000000e+00
nan	2.000000000000000000e+00
nan	nan
nan	2.000000000000000000e+00
nan	2.000000000000000000e+00
nan	nan
nan	2.000000000000000000e+00
nan	2.000000000000000000e+00
nan	2.000000000000000000e+00
nan	nan
nan	nan
nan	3.000000000000000000e+00
nan	nan
nan	1.000000000000000000e+00
nan	1.000000000000000000e+00
nan	3.000000000000000000e+00
nan	3.000000000000000000e+00
nan	3.000000000000000000e+00
nan	3.000000000000000000e+00
nan	3.000000000000000000e+00
nan	3.000000000000000000e+00
nan	nan
nan	4.000000000000000000e+00
nan	3.000000000000000000e+00
nan	3.000000000000000000e+00
nan	nan
nan	2.000000000000000000e+00
nan	3.000000000000000000e+00
nan	3.000000000000000000e+00
nan	2.000000000000000000e+00
nan	2.000000000000000000e+00
nan	nan
nan	2.000000000000000000e+00
nan	3.000000000000000000e+00
nan	2.000000000000000000e+00
nan	3.000000000000000000e+00
nan	3.000000000000000000e+00
nan	3.000000000000000000e+00
nan	3.000000000000000000e+00
nan	3.000000000000000000e+00
nan	nan
nan	3.000000000000000000e+00
nan	nan
nan	3.000000000000000000e+00
nan	3.000000000000000000e+00
nan	nan
nan	3.000000000000000000e+00
nan	3.000000000000000000e+00
nan	2.000000000000000000e+00
nan	2.000000000000000000e+00
nan	2.000000000000000000e+00
nan	2.000000000000000000e+00
nan	2.000000000000000000e+00
nan	3.000000000000000000e+00
nan	2.000000000000000000e+00
nan	2.000000000000000000e+00
nan	2.000000000000000000e+00
nan	1.000000000000000000e+00
nan	1.000000000000000000e+00
nan	2.000000000000000000e+00
nan	nan
nan	nan
nan	3.000000000000000000e+00
nan	2.000000000000000000e+00
nan	2.000000000000000000e+00
nan	2.000000000000000000e+00
nan	1.000000000000000000e+00
nan	3.000000000000000000e+00
nan	nan
nan	2.000000000000000000e+00
nan	2.000000000000000000e+00
nan	2.000000000000000000e+00
nan	2.000000000000000000e+00
nan	3.000000000000000000e+00
nan	3.000000000000000000e+00
nan	2.000000000000000000e+00
nan	2.000000000000000000e+00
nan	3.000000000000000000e+00
nan	3.000000000000000000e+00
nan	nan
nan	3.000000000000000000e+00
nan	3.000000000000000000e+00
nan	3.000000000000000000e+00
nan	2.000000000000000000e+00
nan	2.000000000000000000e+00
nan	2.000000000000000000e+00
nan	1.000000000000000000e+00
nan	nan
nan	2.000000000000000000e+00
nan	2.000000000000000000e+00
nan	2.000000000000000000e+00
nan	2.000000000000000000e+00
nan	3.000000000000000000e+00
nan	3.000000000000000000e+00
nan	3.000000000000000000e+00
nan	nan
nan	nan
nan	nan
nan	nan
nan	nan
nan	nan
nan	nan
nan	nan
nan	2.000000000000000000e+00
nan	2.000000000000000000e+00
nan	3.000000000000000000e+00
nan	nan
nan	3.000000000000000000e+00
nan	2.000000000000000000e+00
nan	3.000000000000000000e+00
nan	2.000000000000000000e+00
nan	3.000000000000000000e+00
nan	nan
nan	3.000000000000000000e+00
nan	3.000000000000000000e+00
nan	2.000000000000000000e+00
nan	1.000000000000000000e+00
nan	2.000000000000000000e+00
nan	1.000000000000000000e+00
nan	2.000000000000000000e+00
nan	2.000000000000000000e+00
nan	3.000000000000000000e+00
nan	2.000000000000000000e+00
nan	3.000000000000000000e+00
nan	2.000000000000000000e+00
nan	3.000000000000000000e+00
nan	nan
nan	nan
2.000000000000000000e+00	2.000000000000000000e+00
nan	2.000000000000000000e+00
nan	nan
1.000000000000000000e+00	1.000000000000000000e+00
nan	3.000000000000000000e+00
nan	nan
nan	2.000000000000000000e+00
nan	nan
nan	nan
nan	3.000000000000000000e+00
nan	nan
nan	nan
nan	nan
nan	nan
nan	2.000000000000000000e+00
nan	2.000000000000000000e+00
1.000000000000000000e+00	1.000000000000000000e+00
nan	2.000000000000000000e+00
nan	3.000000000000000000e+00
nan	3.000000000000000000e+00
nan	2.000000000000000000e+00
nan	2.000000000000000000e+00
nan	1.000000000000000000e+00
2.000000000000000000e+00	2.000000000000000000e+00
nan	nan
nan	2.000000000000000000e+00
nan	3.000000000000000000e+00
nan	2.000000000000000000e+00
nan	nan
nan	2.000000000000000000e+00
nan	nan
nan	3.000000000000000000e+00
nan	2.000000000000000000e+00
nan	2.000000000000000000e+00
nan	nan
nan	2.000000000000000000e+00
nan	nan
nan	2.000000000000000000e+00
nan	2.000000000000000000e+00
nan	1.000000000000000000e+00
nan	2.000000000000000000e+00
nan	nan
nan	2.000000000000000000e+00
nan	2.000000000000000000e+00
nan	2.000000000000000000e+00
nan	2.000000000000000000e+00
nan	2.000000000000000000e+00
nan	nan
nan	nan
nan	2.000000000000000000e+00
nan	2.000000000000000000e+00
nan	2.000000000000000000e+00
nan	2.000000000000000000e+00
nan	2.000000000000000000e+00
nan	2.000000000000000000e+00
nan	1.000000000000000000e+00
nan	nan
nan	3.000000000000000000e+00
nan	3.000000000000000000e+00
nan	3.000000000000000000e+00
nan	3.000000000000000000e+00
nan	2.000000000000000000e+00
nan	3.000000000000000000e+00
nan	2.000000000000000000e+00
nan	nan
nan	nan
nan	2.000000000000000000e+00
nan	2.000000000000000000e+00
nan	2.000000000000000000e+00
nan	nan
nan	nan
nan	3.000000000000000000e+00
nan	3.000000000000000000e+00
1.000000000000000000e+00	1.000000000000000000e+00
nan	2.000000000000000000e+00
nan	3.000000000000000000e+00
nan	3.000000000000000000e+00
nan	3.000000000000000000e+00
nan	3.000000000000000000e+00
nan	3.000000000000000000e+00
nan	3.000000000000000000e+00
nan	nan
nan	4.000000000000000000e+00
nan	2.000000000000000000e+00
nan	nan
nan	nan
nan	nan
nan	2.000000000000000000e+00
nan	3.000000000000000000e+00
nan	2.000000000000000000e+00
nan	3.000000000000000000e+00
nan	nan
nan	2.000000000000000000e+00
nan	nan
nan	nan
nan	3.000000000000000000e+00
nan	3.000000000000000000e+00
nan	nan
nan	3.000000000000000000e+00
nan	3.000000000000000000e+00
nan	nan
nan	3.000000000000000000e+00
nan	3.000000000000000000e+00
nan	nan
nan	3.000000000000000000e+00
nan	4.000000000000000000e+00
nan	3.000000000000000000e+00
nan	1.000000000000000000e+00
nan	2.000000000000000000e+00
nan	2.000000000000000000e+00
nan	3.000000000000000000e+00
nan	nan
nan	2.000000000000000000e+00
nan	2.000000000000000000e+00
nan	nan
nan	nan
nan	nan
nan	2.000000000000000000e+00
nan	nan
nan	2.000000000000000000e+00
nan	nan
nan	nan
nan	2.000000000000000000e+00
nan	2.000000000000000000e+00
nan	nan
nan	2.000000000000000000e+00
nan	2.000000000000000000e+00
nan	nan
nan	nan
nan	nan
nan	2.000000000000000000e+00
nan	1.000000000000000000e+00
nan	2.000000000000000000e+00
nan	3.000000000000000000e+00
nan	3.000000000000000000e+00
nan	2.000000000000000000e+00
nan	2.000000000000000000e+00
nan	3.000000000000000000e+00
nan	3.000000000000000000e+00
nan	nan
nan	3.000000000000000000e+00
nan	3.000000000000000000e+00
nan	3.000000000000000000e+00
nan	2.000000000000000000e+00
nan	nan
nan	nan
nan	nan
nan	nan
nan	2.000000000000000000e+00
nan	nan
nan	2.000000000000000000e+00
nan	2.000000000000000000e+00
nan	nan
nan	3.000000000000000000e+00
nan	nan
nan	nan
nan	nan
nan	nan
nan	nan
nan	nan
nan	nan
nan	nan
nan	nan
nan	nan
nan	nan
nan	nan
nan	2.000000000000000000e+00
nan	3.000000000000000000e+00
nan	2.000000000000000000e+00
nan	nan
nan	nan
nan	nan
nan	nan
nan	2.000000000000000000e+00
nan	nan
nan	1.000000000000000000e+00
nan	nan
nan	2.000000000000000000e+00
nan	2.000000000000000000e+00
nan	nan
nan	nan
nan	nan
nan	nan
nan	nan
nan	2.000000000000000000e+00
nan	3.000000000000000000e+00
nan	nan
nan	nan
nan	2.000000000000000000e+00
nan	1.000000000000000000e+00
nan	1.000000000000000000e+00
nan	nan
nan	3.000000000000000000e+00
nan	nan
nan	nan
nan	2.000000000000000000e+00
nan	2.000000000000000000e+00
nan	3.000000000000000000e+00
nan	nan
nan	nan
nan	nan
nan	2.000000000000000000e+00
nan	2.000000000000000000e+00
nan	2.000000000000000000e+00
nan	2.000000000000000000e+00
nan	1.000000000000000000e+00
nan	2.000000000000000000e+00
nan	3.000000000000000000e+00
nan	2.000000000000000000e+00
nan	2.000000000000000000e+00
nan	nan
nan	1.000000000000000000e+00
nan	nan
nan	3.000000000000000000e+00
nan	nan
nan	2.000000000000000000e+00
nan	2.000000000000000000e+00
nan	2.000000000000000000e+00
nan	2.000000000000000000e+00
nan	3.000000000000000000e+00
nan	3.000000000000000000e+00
nan	3.000000000000000000e+00
nan	nan
nan	3.000000000000000000e+00
nan	nan
nan	2.000000000000000000e+00
nan	2.000000000000000000e+00
nan	1.000000000000000000e+00
nan	1.000000000000000000e+00
nan	nan
nan	2.000000000000000000e+00
nan	2.000000000000000000e+00
nan	2.000000000000000000e+00
nan	2.000000000000000000e+00
nan	2.000000000000000000e+00
nan	nan
nan	nan
nan	2.000000000000000000e+00
nan	2.000000000000000000e+00
nan	2.000000000000000000e+00
nan	2.000000000000000000e+00
nan	2.000000000000000000e+00
nan	nan
nan	1.000000000000000000e+00
nan	nan
nan	3.000000000000000000e+00
nan	2.000000000000000000e+00
nan	3.000000000000000000e+00
nan	2.000000000000000000e+00
nan	2.000000000000000000e+00
nan	nan
nan	2.000000000000000000e+00
nan	nan
nan	nan
nan	2.000000000000000000e+00
nan	3.000000000000000000e+00
nan	2.000000000000000000e+00
nan	nan
nan	nan
nan	3.000000000000000000e+00
nan	nan
nan	nan
nan	1.000000000000000000e+00
nan	nan
nan	nan
nan	4.000000000000000000e+00
nan	4.000000000000000000e+00
nan	4.000000000000000000e+00
nan	4.000000000000000000e+00
nan	nan
nan	4.000000000000000000e+00
nan	3.000000000000000000e+00
nan	3.000000000000000000e+00
nan	nan
nan	2.000000000000000000e+00
nan	3.000000000000000000e+00
nan	2.000000000000000000e+00
nan	3.000000000000000000e+00
nan	3.000000000000000000e+00
nan	nan
nan	1.000000000000000000e+00
nan	nan
nan	2.000000000000000000e+00
nan	3.000000000000000000e+00
nan	3.000000000000000000e+00
nan	3.000000000000000000e+00
nan	3.000000000000000000e+00
nan	3.000000000000000000e+00
nan	nan
nan	4.000000000000000000e+00
nan	4.000000000000000000e+00
nan	nan
nan	3.000000000000000000e+00
nan	nan
nan	4.000000000000000000e+00
nan	2.000000000000000000e+00
nan	2.000000000000000000e+00
nan	3.000000000000000000e+00
nan	2.000000000000000000e+00
nan	nan
nan	2.000000000000000000e+00
nan	nan
nan	2.000000000000000000e+00
nan	nan
nan	nan
nan	nan
nan	2.000000000000000000e+00
nan	3.000000000000000000e+00
nan	nan
nan	nan
nan	2.000000000000000000e+00
nan	2.000000000000000000e+00
nan	2.000000000000000000e+00
nan	1.000000000000000000e+00
nan	2.000000000000000000e+00
nan	nan
nan	nan
nan	2.000000000000000000e+00
nan	2.000000000000000000e+00
nan	2.000000000000000000e+00
nan	3.000000000000000000e+00
nan	2.000000000000000000e+00
nan	2.000000000000000000e+00
nan	1.000000000000000000e+00
nan	2.000000000000000000e+00
nan	2.000000000000000000e+00
nan	2.000000000000000000e+00
nan	nan
nan	2.000000000000000000e+00
nan	3.000000000000000000e+00
nan	nan
nan	2.000000000000000000e+00
nan	2.000000000000000000e+00
nan	2.000000000000000000e+00
nan	nan
nan	nan
nan	2.000000000000000000e+00
nan	nan
nan	2.000000000000000000e+00
nan	2.000000000000000000e+00
nan	2.000000000000000000e+00
nan	nan
nan	nan
nan	nan
nan	nan
nan	nan
nan	nan
nan	nan
nan	nan
nan	nan
nan	nan
nan	2.000000000000000000e+00
nan	nan
nan	2.000000000000000000e+00
nan	nan
nan	2.000000000000000000e+00
nan	2.000000000000000000e+00
nan	2.000000000000000000e+00
nan	3.000000000000000000e+00
nan	3.000000000000000000e+00
nan	nan
nan	nan
nan	nan
nan	2.000000000000000000e+00
nan	2.000000000000000000e+00
nan	2.000000000000000000e+00
nan	2.000000000000000000e+00
nan	2.000000000000000000e+00
nan	nan
nan	nan
nan	2.000000000000000000e+00
nan	2.000000000000000000e+00
nan	2.000000000000000000e+00
nan	3.000000000000000000e+00
nan	nan
nan	nan
nan	1.000000000000000000e+00
nan	nan
nan	2.000000000000000000e+00
nan	2.000000000000000000e+00
nan	nan
nan	nan
nan	nan
nan	2.000000000000000000e+00
nan	nan
nan	3.000000000000000000e+00
nan	nan
nan	nan
nan	nan
nan	nan
nan	nan
nan	nan
nan	2.000000000000000000e+00
nan	2.000000000000000000e+00
nan	nan
nan	2.000000000000000000e+00
nan	1.000000000000000000e+00
nan	2.000000000000000000e+00
nan	nan
nan	nan
nan	nan
nan	2.000000000000000000e+00
nan	nan
nan	2.000000000000000000e+00
nan	nan
nan	nan
nan	nan
nan	2.000000000000000000e+00
nan	nan
nan	2.000000000000000000e+00
nan	nan
nan	2.000000000000000000e+00
nan	nan
nan	nan
nan	2.000000000000000000e+00
nan	nan
nan	3.000000000000000000e+00
nan	nan
nan	nan
nan	2.000000000000000000e+00
nan	nan
nan	nan
nan	nan
nan	nan
nan	nan
nan	nan
nan	nan
nan	nan
nan	3.000000000000000000e+00
2.000000000000000000e+00	2.000000000000000000e+00
nan	nan
nan	3.000000000000000000e+00
nan	nan
nan	1.000000000000000000e+00
nan	nan
nan	1.000000000000000000e+00
1.000000000000000000e+00	1.000000000000000000e+00
nan	2.000000000000000000e+00
nan	nan
nan	2.000000000000000000e+00
nan	nan
nan	nan
nan	nan
nan	nan
nan	nan
nan	nan
nan	nan
nan	nan
nan	nan
nan	nan
nan	nan
nan	nan
nan	nan
nan	nan
nan	nan
nan	4.000000000000000000e+00
nan	4.000000000000000000e+00
nan	nan
nan	nan
nan	nan
nan	nan
nan	nan
nan	nan
nan	3.000000000000000000e+00
nan	3.000000000000000000e+00
nan	2.000000000000000000e+00
nan	2.000000000000000000e+00
nan	2.000000000000000000e+00
nan	nan
nan	nan
nan	nan
nan	3.000000000000000000e+00
nan	3.000000000000000000e+00
nan	3.000000000000000000e+00
nan	nan
nan	nan
nan	nan
nan	4.000000000000000000e+00
nan	4.000000000000000000e+00
nan	nan
nan	3.000000000000000000e+00
nan	nan
nan	nan
nan	3.000000000000000000e+00
nan	3.000000000000000000e+00
2.000000000000000000e+00	2.000000000000000000e+00
nan	2.000000000000000000e+00
nan	nan
nan	nan
nan	nan
nan	nan
nan	nan
nan	nan
nan	2.000000000000000000e+00
nan	nan
nan	3.000000000000000000e+00
nan	nan
nan	nan
nan	2.000000000000000000e+00
nan	2.000000000000000000e+00
nan	nan
nan	nan
nan	3.000000000000000000e+00
nan	nan
nan	nan
nan	nan
nan	nan
nan	nan
nan	nan
nan	nan
nan	3.000000000000000000e+00
nan	nan
nan	3.000000000000000000e+00
nan	3.000000000000000000e+00
nan	3.000000000000000000e+00
nan	nan
nan	nan
nan	nan
nan	3.000000000000000000e+00
nan	3.000000000000000000e+00
nan	nan
nan	nan
nan	nan
nan	nan
nan	3.000000000000000000e+00
nan	nan
nan	nan
nan	3.000000000000000000e+00
nan	3.000000000000000000e+00
nan	nan
nan	nan
nan	nan
nan	nan
nan	nan
nan	nan
nan	nan
nan	nan
nan	nan
nan	nan
nan	nan
nan	nan
nan	3.000000000000000000e+00
nan	nan
nan	3.000000000000000000e+00
nan	3.000000000000000000e+00
nan	nan
nan	nan
nan	nan
nan	nan
nan	nan
nan	nan
nan	nan
nan	nan
nan	nan
nan	2.000000000000000000e+00
nan	nan
nan	nan
nan	nan
nan	nan
nan	nan
nan	3.000000000000000000e+00
nan	3.000000000000000000e+00
nan	nan
nan	nan
nan	2.000000000000000000e+00
nan	1.000000000000000000e+00
nan	nan
nan	nan
nan	1.000000000000000000e+00
nan	nan
nan	nan
nan	2.000000000000000000e+00
2.000000000000000000e+00	2.000000000000000000e+00
nan	nan
nan	nan
nan	nan
nan	nan
nan	nan
nan	nan
nan	1.000000000000000000e+00
nan	nan
nan	2.000000000000000000e+00
nan	nan
nan	1.000000000000000000e+00
nan	nan
nan	2.000000000000000000e+00
nan	nan
nan	nan
nan	nan
nan	1.000000000000000000e+00
nan	nan
nan	nan
nan	nan
nan	nan
nan	1.000000000000000000e+00
nan	nan
nan	nan
nan	3.000000000000000000e+00
nan	nan
nan	2.000000000000000000e+00
nan	nan
nan	2.000000000000000000e+00
nan	nan
nan	nan
nan	3.000000000000000000e+00
nan	nan
nan	nan
nan	2.000000000000000000e+00
nan	nan
nan	3.000000000000000000e+00
nan	3.000000000000000000e+00
nan	nan
nan	nan
nan	2.000000000000000000e+00
nan	1.000000000000000000e+00
nan	nan
nan	2.000000000000000000e+00
nan	3.000000000000000000e+00
nan	nan
nan	2.000000000000000000e+00
nan	nan
nan	nan
nan	1.000000000000000000e+00
nan	1.000000000000000000e+00
nan	nan
nan	2.000000000000000000e+00
nan	nan
nan	2.000000000000000000e+00
nan	nan
nan	nan
nan	2.000000000000000000e+00
nan	nan
nan	nan
nan	nan
nan	nan
nan	3.000000000000000000e+00
nan	nan
nan	nan
nan	2.000000000000000000e+00
nan	nan
nan	nan
nan	nan
nan	4.000000000000000000e+00
nan	4.000000000000000000e+00
nan	nan
nan	nan
nan	nan
nan	nan
nan	nan
nan	nan
nan	nan
nan	3.000000000000000000e+00
nan	3.000000000000000000e+00
nan	nan
nan	nan
nan	2.000000000000000000e+00
nan	2.000000000000000000e+00
nan	nan
nan	nan
nan	3.000000000000000000e+00
nan	nan
nan	3.000000000000000000e+00
nan	nan
nan	3.000000000000000000e+00
nan	nan
nan	4.000000000000000000e+00
nan	4.000000000000000000e+00
nan	4.000000000000000000e+00
nan	3.000000000000000000e+00
nan	nan
nan	nan
nan	3.000000000000000000e+00
nan	2.000000000000000000e+00
nan	2.000000000000000000e+00
nan	2.000000000000000000e+00
nan	2.000000000000000000e+00
nan	nan
nan	nan
nan	nan
nan	nan
nan	nan
nan	2.000000000000000000e+00
nan	2.000000000000000000e+00
nan	nan
nan	nan
nan	nan
nan	2.000000000000000000e+00
nan	1.000000000000000000e+00
nan	nan
nan	3.000000000000000000e+00
nan	2.000000000000000000e+00
nan	nan
nan	nan
nan	1.000000000000000000e+00
nan	nan
nan	3.000000000000000000e+00
nan	3.000000000000000000e+00
nan	3.000000000000000000e+00
nan	3.000000000000000000e+00
nan	nan
nan	3.000000000000000000e+00
nan	3.000000000000000000e+00
nan	3.000000000000000000e+00
nan	nan
nan	nan
nan	nan
nan	3.000000000000000000e+00
nan	nan
nan	nan
nan	2.000000000000000000e+00
nan	nan
nan	nan
nan	3.000000000000000000e+00
nan	nan
nan	3.000000000000000000e+00
nan	nan
nan	3.000000000000000000e+00
nan	nan
nan	nan
nan	nan
nan	nan
nan	nan
nan	nan
nan	nan
nan	nan
nan	nan
nan	nan
nan	nan
nan	nan
nan	3.000000000000000000e+00
nan	nan
nan	3.000000000000000000e+00
nan	3.000000000000000000e+00
nan	nan
nan	3.000000000000000000e+00
nan	nan
nan	nan
nan	nan
nan	nan
nan	nan
nan	2.000000000000000000e+00
nan	2.000000000000000000e+00
nan	2.000000000000000000e+00
nan	nan
nan	nan
nan	2.000000000000000000e+00
nan	nan
nan	nan
nan	3.000000000000000000e+00
nan	3.000000000000000000e+00
nan	nan
nan	nan
nan	2.000000000000000000e+00
nan	2.000000000000000000e+00
nan	2.000000000000000000e+00
nan	2.000000000000000000e+00
nan	2.000000000000000000e+00
nan	nan
nan	nan
1.000000000000000000e+00	1.000000000000000000e+00
nan	2.000000000000000000e+00
nan	2.000000000000000000e+00
nan	nan
nan	nan
nan	1.000000000000000000e+00
nan	2.000000000000000000e+00
nan	2.000000000000000000e+00
nan	2.000000000000000000e+00
nan	2.000000000000000000e+00
nan	2.000000000000000000e+00
nan	1.000000000000000000e+00
nan	2.000000000000000000e+00
nan	2.000000000000000000e+00
nan	2.000000000000000000e+00
nan	1.000000000000000000e+00
nan	2.000000000000000000e+00
nan	3.000000000000000000e+00
1.000000000000000000e+00	1.000000000000000000e+00
nan	2.000000000000000000e+00
2.000000000000000000e+00	2.000000000000000000e+00
nan	3.000000000000000000e+00
nan	1.000000000000000000e+00
nan	2.000000000000000000e+00
nan	2.000000000000000000e+00
nan	nan
nan	2.000000000000000000e+00
nan	2.000000000000000000e+00
1.000000000000000000e+00	1.000000000000000000e+00
nan	2.000000000000000000e+00
nan	2.000000000000000000e+00
nan	nan
nan	2.000000000000000000e+00
nan	2.000000000000000000e+00
nan	nan
2.000000000000000000e+00	2.000000000000000000e+00
nan	2.000000000000000000e+00
nan	1.000000000000000000e+00
nan	2.000000000000000000e+00
nan	2.000000000000000000e+00
nan	nan
nan	nan
nan	2.000000000000000000e+00
nan	2.000000000000000000e+00
nan	1.000000000000000000e+00
nan	2.000000000000000000e+00
nan	2.000000000000000000e+00
nan	2.000000000000000000e+00
nan	2.000000000000000000e+00
nan	3.000000000000000000e+00
nan	1.000000000000000000e+00
nan	2.000000000000000000e+00
nan	2.000000000000000000e+00
nan	3.000000000000000000e+00
nan	2.000000000000000000e+00
2.000000000000000000e+00	2.000000000000000000e+00
nan	2.000000000000000000e+00
nan	2.000000000000000000e+00
nan	nan
nan	2.000000000000000000e+00
nan	1.000000000000000000e+00
nan	3.000000000000000000e+00
nan	nan
nan	nan
nan	3.000000000000000000e+00
nan	3.000000000000000000e+00
nan	2.000000000000000000e+00
nan	2.000000000000000000e+00
nan	3.000000000000000000e+00
nan	3.000000000000000000e+00
nan	3.000000000000000000e+00
nan	3.000000000000000000e+00
nan	3.000000000000000000e+00
nan	4.000000000000000000e+00
nan	nan
nan	4.000000000000000000e+00
nan	3.000000000000000000e+00
nan	3.000000000000000000e+00
nan	nan
nan	nan
nan	3.000000000000000000e+00
nan	3.000000000000000000e+00
nan	nan
nan	nan
nan	1.000000000000000000e+00
nan	3.000000000000000000e+00
nan	2.000000000000000000e+00
nan	3.000000000000000000e+00
nan	3.000000000000000000e+00
nan	3.000000000000000000e+00
nan	3.000000000000000000e+00
nan	3.000000000000000000e+00
nan	3.000000000000000000e+00
nan	nan
nan	4.000000000000000000e+00
nan	4.000000000000000000e+00
nan	4.000000000000000000e+00
nan	3.000000000000000000e+00
nan	4.000000000000000000e+00
nan	4.000000000000000000e+00
nan	2.000000000000000000e+00
nan	3.000000000000000000e+00
nan	2.000000000000000000e+00
nan	3.000000000000000000e+00
nan	1.000000000000000000e+00
nan	3.000000000000000000e+00
nan	nan
nan	2.000000000000000000e+00
nan	2.000000000000000000e+00
nan	nan
nan	2.000000000000000000e+00
nan	2.000000000000000000e+00
nan	nan
nan	nan
nan	2.000000000000000000e+00
nan	2.000000000000000000e+00
nan	2.000000000000000000e+00
nan	2.000000000000000000e+00
nan	2.000000000000000000e+00
nan	2.000000000000000000e+00
nan	2.000000000000000000e+00
nan	nan
nan	2.000000000000000000e+00
nan	nan
2.000000000000000000e+00	2.000000000000000000e+00
nan	2.000000000000000000e+00
nan	2.000000000000000000e+00
nan	3.000000000000000000e+00
nan	3.000000000000000000e+00
nan	2.000000000000000000e+00
nan	3.000000000000000000e+00
nan	2.000000000000000000e+00
nan	nan
nan	3.000000000000000000e+00
nan	3.000000000000000000e+00
nan	3.000000000000000000e+00
nan	2.000000000000000000e+00
nan	nan
nan	nan
nan	nan
nan	nan
nan	2.000000000000000000e+00
nan	2.000000000000000000e+00
nan	2.000000000000000000e+00
nan	3.000000000000000000e+00
nan	3.000000000000000000e+00
nan	3.000000000000000000e+00
nan	3.000000000000000000e+00
nan	nan
nan	nan
nan	nan
nan	nan
nan	nan
nan	nan
nan	nan
nan	nan
nan	nan
nan	3.000000000000000000e+00
nan	3.000000000000000000e+00
nan	nan
nan	3.000000000000000000e+00
nan	3.000000000000000000e+00
nan	3.000000000000000000e+00
nan	2.000000000000000000e+00
nan	nan
nan	3.000000000000000000e+00
nan	2.000000000000000000e+00
nan	nan
nan	2.000000000000000000e+00
2.000000000000000000e+00	2.000000000000000000e+00
nan	2.000000000000000000e+00
2.000000000000000000e+00	2.000000000000000000e+00
nan	nan
nan	2.000000000000000000e+00
nan	3.000000000000000000e+00
nan	2.000000000000000000e+00
nan	3.000000000000000000e+00
nan	3.000000000000000000e+00
nan	3.000000000000000000e+00
nan	nan
nan	nan
nan	3.000000000000000000e+00
nan	2.000000000000000000e+00
nan	nan
nan	2.000000000000000000e+00
nan	2.000000000000000000e+00
nan	nan
nan	1.000000000000000000e+00
nan	nan
nan	3.000000000000000000e+00
nan	3.000000000000000000e+00
nan	nan
nan	nan
nan	2.000000000000000000e+00
nan	nan
nan	2.000000000000000000e+00
nan	2.000000000000000000e+00
nan	2.000000000000000000e+00
nan	2.000000000000000000e+00
nan	2.000000000000000000e+00
nan	2.000000000000000000e+00
nan	2.000000000000000000e+00
nan	2.000000000000000000e+00
nan	nan
nan	2.000000000000000000e+00
nan	nan
nan	2.000000000000000000e+00
nan	2.000000000000000000e+00
nan	3.000000000000000000e+00
nan	2.000000000000000000e+00
nan	2.000000000000000000e+00
nan	1.000000000000000000e+00
nan	nan
1.000000000000000000e+00	1.000000000000000000e+00
nan	3.000000000000000000e+00
nan	2.000000000000000000e+00
nan	2.000000000000000000e+00
1.000000000000000000e+00	1.000000000000000000e+00
nan	3.000000000000000000e+00
nan	3.000000000000000000e+00
nan	2.000000000000000000e+00
nan	3.000000000000000000e+00
nan	3.000000000000000000e+00
nan	3.000000000000000000e+00
nan	3.000000000000000000e+00
nan	2.000000000000000000e+00
nan	3.000000000000000000e+00
nan	3.000000000000000000e+00
nan	2.000000000000000000e+00
nan	nan
nan	2.000000000000000000e+00
nan	1.000000000000000000e+00
nan	1.000000000000000000e+00
nan	2.000000000000000000e+00
nan	2.000000000000000000e+00
nan	3.000000000000000000e+00
nan	3.000000000000000000e+00
nan	nan
2.000000000000000000e+00	2.000000000000000000e+00
nan	1.000000000000000000e+00
nan	2.000000000000000000e+00
nan	2.000000000000000000e+00
nan	2.000000000000000000e+00
nan	2.000000000000000000e+00
nan	3.000000000000000000e+00
nan	3.000000000000000000e+00
nan	nan
nan	2.000000000000000000e+00
nan	2.000000000000000000e+00
nan	2.000000000000000000e+00
nan	nan
nan	nan
nan	3.000000000000000000e+00
nan	nan
nan	3.000000000000000000e+00
nan	3.000000000000000000e+00
nan	3.000000000000000000e+00
nan	nan
nan	3.000000000000000000e+00
nan	3.000000000000000000e+00
nan	3.000000000000000000e+00
nan	3.000000000000000000e+00
nan	nan
nan	4.000000000000000000e+00
nan	3.000000000000000000e+00
nan	3.000000000000000000e+00
nan	nan
nan	3.000000000000000000e+00
nan	3.000000000000000000e+00
nan	3.000000000000000000e+00
nan	3.000000000000000000e+00
nan	nan
nan	2.000000000000000000e+00
nan	2.000000000000000000e+00
nan	nan
nan	3.000000000000000000e+00
nan	3.000000000000000000e+00
nan	3.000000000000000000e+00
nan	3.000000000000000000e+00
nan	3.000000000000000000e+00
nan	3.000000000000000000e+00
nan	nan
nan	3.000000000000000000e+00
nan	3.000000000000000000e+00
nan	3.000000000000000000e+00
nan	3.000000000000000000e+00
nan	nan
nan	3.000000000000000000e+00
nan	3.000000000000000000e+00
nan	2.000000000000000000e+00
nan	3.000000000000000000e+00
nan	3.000000000000000000e+00
nan	2.000000000000000000e+00
nan	3.000000000000000000e+00
nan	3.000000000000000000e+00
3.000000000000000000e+00	3.000000000000000000e+00
nan	nan
nan	nan
nan	3.000000000000000000e+00
nan	2.000000000000000000e+00
nan	nan
nan	nan
nan	nan
nan	3.000000000000000000e+00
nan	2.000000000000000000e+00
nan	nan
nan	3.000000000000000000e+00
nan	3.000000000000000000e+00
3.000000000000000000e+00	3.000000000000000000e+00
nan	nan
nan	2.000000000000000000e+00
nan	3.000000000000000000e+00
nan	3.000000000000000000e+00
nan	3.000000000000000000e+00
nan	3.000000000000000000e+00
nan	3.000000000000000000e+00
nan	2.000000000000000000e+00
nan	3.000000000000000000e+00
nan	3.000000000000000000e+00
nan	3.000000000000000000e+00
nan	nan
nan	3.000000000000000000e+00
nan	3.000000000000000000e+00
nan	3.000000000000000000e+00
nan	nan
nan	3.000000000000000000e+00
nan	2.000000000000000000e+00
nan	1.000000000000000000e+00
nan	nan
nan	2.000000000000000000e+00
nan	3.000000000000000000e+00
nan	3.000000000000000000e+00
nan	3.000000000000000000e+00
nan	3.000000000000000000e+00
nan	nan
nan	3.000000000000000000e+00
nan	nan
nan	nan
nan	nan
nan	nan
nan	nan
nan	nan
nan	nan
nan	nan
nan	nan
nan	3.000000000000000000e+00
nan	3.000000000000000000e+00
nan	3.000000000000000000e+00
nan	3.000000000000000000e+00
nan	3.000000000000000000e+00
3.000000000000000000e+00	3.000000000000000000e+00
3.000000000000000000e+00	3.000000000000000000e+00
nan	nan
nan	nan
nan	3.000000000000000000e+00
nan	nan
nan	3.000000000000000000e+00
nan	3.000000000000000000e+00
nan	2.000000000000000000e+00
nan	2.000000000000000000e+00
3.000000000000000000e+00	3.000000000000000000e+00
nan	nan
3.000000000000000000e+00	3.000000000000000000e+00
nan	nan
nan	3.000000000000000000e+00
3.000000000000000000e+00	3.000000000000000000e+00
nan	3.000000000000000000e+00
nan	nan
nan	nan
nan	2.000000000000000000e+00
nan	2.000000000000000000e+00
nan	2.000000000000000000e+00
nan	2.000000000000000000e+00
nan	2.000000000000000000e+00
nan	nan
nan	2.000000000000000000e+00
nan	2.000000000000000000e+00
nan	nan
nan	1.000000000000000000e+00
nan	nan
nan	nan
nan	nan
nan	nan
nan	2.000000000000000000e+00
nan	3.000000000000000000e+00
nan	1.000000000000000000e+00
nan	1.000000000000000000e+00
nan	1.000000000000000000e+00
nan	2.000000000000000000e+00
nan	1.000000000000000000e+00
nan	2.000000000000000000e+00
nan	3.000000000000000000e+00
nan	2.000000000000000000e+00
nan	nan
nan	1.000000000000000000e+00
nan	1.000000000000000000e+00
nan	2.000000000000000000e+00
nan	2.000000000000000000e+00
2.000000000000000000e+00	2.000000000000000000e+00
nan	2.000000000000000000e+00
nan	1.000000000000000000e+00
nan	2.000000000000000000e+00
nan	3.000000000000000000e+00
nan	nan
nan	2.000000000000000000e+00
nan	nan
nan	nan
nan	2.000000000000000000e+00
nan	3.000000000000000000e+00
nan	3.000000000000000000e+00
3.000000000000000000e+00	3.000000000000000000e+00
nan	3.000000000000000000e+00
nan	3.000000000000000000e+00
nan	3.000000000000000000e+00
nan	3.000000000000000000e+00
nan	2.000000000000000000e+00
nan	nan
nan	nan
nan	3.000000000000000000e+00
nan	3.000000000000000000e+00
nan	2.000000000000000000e+00
nan	3.000000000000000000e+00
nan	2.000000000000000000e+00
nan	3.000000000000000000e+00
nan	2.000000000000000000e+00
nan	nan
nan	1.000000000000000000e+00
nan	2.000000000000000000e+00
nan	2.000000000000000000e+00
nan	3.000000000000000000e+00
nan	nan
nan	nan
nan	2.000000000000000000e+00
nan	nan
nan	nan
nan	3.000000000000000000e+00
nan	3.000000000000000000e+00
nan	3.000000000000000000e+00
nan	nan
nan	nan
nan	nan
nan	nan
nan	2.000000000000000000e+00
nan	2.000000000000000000e+00
nan	nan
nan	nan
nan	4.000000000000000000e+00
nan	nan
nan	4.000000000000000000e+00
nan	4.000000000000000000e+00
nan	nan
nan	4.000000000000000000e+00
nan	3.000000000000000000e+00
nan	nan
nan	nan
nan	nan
nan	3.000000000000000000e+00
nan	3.000000000000000000e+00
nan	3.000000000000000000e+00
nan	nan
nan	nan
nan	3.000000000000000000e+00
nan	nan
nan	3.000000000000000000e+00
nan	3.000000000000000000e+00
nan	3.000000000000000000e+00
nan	3.000000000000000000e+00
nan	3.000000000000000000e+00
nan	3.000000000000000000e+00
nan	nan
nan	4.000000000000000000e+00
nan	4.000000000000000000e+00
nan	nan
nan	3.000000000000000000e+00
nan	nan
nan	4.000000000000000000e+00
nan	3.000000000000000000e+00
nan	3.000000000000000000e+00
nan	3.000000000000000000e+00
nan	3.000000000000000000e+00
nan	3.000000000000000000e+00
nan	3.000000000000000000e+00
2.000000000000000000e+00	2.000000000000000000e+00
nan	2.000000000000000000e+00
nan	2.000000000000000000e+00
nan	2.000000000000000000e+00
nan	2.000000000000000000e+00
nan	2.000000000000000000e+00
nan	3.000000000000000000e+00
nan	nan
nan	nan
nan	2.000000000000000000e+00
nan	2.000000000000000000e+00
nan	2.000000000000000000e+00
nan	2.000000000000000000e+00
nan	2.000000000000000000e+00
nan	3.000000000000000000e+00
nan	nan
nan	2.000000000000000000e+00
nan	2.000000000000000000e+00
nan	2.000000000000000000e+00
nan	2.000000000000000000e+00
nan	3.000000000000000000e+00
nan	3.000000000000000000e+00
nan	3.000000000000000000e+00
nan	3.000000000000000000e+00
nan	3.000000000000000000e+00
nan	3.000000000000000000e+00
nan	nan
nan	3.000000000000000000e+00
nan	3.000000000000000000e+00
nan	nan
nan	2.000000000000000000e+00
nan	2.000000000000000000e+00
nan	3.000000000000000000e+00
nan	nan
nan	nan
nan	2.000000000000000000e+00
nan	3.000000000000000000e+00
nan	2.000000000000000000e+00
nan	3.000000000000000000e+00
nan	3.000000000000000000e+00
nan	nan
nan	3.000000000000000000e+00
nan	nan
nan	nan
nan	nan
nan	nan
nan	nan
nan	nan
nan	nan
nan	nan
nan	3.000000000000000000e+00
nan	3.000000000000000000e+00
nan	3.000000000000000000e+00
nan	nan
nan	3.000000000000000000e+00
nan	3.000000000000000000e+00
nan	3.000000000000000000e+00
nan	3.000000000000000000e+00
nan	nan
nan	3.000000000000000000e+00
nan	nan
nan	nan
nan	3.000000000000000000e+00
nan	3.000000000000000000e+00
nan	3.000000000000000000e+00
nan	2.000000000000000000e+00
nan	3.000000000000000000e+00
nan	3.000000000000000000e+00
nan	3.000000000000000000e+00
nan	2.000000000000000000e+00
nan	nan
nan	3.000000000000000000e+00
nan	3.000000000000000000e+00
nan	nan
nan	nan
nan	2.000000000000000000e+00
nan	2.000000000000000000e+00
nan	2.000000000000000000e+00
nan	2.000000000000000000e+00
nan	2.000000000000000000e+00
nan	nan
nan	2.000000000000000000e+00
nan	2.000000000000000000e+00
nan	1.000000000000000000e+00
nan	nan
nan	nan
nan	nan
nan	2.000000000000000000e+00
nan	nan
nan	3.000000000000000000e+00
nan	2.000000000000000000e+00
nan	1.000000000000000000e+00
nan	1.000000000000000000e+00
nan	nan
nan	1.000000000000000000e+00
nan	2.000000000000000000e+00
nan	1.000000000000000000e+00
nan	3.000000000000000000e+00
nan	2.000000000000000000e+00
nan	nan
nan	1.000000000000000000e+00
nan	nan
nan	2.000000000000000000e+00
nan	nan
nan	2.000000000000000000e+00
nan	2.000000000000000000e+00
nan	2.000000000000000000e+00
nan	1.000000000000000000e+00
nan	3.000000000000000000e+00
nan	2.000000000000000000e+00
nan	2.000000000000000000e+00
nan	nan
nan	2.000000000000000000e+00
nan	2.000000000000000000e+00
nan	3.000000000000000000e+00
nan	3.000000000000000000e+00
nan	nan
3.000000000000000000e+00	3.000000000000000000e+00
nan	3.000000000000000000e+00
nan	3.000000000000000000e+00
nan	2.000000000000000000e+00
nan	nan
nan	nan
nan	nan
nan	3.000000000000000000e+00
nan	2.000000000000000000e+00
nan	2.000000000000000000e+00
nan	2.000000000000000000e+00
nan	3.000000000000000000e+00
nan	3.000000000000000000e+00
nan	2.000000000000000000e+00
nan	nan
nan	2.000000000000000000e+00
1.000000000000000000e+00	1.000000000000000000e+00
nan	2.000000000000000000e+00
nan	2.000000000000000000e+00
nan	1.000000000000000000e+00
nan	nan
nan	1.000000000000000000e+00
nan	nan
nan	nan
3.000000000000000000e+00	3.000000000000000000e+00
nan	3.000000000000000000e+00
nan	3.000000000000000000e+00
nan	nan
nan	nan
nan	3.000000000000000000e+00
nan	3.000000000000000000e+00
nan	2.000000000000000000e+00
nan	2.000000000000000000e+00
nan	3.000000000000000000e+00
nan	3.000000000000000000e+00
nan	4.000000000000000000e+00
nan	nan
nan	4.000000000000000000e+00
nan	nan
nan	nan
nan	4.000000000000000000e+00
nan	3.000000000000000000e+00
nan	nan
nan	nan
nan	3.000000000000000000e+00
nan	3.000000000000000000e+00
nan	3.000000000000000000e+00
nan	3.000000000000000000e+00
nan	nan
nan	2.000000000000000000e+00
nan	3.000000000000000000e+00
nan	nan
nan	nan
nan	3.000000000000000000e+00
nan	3.000000000000000000e+00
nan	nan
nan	3.000000000000000000e+00
nan	3.000000000000000000e+00
nan	nan
nan	4.000000000000000000e+00
nan	4.000000000000000000e+00
nan	nan
nan	3.000000000000000000e+00
nan	nan
nan	nan
nan	3.000000000000000000e+00
nan	3.000000000000000000e+00
nan	3.000000000000000000e+00
nan	3.000000000000000000e+00
nan	3.000000000000000000e+00
nan	3.000000000000000000e+00
nan	nan
nan	3.000000000000000000e+00
nan	2.000000000000000000e+00
nan	2.000000000000000000e+00
nan	nan
nan	2.000000000000000000e+00
nan	2.000000000000000000e+00
nan	nan
nan	nan
nan	2.000000000000000000e+00
nan	2.000000000000000000e+00
nan	nan
nan	2.000000000000000000e+00
nan	2.000000000000000000e+00
nan	3.000000000000000000e+00
nan	nan
nan	1.000000000000000000e+00
nan	2.000000000000000000e+00
nan	2.000000000000000000e+00
nan	2.000000000000000000e+00
nan	3.000000000000000000e+00
nan	3.000000000000000000e+00
nan	3.000000000000000000e+00
nan	3.000000000000000000e+00
nan	3.000000000000000000e+00
nan	3.000000000000000000e+00
nan	nan
nan	3.000000000000000000e+00
nan	3.000000000000000000e+00
nan	nan
nan	2.000000000000000000e+00
nan	2.000000000000000000e+00
nan	nan
nan	nan
nan	nan
nan	3.000000000000000000e+00
nan	2.000000000000000000e+00
nan	3.000000000000000000e+00
nan	2.000000000000000000e+00
nan	nan
nan	nan
nan	nan
nan	nan
nan	nan
nan	nan
nan	nan
nan	nan
nan	nan
nan	nan
nan	nan
nan	3.000000000000000000e+00
nan	3.000000000000000000e+00
nan	nan
nan	nan
nan	3.000000000000000000e+00
nan	3.000000000000000000e+00
nan	3.000000000000000000e+00
nan	3.000000000000000000e+00
nan	nan
nan	3.000000000000000000e+00
nan	nan
nan	nan
nan	3.000000000000000000e+00
nan	3.000000000000000000e+00
nan	2.000000000000000000e+00
nan	2.000000000000000000e+00
nan	3.000000000000000000e+00
nan	3.000000000000000000e+00
nan	nan
nan	3.000000000000000000e+00
nan	nan
nan	2.000000000000000000e+00
nan	3.000000000000000000e+00
nan	nan
nan	nan
nan	nan
nan	2.000000000000000000e+00
nan	nan
nan	2.000000000000000000e+00
nan	nan
nan	nan
nan	nan
nan	nan
nan	nan
nan	nan
nan	nan
nan	nan
nan	nan
nan	nan
nan	nan
nan	nan
nan	nan
nan	nan
nan	nan
nan	nan
nan	nan
nan	nan
nan	nan
nan	nan
nan	nan
nan	nan
nan	nan
nan	nan
nan	nan
nan	nan
nan	nan
nan	nan
nan	nan
nan	nan
nan	nan
nan	nan
nan	nan
nan	nan
nan	nan
nan	nan
nan	nan
nan	nan
nan	nan
nan	nan
nan	nan
nan	nan
nan	nan
nan	nan
nan	nan
nan	nan
nan	nan
nan	nan
nan	nan
nan	nan
nan	nan
nan	nan
nan	nan
nan	nan
nan	nan
nan	nan
nan	nan
nan	nan
nan	nan
nan	nan
nan	nan
nan	nan
nan	nan
nan	nan
nan	nan
nan	nan
nan	nan
nan	nan
nan	nan
nan	nan
nan	nan
nan	nan
nan	nan
nan	nan
nan	nan
nan	nan
nan	nan
nan	nan
nan	nan
nan	nan
nan	nan
nan	nan
nan	nan
nan	nan
nan	nan
nan	nan
nan	nan
nan	nan
nan	nan
nan	nan
nan	nan
nan	nan
nan	nan
nan	nan
nan	nan
nan	nan
nan	nan
nan	nan
nan	nan
nan	nan
nan	nan
nan	nan
nan	nan
nan	nan
nan	nan
nan	nan
nan	nan
nan	nan
nan	nan
nan	nan
nan	nan
nan	nan
nan	nan
nan	nan
nan	nan
[truncated: 33,345 more rows]

## Sheet: Figure2g
Min Anatomical Path Length (l)	1.000000000000000000e+00	2.000000000000000000e+00	3.000000000000000000e+00	4.000000000000000000e+00
Prob of q_eq<0.05 given l	5.230702889176369608e-01	5.480848718655276786e-01	6.050029086678301304e-01	6.507177033492822504e-01
