# Supplementary material for: Neural signal propagation atlas of Caenorhabditis elegans
Source: Nature. 2023 Nov 1;623(7986):406–14. doi: 10.1038/s41586-023-06683-4 (PMC10632145; doi:10.1038/s41586-023-06683-4)
Supplement: Supplementary file 6 — Source Data Fig. 3 [file 41586_2023_6683_MOESM6_ESM.xlsx]

## Sheet: Figure3b
DV<0.1			DV>0.1
-6.282979742763550313e-02			6.812281861331480615e-01
1.416597675806112455e-02			9.161587873648169289e-02
9.181543661062681327e-02			2.297639500587508182e-02
-1.406536656603210589e-02			1.207208402220801557e-01
5.502094433299209442e-02			-1.712718737623706103e-04
8.421203368576669901e-02			5.077428974580207033e-01
-9.005340826176568697e-03			1.780402742552882750e-02
-5.647469210879365632e-03			-1.020483225359165164e-02
-2.583832140771203517e-02			9.196287087673230554e-01
1.318264317402536578e-01			4.905867490210834014e-01
-5.329992407043734198e-03			2.827360023850257198e-01
3.593171091915043497e-02			3.657239721674089838e-01
-6.888673809152323635e-02			1.493208160622217784e-01
1.444716939925091148e-01			-9.614651364255299634e-03
4.128382626749596551e-02			-1.848924330037091460e-02
5.741790723458930004e-03			2.713044244821612438e-01
4.858567786203862870e-02			1.994792499259420704e-01
1.418150830742229140e-01			2.589415830106277516e-01
1.056180315455917812e-01			3.834524822213284945e-01
-8.721204691727097238e-03			9.153552490601442326e-02
8.285435326079558516e-02			2.241500871682003404e-01
-4.445487229585705184e-03			2.103117905256167430e-01
1.320150586698788653e-01			1.094429613423267833e-01
1.430304164686570755e-02			3.455255446019463994e-01
-4.099862450306335747e-03			2.719905764438673157e-01
2.958385539921339416e-03			9.334652400329371269e-02
2.918972182259609374e-02			6.404842434786602867e-01
2.509691315030618264e-01			7.087952449796083298e-01
7.813226282152530011e-02			4.292142461313414592e-01
-1.008707042039226065e-01			8.399346872479548365e-01
-3.579477263960120868e-03			5.135943993236051774e-01
-8.350281018999154009e-03			2.424978578285546735e-02
1.708042692243070485e-03			-1.403104779344127584e-02
7.066239176502076003e-02			2.315593308738131753e-02
7.589491996105598992e-02			2.368488347050898973e-02
1.850346454450977132e-02			7.142988650183813848e-02
2.226696173312709137e-01			2.435427194091458747e-01
-2.622635564065966748e-02			1.087178781554807988e-01
-1.637745381582680210e-02			-2.392766572526371788e-02
6.940024685136493565e-02			-3.111094270595121843e-03
5.738225789774478031e-02			-1.868329976041870760e-02
1.042920494546347027e-01			3.935986090275447324e-01
-1.483184812672768381e-02			4.758990094917918690e-01
-4.664568280762343422e-02			9.188667594327443178e-01
8.575571245212369742e-02			7.013671937184162708e-02
7.642991563196711510e-03			5.890880565334511987e-01
-8.923616822574986090e-03			5.512049291720001049e-02
-9.027159975886525980e-03			2.335869540104939732e-02
2.674480796479995065e-02			4.906001714496873167e-01
5.742447107636111311e-03			2.552605965144762526e-02
-2.131911314868604329e-02			7.105282285342015003e-01
9.168687841145349571e-03			7.508658959040742306e-03
-1.117707021533040877e-02			6.239472837794676208e-01
-9.815363769542896979e-03			3.916612393827017397e-02
-1.289153066878637871e-02			1.732629223410285246e-01
8.853491079859603530e-04			1.812908914273558131e-02
5.337243542119106676e-01			4.179730364189510050e-01
-4.716427477393725712e-03			1.644296508012622893e-02
2.230475187191077388e-02			3.782511864833670856e-01
-1.188292878570056631e-03			-5.047266485174543155e-02
-1.841369673675756144e-02			1.107714986520626568e-02
-2.905135522811846255e-02			-1.578928787441394310e-02
1.113319699214618957e-01			3.944916375755575660e-02
-2.443041449579115652e-03			4.225499909516044483e-01
1.779903794291620711e-01			3.621493064465641960e-03
1.040475767350246099e-02			3.178771091974868512e-01
1.037623739746580676e-02			-3.847589055771014066e-02
2.755245085136635852e-02			5.706415881522485661e-02
-1.168845936542927885e-02			3.526742029163238423e-01
2.261760713168569914e-01			3.813377107059560261e-02
1.026416458882824581e-02			3.758822411169095989e-01
4.011072031424779000e-02			2.942831960846446424e-02
-3.754327394628178410e-02			2.035729446913703278e-02
1.246772010624352250e-01			1.156503088556519974e-02
2.200742922633391052e-01			8.058692385115241025e-03
-7.464999346440540258e-03			4.910185792796967208e-02
5.219025924431316271e-02			4.594461108030725716e-01
8.387935163613884082e-02			7.949519919759992503e-02
2.251925623824872769e-02			9.284334861810548956e-02
1.570942338747429445e-01			-9.616909170877090129e-02
-1.200212918544397859e-03			3.694756836987655446e-01
-6.860218714929100514e-02			-5.269668068633952263e-02
1.943859277708055375e-02			5.653841120274015475e-02
1.358727998761528714e-02			2.728253481094349724e-04
1.857730416594082293e-02			9.351912566295375595e-02
2.296847695049838295e-02			2.856924772551663327e-01
2.390916247814861562e-02			-6.481316960937454595e-03
4.698429451724883688e-02			7.668169522593637488e-03
1.213764974639380692e-03			3.407169602063067071e-01
-5.661721332737943736e-03			-2.121545887157920071e-02
-3.871776308199544828e-03			2.274472980217004670e-01
1.898648742567376341e-02			2.474107886824156444e-01
2.488844721900983561e-02			7.502461133149468386e-02
2.435972025780911571e-02			1.045653613280976037e-02
-4.090239645375999132e-04			3.812152441549775395e-01
6.101954467114122267e-03			2.380312950560651564e-01
4.895435879445907135e-02			6.613916136458757034e-02
1.091840597206751723e-01			1.592678246658030738e-03
1.790813613751770783e-01			4.590526898874160849e-02
1.016473842140614998e-03			3.337667036609383575e-01
1.139814114916282567e-01			4.466476674915376838e-02
-5.109159738920987168e-03			3.454968524088721793e-01
4.303718129922469438e-02			2.597385884727849148e-01
-6.622266545886558095e-03			3.992023476207360311e-01
3.280727654790378117e-02			1.881518754326327869e-01
1.662805401962104759e-02			1.319925271646466836e-01
-3.786188662057701423e-03			6.047042847637377205e-01
6.653030055714495572e-02			8.416091771833897339e-02
6.140923745997570876e-02			-3.313938654338637740e-03
8.715569439964946374e-01			4.463231139295844030e-01
-1.027169445253221965e-02			4.117583080316869482e-01
-1.496066379687565825e-02			4.513907933112870086e-01
2.735628537941052138e-02			6.463697505894753226e-01
1.010445530627475802e-01			5.649716049975922472e-02
-1.921405343366176799e-02			4.497034110960603237e-01
2.411303193500753672e-02			1.436213218346330499e-02
5.584229584871670121e-02			4.124905643133633393e-01
1.929787368831892410e-03			3.198293585286959284e-01
2.277708146595401953e-02			-3.742315349221366307e-04
2.609900770198014461e-02			-2.337531904752098155e-01
5.958792090138520514e-02			4.477196383921651646e-01
5.612618879125522847e-02			4.368638890117783613e-01
1.024609923576060011e-02			1.567572283903253816e-01
-3.135879531411472389e-03			1.206496285793718926e-01
8.338485280133127453e-02			1.127774307370185136e-01
-9.120395358455209156e-02			4.932494329716139991e-01
-7.337664882325782567e-03			-8.079790478235676643e-03
1.653078404607735002e-02			6.149764896211191711e-01
1.077938750840844451e-01			5.924824542118735105e-01
5.367306079323583279e-02			1.276844254724578687e-01
4.802865536357545651e-01			4.874664573867967116e-02
4.955316239351724439e-02			1.654902836963734539e-02
-2.964160911536758980e-02			5.019047086617744319e-02
-1.808990892525894761e-02			1.705358876524369072e-01
-4.998865437988743443e-02			2.789576429026203175e-01
-1.043602866995937267e-01			2.036538419157494506e-01
-5.337781078732469972e-03			-3.000238955309682265e-02
5.227313255053606111e-02			1.312008683236352280e-01
1.243116572439556880e-02			3.951902295623635486e-01
-1.910356967690111582e-02			4.365161729402065593e-01
1.470069958132071662e-02			1.452008083403842076e-01
4.974475188622651256e-03			-2.989973657066617718e-02
3.106291063225228785e-02			7.709079132340898588e-02
5.963191639483146622e-02			8.199403011511291473e-02
3.189291126377725299e-02			4.005974619442658202e-01
6.780271428770179992e-03			-3.255805583089658659e-03
4.434726266172846904e-02			2.793063966141745569e-01
2.464479690391887037e-02			5.189262605131106376e-01
4.620220262180961546e-02			3.373409954045983317e-01
3.335396111736427943e-02			-6.618139756700631982e-02
3.440116503948675297e-01			-2.893493677753640747e-01
-3.987835935522611973e-03			5.748637824407740182e-02
3.139817903712984609e-02			4.740806038195611860e-01
-6.664381272665845235e-05			8.121000372402572554e-01
2.017712254775890987e-02			4.866004729438279039e-03
7.202402584577825839e-02			6.246193399331871898e-01
7.394292066460894652e-02			1.911717637691500160e-01
-1.158425738640223024e-02			5.660174513672376895e-01
-2.364647690084416276e-02			6.436665438776983938e-02
1.324307838045930275e-01			1.360578337178904862e-01
4.038819222388731478e-02			4.516813877794887966e-01
4.925228979095656878e-02			9.577797654177877540e-01
2.639297775119917380e-02			5.116050239474124739e-01
-1.568912404212551709e-02			-1.355942536306949803e-02
2.004780110140459981e-01			5.250931268506314059e-02
-4.109778054798143843e-02			6.251503327940885479e-02
4.594215352226876936e-02			1.382369262295780610e-01
8.253135860646604316e-02			6.356349800977662001e-01
3.291043286608629631e-02			9.281604337797161319e-02
4.911319623393246153e-02			5.274400725317775901e-02
-2.829629930830002138e-02			4.409621923838295543e-01
5.751565994886015387e-02			3.833333375890024541e-01
1.181276910072931452e-02			9.772225709716016173e-02
-3.531552823784003120e-02			-2.579927244575938583e-02
-2.388944071545366990e-02			2.550348763174750677e-01
1.025247410173534338e-02			6.303101690001330915e-02
3.197585370868042953e-01			4.810159331825622497e-01
4.543871143330421858e-02			3.268474189875835573e-02
9.348085180863835095e-03			4.581993172818064619e-01
1.624194702293039680e-02			1.540329953224343074e-01
-5.520738566449465839e-02			1.055521355929909533e-01
3.206714696911553558e-02			1.043352073128657465e-01
1.917979851120812373e-01			3.056856542102628915e-02
-3.265399436140769434e-04			2.072751587107245913e-02
2.587850592639370437e-02			-5.763451478969677452e-03
6.154933132759009967e-02			2.527353307089670598e-02
2.739541200924555664e-02			-4.837351199818869935e-03
-1.360227509278519840e-02			5.998855190329107495e-02
5.636564001966247461e-02			2.301142715512386264e-02
3.383967323563459584e-02			2.507471783840597643e-02
1.253659557160018145e-01			-1.946887108447056250e-03
2.412301852926430207e-02			1.497733971845996784e-02
4.515732139569206965e-02			5.886768602670999599e-03
4.166461630137148486e-02			7.050765887052484054e-03
1.974671287541580195e-02			2.629490385106874606e-01
-7.829958145859360757e-03			1.698726350950719721e-01
4.271216801690358444e-02			7.435079484696394125e-02
-9.464633187543465206e-03			8.180036325725878465e-03
3.402493314907021477e-02			2.137407318766527606e-02
-1.447442997509164634e-03			3.580949058240622679e-02
1.660740523911681879e-02			2.343691066921167743e-02
6.663539961651759533e-03			4.706975139888982195e-04
1.289548713653164147e-01			3.609099246662395011e-02
5.530822644890844714e-02			1.625647242327368444e-02
1.353970653684910541e-01			2.897736117752726381e-02
-1.012680483092083389e-01			4.348332317169981143e-02
5.105542035810996769e-03			2.402983244194753856e-03
4.519308393178180644e-02			4.409456886873156650e-02
3.213307198701247092e-02			-3.232751163318458437e-03
6.719519256319532625e-03			9.183340369454682031e-03
7.913828458229242580e-02			1.097236791459091192e-02
5.704159616689830070e-02			1.055679772361858559e-01
7.130997227357936674e-02			2.062411788037532036e-03
-4.012755472904967757e-02			6.834784553971858800e-01
2.243360010793910703e-02			1.614832970850309246e-01
2.825956288599959856e-02			2.239770707973117725e-01
-9.662206290464313632e-03			6.408112233578587558e-02
1.579707252497823677e-02			-4.019177144891827348e-03
-8.705594388267699768e-03			3.986076459583544340e-02
4.219171743753367260e-02			1.094099847572672785e-01
4.651248564206809932e-02			4.061965673514292274e-02
-2.981729756143699714e-02			2.275103847457360939e-01
8.205285787453917706e-03			2.404676219285337146e-01
2.293346790420943207e-02			-1.535212747360665750e-02
-5.857446845619688515e-03			2.947157539114059754e-01
8.623224760565043057e-02			-4.065750819536855659e-02
7.014857561115394810e-03			9.037729089926919979e-02
-1.798821069738226058e-02			-3.270266601298241899e-02
1.374425917397146396e-03			1.112953731183007576e-02
2.479269124354612289e-02			4.153832003830111863e-01
7.037692746809725945e-03			8.119842562114729656e-01
1.035648387495090306e-02			2.200668251623173477e-01
3.228536024974484886e-03			6.775286985191154854e-02
-5.557367157577470379e-02			7.590781329467171865e-03
-9.355231511993911120e-03			4.797539510678369701e-02
-5.796885997358566280e-03			5.723742783561201752e-02
6.722098751432860515e-03			1.218703873633891210e-01
1.484572496492055776e-03			1.961918244221917129e-01
6.982040481592838299e-02			1.982649105646583365e-01
-8.546552107801900014e-03			-7.094463178505246680e-03
-1.969091401139954484e-02			2.013176553866635465e-01
1.642708836302677125e-02			3.829717499908526501e-01
2.405765884031108026e-02			7.152441969282280487e-02
-7.161600631001708954e-03			1.195834547718935825e-01
1.848306854193545318e-02			-2.757887628079971551e-02
-2.152408063545130281e-03			6.528562292162139180e-02
-3.605677918662659326e-02			7.688073462064395902e-02
1.178518935187062855e-01			3.789514466400935588e-01
-3.388986297108332463e-02			1.841608232485741903e-01
3.675551788508017725e-02			3.059504547810700664e-02
1.937475354382672821e-02			2.552090378218828670e-01
1.833833421573910103e-03			8.894867632460355666e-02
4.594735128735150803e-02			6.409651576567044692e-03
9.423694540712535331e-03			2.184982286300687915e-01
2.097798065128900213e-02			1.316972964407040758e-01
3.442052428916279189e-02			5.604572015775735258e-03
-4.607754619412157346e-03			-2.127777144446516000e-02
-2.121688985307837796e-02			7.475638157381322979e-02
-1.548552493840564016e-02			2.842548939875609304e-01
7.052520797587337464e-02			-6.656357033098128650e-02
4.633897593500487140e-03			-1.433757569200298267e-02
2.509739934971056893e-02			8.185224970015197998e-02
1.027360559112759641e-02			3.081331137306165396e-02
9.386312714038080873e-02			1.038677639939049602e-01
-8.422135767162433270e-03			3.295210790192868444e-01
2.190984715281879720e-03			1.869608919055247009e-01
3.331712705527652141e-02			3.827080940282326926e-01
4.163671026092618382e-02			8.631559994041609896e-02
1.900456028490891958e-02			3.022790973554533717e-02
7.970160087455855497e-03			1.533156979454202706e-01
5.083249957963189569e-01			1.608859376081129833e-01
1.714772801587217399e-01			1.517469163222516793e-01
2.747144154927366744e-01			5.346914047263261194e-02
-9.476267927131682214e-03			4.393740753101765817e-02
7.376810246840483087e-03			9.824971353830563858e-02
2.947319129780148761e-02			1.940244368512989218e-02
-2.064366570318282995e-02			6.495683412540759726e-03
3.180875891132485811e-01			-2.464831653200526621e-02
-7.676356329538039369e-02			-8.244861058071113052e-03
1.434002037092872439e-01			7.415343257546229416e-02
-2.884766633528303148e-04			2.460335464002590955e-01
3.018392882397497035e-03			4.952110110322707204e-01
8.953067820380766761e-02			1.382537485249007159e-01
-1.649547550306834729e-03			1.246438929910401588e-01
3.124172323355038638e-03			1.274314011018594928e-01
4.481772451220360914e-02			3.126166499491101619e-02
2.583832314506474999e-03			1.655385058256682654e-02
-2.063401959482042969e-01			2.028114959632257852e-01
-3.190072038857078712e-02			4.902827478529186121e-03
9.769492741659665386e-03			3.119594379031885925e-02
2.902426082396464269e-02			4.783388108025104363e-02
1.302022056647558247e-02			3.893058354828657919e-01
-8.782269767878811417e-02			1.759217057698815034e-01
-2.942261884766352031e-02			2.812299998694689149e-02
-3.543165675556007432e-03			1.269405704268686819e-01
2.327628621611568631e-03			-3.693408567655713255e-03
6.462857613764731723e-02			2.003673217390485317e-01
8.273978487934866011e-02			4.022857052263647537e-01
1.225063102575970654e-02			4.581201689066803640e-02
2.262577207669559110e-01			2.344033951536675653e-01
1.471743962367272340e-02			-6.388092278895247944e-02
1.174015853731996822e-01			4.492089678865724411e-01
-1.100667519298867587e-02			7.179093389250962298e-02
1.694010988598357997e-02			1.187361765796620706e-02
-6.054544648108102500e-02			4.811973115318057825e-01
-2.476945444099154861e-02			2.587735589790598478e-01
5.185011000654595748e-01			2.505042873451448701e-02
-4.276159767558050662e-02			2.822770544152786512e-02
4.035632249901451030e-03			-8.826618500169263262e-03
2.770720707322984686e-02			8.015107321794720519e-02
1.756258630581185864e-01			2.056168976076913346e-01
2.817906801043527920e-02			5.232737826852319474e-01
-2.731809927396240331e-02			2.088969585093227721e-01
1.027735940581799429e-01			3.694836247808705454e-01
2.962137005332218451e-02			3.858686967793353850e-01
-7.944311426714673052e-02			3.176503383010923498e-01
9.628237661574509665e-02			-3.150939613391009336e-02
1.929444798357132090e-02			-1.224961774070281589e-02
-8.163647990813810776e-03			2.577103959742810257e-01
-1.262057093059099945e-02			2.627449094022321630e-01
6.615709455068490008e-02			-2.823036865957236768e-02
-8.339793666681348874e-03			6.606808485510604623e-01
-1.386020762810563980e-02			3.229614419461869224e-01
-3.508103465338515553e-02			4.305480821855988682e-01
2.640012968769943000e-02			1.137263827059031146e-01
7.332108530040589919e-03			4.835678750313316954e-01
-3.956917464390211775e-02			1.269785091631901452e-01
1.148084351780599421e-01			-1.013860303288959958e-01
1.072867862655064730e-01			2.929344822628060681e-03
-1.577512445672807351e-03			6.793058612037049249e-02
1.844339996476024660e-02			7.894958413726288482e-02
8.417077603579366241e-02			2.244467870421986144e-01
-5.058991980611135530e-02			7.084702787275490854e-01
-1.966453829678874166e-02			8.069156548737008161e-02
1.816109396479690941e-01			7.904339404877765984e-01
2.225151649319286398e-02			9.433022214438660513e-02
3.142877490523945938e-01			5.367114596317559827e-02
-1.074334936989419266e-02			1.885712296200839910e-01
1.728272456945040836e-01			1.976918179325226899e-01
4.809134326693322720e-02			3.941041985618013582e-02
3.691079715152622426e-02			3.335778655070169990e-02
-2.622824187757772860e-02			1.251702600398742204e-01
3.645057043553445730e-02			2.091836306063900863e-01
4.074975547580764190e-02			5.321877468029153485e-02
6.374848135418303974e-03			2.058274882516174589e-02
3.424534786342493115e-02			8.826538090428655281e-02
4.913965255732519188e-02			-2.571850853404727966e-02
1.435452687697401190e-02			4.995030813559085403e-01
1.084890114652906357e-01			2.250094702762287652e-02
3.351975735768178422e-02			2.122277185660914889e-01
4.797220690173865099e-01			3.110515431555168492e-02
1.347754291239258717e-01			3.799135859439279894e-01
-2.338385225925825386e-02			2.164568325242782476e-01
3.143623547477329694e-02			1.577227562054036580e-01
-1.619998051306044363e-03			3.712669261309309854e-01
1.922784262820285972e-02			3.184991009292262309e-01
4.819177625540675691e-02			1.192551178039731458e-01
2.216674305027043304e-04			4.070100771218209124e-01
8.613306626714489767e-02			8.717403169973851618e-02
6.107721938488921976e-02			3.317178650074691787e-02
-3.508405798378098472e-03			5.675170814710294581e-02
4.641409463042343170e-02			1.850428992685540786e-01
1.219576170006048295e-02			3.720482139113539533e-01
-4.184854793897863079e-02			4.410090497113798580e-02
-1.655988602898030709e-02			1.958302083450794151e-02
-7.026310918527997607e-02			6.164670548113232451e-02
1.124158582869340534e-01			2.250442751940759933e-01
1.182326221638875102e-01			4.307808042812297233e-01
1.924256903238097741e-02			4.414648241860924527e-01
3.659792555561673655e-02			2.874566987260343542e-01
5.700166122759407761e-02			3.509920583176424635e-01
-2.639907827851799629e-02			1.951910599585596900e-02
-5.927033925507538270e-02			1.191742317865260414e+00
8.853698221015181280e-02			1.862233230449582277e-01
-3.518768259125842901e-02			3.525098042015650107e-02
2.497254024802162461e-03			1.167612852556506459e-02
-3.169929519609810190e-03			6.809335425496471084e-02
-3.734999744071649044e-03			1.302298539498097096e-01
-3.615427505411369230e-02			2.121120038364969207e-01
6.344251035662593942e-03			9.684397519170501178e-02
-2.109387174090124675e-02			4.172203796369136630e-03
9.494147044730527618e-02			7.564220201388115183e-02
4.589023303577430789e-03			4.627584785029870834e-02
9.839701603271935187e-03			4.166238210628617905e-02
2.879763740613606321e-02			5.192802734860473279e-01
2.194962112453023237e-02			3.415419264743321248e-01
5.448078170663011449e-02			1.738011538885149768e-02
-1.204748137007671804e-02			1.545657952688551662e-01
2.172794221437118756e-02			1.486479137985573240e-01
1.934428960446905876e-02			1.614898280646730189e-01
3.633477303181312235e-02			2.633114076532642837e-03
5.353315077846923509e-02			2.155397454255588569e-02
3.037325705244179469e-03			7.259000651331035808e-03
6.079157059998836765e-02			2.098549648504579035e-01
1.270195155014275379e-02			2.299276573688935066e-01
9.536273788606067225e-02			1.551073061844915890e-01
2.616739878306513153e-02			5.364658223628544298e-04
-1.031961915207026299e-02			2.367725985990173226e-02
-4.696311052219541080e-03			2.472900278706237701e-02
2.455898537088409966e-03			9.414197408161879832e-02
5.431799699270854070e-02			3.092033504014419232e-01
-3.391401019935151584e-02			3.996904732142631533e-01
3.896813802166995688e-02			2.469096996867964355e-02
4.777045833137176511e-02			1.170257356709504676e-01
-1.329587586520701026e-01			1.064000518404463608e-01
-1.754006126839289734e-02			1.829706256717219259e-01
-3.722138098033693498e-02			-2.246631168163412337e-02
-4.161497602303419752e-02			-3.103754263238006281e-02
-2.039269639393431754e-02			1.604074149675632499e-01
-2.972435284368863881e-02			8.150491406630182289e-02
7.441649698141639818e-03			-2.250058141468228717e-02
1.841657303120397896e-02			-4.129249614389284700e-02
1.576342675138736257e-02			1.266399836813018043e-01
1.021465135068886781e-01			-3.503769524780796230e-02
2.514957988626757013e-01			1.232627077530351091e-02
-8.943847443577028489e-02			5.653826976329986986e-02
-6.126959461928845746e-02			4.412570577170149555e-02
3.002042847763802463e-05			1.964660560251032650e-03
1.175291488292071612e-01			2.968883888532053983e-01
1.720784550109311084e-01			2.449525845423992099e-01
5.072458215932740266e-02			1.184328589429758383e-01
3.409967788992156884e-02			1.756103147205704262e-01
2.736991975738337773e-02			1.050079663780010587e-02
3.342091471585377505e-02			3.235422130122621309e-02
-1.117445038177008847e-02			5.584226665624198588e-02
-9.236957911813896416e-02			3.775555111473816172e-01
-3.169220474919705322e-02			1.827335329253571006e-02
1.060693402892392417e-01			4.580553441466290177e-01
9.802102115812315608e-01			6.927702046615105691e-02
-1.118299582698047308e-02			7.993472614701428725e-02
6.438270243060906228e-02			7.285983895372993846e-02
-7.335576347235812922e-03			7.252911203457399480e-01
-2.692584369520217499e-02			1.544880320562343479e-01
-2.116973116887206283e-02			-5.107159705925741477e-03
1.670093677740738108e-02			6.114598433597615706e-02
-1.659158880968328656e-02			3.525798333962206210e-01
6.910107276439192425e-02			3.681967927497183934e-01
-1.502546552892913313e-02			1.493950463127560191e-01
8.118039200035198980e-03			1.578494706978775253e-01
-1.342672598502416860e-02			1.163642187746855988e-01
5.305511090612446967e-02			-3.915983520437778254e-02
5.700029458517118230e-02			2.699775634732586721e-02
3.767010702300194191e-02			5.218573878041624092e-02
4.680846835861412342e-02			2.473331295292731033e-02
9.258032212283758000e-02			1.587827698919719310e-01
7.644278624205473605e-02			1.229471260132697780e-01
1.558401836965874268e-02			-9.596168576900890312e-04
-1.998469714040939510e-02			2.479435678000340981e-01
9.439614493522105812e-03			7.246565557897319265e-02
-1.766365400987364997e-01			1.309568878968397077e-01
3.988361369433771064e-02			1.289194513447929347e-01
6.523482623440078620e-02			4.825114564724546362e-01
-7.443845957989340132e-04			1.132292568239423730e-01
4.589858020109564840e-02			4.978460778084784627e-02
1.355344557213563478e-02			7.723472136455244996e-04
1.024409162027705052e-02			5.852449742795907267e-02
8.085577761015321982e-03			3.111630339034686735e-02
2.444412894869396266e-02			1.269425771580139084e-02
5.521910194670739264e-02			1.784781084424619246e-01
2.942725864134471212e-03			2.650672903657975144e-01
-3.363730807186102179e-02			-5.885234932087570793e-03
4.914525881376307324e-03			2.027297611662257915e-01
-1.966271037473044450e-02			5.481951975105613384e-01
5.610255244147403092e-02			3.733214539545510330e-02
4.444810338994258092e-02			-1.252514286274378219e-01
-1.312459452479160758e-02			-2.281816544228409960e-02
2.845588019840667934e-02			4.527941028917720906e-02
1.914003008075442934e-03			4.252798617722296504e-01
-6.226129794812124488e-03			2.135418096456349890e-01
6.927563950332592257e-02			1.138014004703753745e-02
3.986224593961561202e-02			2.337198216585671673e-01
-5.312639661493111926e-02			-9.695382966647675752e-03
2.046803895687789379e-02			2.701074242958017776e-02
2.567179664348981372e-02			2.246206731301493287e-01
-1.616482695504264100e-01			2.254878355326647710e-01
-4.051524226286339070e-02			5.412446082368077213e-03
2.466959281053107342e-02			7.643375211103953237e-02
9.914759266443785857e-02			-6.417425306623590620e-02
-3.470855105493073772e-02			3.579712583266394521e-01
-2.401634093926990551e-02			7.489720814715949970e-01
1.394419200528524416e-01			1.219655361416256828e-01
1.928321191033122162e-01			1.166648189188011914e-01
-2.535053706912051424e-02			3.829670324240928153e-02
4.406178200145705742e-03			3.124839971767426894e-01
-3.692899715482860813e-03			1.621785633419541017e-01
-2.306285602154661482e-02			1.173074701858065338e-01
-2.089802809054277372e-02			5.636271737879756938e-02
-3.304151825485772583e-03			1.656464671439214775e-01
3.378810124980331092e-02			2.400057526262215080e-01
2.649177189729284843e-02			2.584461132106116721e-01
-7.728696476122255687e-02			2.736592246700021436e-01
-2.412121937907771643e-02			1.553279584931591406e-01
1.075570962845316669e-02			1.281183492018988512e-01
-1.904469966368817907e-02			1.851675011398690451e-01
-2.817200372677147041e-02			9.303672586562114488e-02
6.293561539653236281e-02			4.332603417252124667e-02
-1.105406208376528629e-02			2.774907986345271915e-01
1.415901067548595502e-02			1.161408208260100300e-01
2.388635553718681734e-02			1.308766917162469123e-01
-1.381551784280326579e-02			4.836039968652302012e-01
-9.452548625729152373e-03			5.415756486772367595e-02
2.839672348694819229e-02			3.125084469550811761e-01
1.117370939292622540e-03			1.163924939580792267e-01
3.874977927280526951e-02			4.366540434466060772e-01
-6.252232539562307956e-03			-3.951460764706447165e-02
7.310407170332335058e-02			1.755978903776680283e-02
4.866904872604695120e-05			-1.252888508049145588e-01
1.823433412664341585e-02			2.804050951258272445e-02
1.632639359157462633e-03			5.579721243601990510e-01
4.238814681614311471e-03			3.245424612918928337e-02
4.897634423802151027e-02			3.168224730286458568e-01
-1.628235575457681952e-02			1.769262511581392860e-01
9.804535374913136633e-03			4.565085774194929669e-01
2.245390361007648661e-02			1.948022252951708000e-01
1.590102328537808252e-01			2.995340687738634045e-01
1.295545069692372563e-02			8.182994518898932812e-01
4.845212269309251765e-03			3.215401527757807271e-02
-1.534624526556098260e-02			4.721154695094332832e-01
1.593049886027483181e-02			-5.647633075103471179e-02
1.081603215652769401e-01			5.599134026259778851e-01
6.834602583510259594e-03			2.289670111071449576e-01
5.806624143354609940e-02			-3.123475187706966846e-02
-8.896544415905887140e-03			6.618374308922453375e-01
8.879446835702674290e-02			3.264528263737366820e-01
1.218816021575536562e-01			-2.609318312119139789e-03
-2.440916352718759674e-02			3.790478413398321034e-01
-1.951599498129053326e-02			-1.535125074811873880e-01
3.587308992193523338e-02			9.787085588698014871e-02
3.356525952273646252e-01			4.465694678697876979e-02
3.935398720405536288e-01			-3.209649741319965666e-02
2.587547811389835292e-02			5.284675541785418540e-01
3.960717114706501646e-02			4.449601510091367174e-01
1.479675757207277523e-03			4.448778415081381943e-01
-3.789767069517626990e-04			2.669380849335047379e-01
-2.105291643096133050e-02			5.681121031042339897e-01
3.556702071364853390e-03			5.346749869424425455e-02
1.936358125837671085e-01			6.126191848737467804e-01
5.189993668224046619e-02			6.007064120743459412e-01
-4.619870232863956296e-03			2.838047331818483454e-01
-1.588115234468944273e-02			2.739864630587128258e-01
3.410021866840413918e-02			4.522290151845331785e-01
-1.699413855042273061e-02			4.505102670036038592e-01
-4.793889712890013477e-03			5.033084847992118638e-01
3.843504160940420383e-02			3.342524668292909396e-01
1.027868442000243882e-01			4.322081953575712121e-01
-3.183824649898356340e-02			4.701667301305288982e-01
1.378088824606647084e-02			4.265876077797386978e-01
3.876525419758381635e-02			2.062806526435756183e-01
1.061183972518412594e-01			2.376573438914139913e-01
1.752047084833639745e-02			2.588543942853731572e-01
1.273445677141636923e-01			4.082935744156777624e-01
4.619032045502327599e-02			-3.713355916742659864e-04
2.619354913160215625e-02			3.716088090381236553e-01
2.634511728153000887e-02			3.000575368330881121e-01
1.508340846027468873e-01			3.303373512826520697e-01
-3.523679275545617273e-02			1.913383120974136015e-02
2.214693208142360925e-01			4.730298255286571191e-02
7.778432152742374706e-02			5.034093710443848790e-01
4.776303318841224749e-02			7.477378263434606431e-01
-3.623339831578167303e-01			-1.443176540033126731e-02
5.992156075796319786e-02			4.512598310100394694e-01
8.424291507838634063e-02			-1.463089192579434487e-03
-9.653455698133618645e-03			5.673322946911115716e-01
3.808683769084038606e-01			3.765632616023206203e-01
-8.481214605132580270e-03			4.656899634432518607e-03
2.627900670817356898e-02			4.370179765908198677e-01
2.261888335336105504e-02			-3.251475497504942302e-02
-1.978705035687082937e-03			4.090950323879224415e-01
5.558815249009582682e-02			3.574712284388699701e-01
-1.095708777082488559e-02			2.191575960882979623e-01
3.468904248307304317e-02			3.726551603758664344e-01
4.755435298200138758e-03			5.258283707554944897e-01
-2.371293705421582618e-02			1.058898560574062175e+00
2.285111019254998377e-02			2.720886524212801777e-02
-1.628495401634764278e-03			3.246073814902095678e-01
-2.709820411890665609e-03			5.886997828952984513e-01
-2.628292415301348300e-02			-2.275393686850256739e-02
-1.513611309261121349e-02			3.838670131978935141e-01
3.264098930373218743e-02			-2.712134536108363678e-02
4.729215912523888204e-02			8.479676681574537245e-01
-2.479744595069031596e-02			5.656040367978842909e-01
-2.179656630906365022e-01			5.174137699661429668e-01
2.896334451363582682e-02			4.265657101298748755e-01
7.999292187791990152e-03			4.192127630250281345e-01
1.338520923248177064e-01			2.605901509051812281e-01
-2.846280128654653935e-02			1.211406805044096396e-01
-3.244662939105810717e-02			3.820722190721585476e-01
1.081063854827900989e-01			5.076251787834812346e-01
-2.093093045918933970e-02			2.415424411347841943e-02
-3.269057975585223236e-02			7.161724668241331582e-02
1.393318051572458305e-01			4.030639269671967284e-01
6.033903030995055664e-03			2.823252787474626532e-02
1.413560969092936548e-01			1.310656083603495836e-01
-3.665914931065113180e-03			3.310104648342588884e-01
3.638690193397097795e-03			-8.104922087479543222e-03
1.225290778702677191e-01			-2.141557884124809311e-02
-1.577689576913200373e-02			-3.368768551586132087e-02
2.772445316305888197e-02			4.096506636591953909e-01
-4.982987716899339725e-02			8.137394157740205497e-03
3.576320697843323945e-03			-2.857029258290834720e-02
-3.957123053167233527e-03			1.855055115794083942e-02
-2.340097768307511025e-02			4.298079865045255077e-01
6.024731805938922380e-02			3.292278683853877563e-01
-2.567266294586637021e-02			2.741841362983228267e-02
5.331481695667133341e-02			4.470971061842970440e-01
1.748669335381762557e-01			3.174810051751090767e-01
2.417325964376859995e-02			3.597606082762431767e-01
4.744624888607126140e-02			4.162523086178468446e-01
-2.791264445004076541e-02			7.657277962527053727e-02
9.072386048370137401e-02			4.309639622861257124e-01
6.008810377781829276e-02			1.595031062717827963e-01
1.064699545230584753e-03			1.369825568960957030e-01
1.529589792290489692e-01			1.044438684196885708e-01
7.656223299033673019e-03			8.363979924316585768e-01
3.350466420863682654e-02
1.406708439861918125e-01
3.615022793338144858e-02
-3.943060023059876545e-02
1.807484727481179776e-01
2.187126033680270032e-02
4.905817965491021670e-02
-3.499061805169846606e-02
-1.155354246276002195e-01
-5.290583922186669480e-02
2.413166293704309406e-01
6.450735853333447456e-02
1.104553001403770773e-01
-8.330043334357183082e-02
-7.648335782828095952e-02
7.381856919708269793e-02
-4.727747990818033375e-02
-2.285153675421463821e-03
5.060782910458507845e-03
-1.196605428236547364e-01
1.622396531249586590e-02
-1.461795701736031960e-01
9.403976652061470445e-03
3.853923996651029138e-02
-2.509462465053093061e-02
4.701188807883019405e-01
-9.651952889452719564e-02
-1.310066600506149675e-02
1.140079713492113400e-02
1.831644175689629839e-03
-1.912215983669298541e-02
2.327448707401402750e-02
9.351390922716217025e-03
4.418897595140845735e-02
-9.057010987410678282e-03
9.069021192875394502e-03
-3.482376813060893139e-02
-3.659197454612013456e-02
-7.579887737881546225e-03
-6.227899288079502549e-02
-1.108859565976092199e-01
4.310688234188329859e-02
-7.619036596933473349e-02
3.536362586864146007e-02
1.191750803347026676e-02
-6.199032623477921528e-02
5.223100579891001849e-02
3.966411286086929736e-03
-1.012713011850462780e-02
-1.604530426420719413e-02
7.597527744942982053e-02
-1.312637316066733555e-02
1.020340548527817470e-01
4.898695552299339728e-02
8.741982469881130757e-02
5.131386576079003531e-02
8.173630743008319932e-02
3.934473207667862037e-03
-6.947271619894293537e-02
7.926819201191162567e-02
1.493189746921812049e-02
-1.470082579053024092e-02
7.896773305927929851e-03
1.571087244122432169e-02
-3.510815366541270022e-04
1.068194961613121163e-02
-1.355690946387536899e-01
1.023904970871015591e-01
-5.966386047971190820e-02
-2.869220782131971445e-02
-2.377455698236191628e-02
-6.016826573051370537e-03
2.185101852553789775e-03
2.218834561877101874e-02
6.470491154391200261e-02
-2.893353944457404889e-02
2.374065368099846987e-02
3.991035695342605091e-03
-8.694687909909835921e-02
-9.557734538111649011e-03
-4.594208390015883103e-02
2.286728611530710886e-01
-3.563957596372532843e-02
-1.582468911346420204e-01
3.270805683746879633e-01
4.339333584572145353e-01
5.458620105802305389e-01
-4.135548297660217830e-03
8.939528349769541860e-02
4.441356528620964833e-02
2.665515259110177726e-01
6.468077242400219196e-02
2.799221309917067357e-02
1.580241522054349201e-01
1.105452928346161295e-01
5.678632840697488138e-02
5.343889638468873361e-03
-1.699567787673991054e-02
3.128878487762527527e-01
1.822126821845828498e-02
3.407474418494434165e-02
1.490003778041686933e-01
4.275145401383279031e-02
3.114767709537159812e-02
1.779153853529552853e-01
1.281259852307380376e-01
4.948957707924035027e-02
2.466288254407454639e-01
2.433636114192499686e-02
-3.718498488050454853e-02
-3.787482409642496661e-02
3.502810374312858438e-02
1.043500572918995839e-01
1.362766574045874146e-01
9.687428526164652831e-02
9.640161565182100989e-02
1.671531889313233321e-01
2.842238376905246305e-02
2.799615906406909688e-02
-2.309661235719104658e-02
1.307173148874521060e-02
-8.355270852957161209e-03
5.430558123133912181e-03
2.398983603993779315e-02
-2.461427949072262505e-02
-2.256612689664354646e-02
9.906899617723059770e-02
3.010540340952607558e-02
-6.493810005624339743e-02
-9.217667218034122922e-02
1.803170705540735330e-02
-4.332403677521929480e-02
-4.874658216600604582e-02
2.548472789709936223e-02
8.765841289990940199e-02
-1.423209587203912163e-02
-8.148618719362538121e-02
2.485292407223931715e-02
-2.428243923412494107e-02
-8.552091747279727627e-04
-1.622465898230372738e-02
-7.570407438747706486e-04
4.457489426662475385e-02
8.497321559970638649e-02
-1.921887267610148178e-02
8.090568208704802811e-03
3.524072330216631438e-02
9.691664734276586590e-03
2.576442999923925573e-02
5.709151233872118703e-02
-3.527498807855360824e-02
-3.579282100003351730e-02
3.787983272624664138e-02
8.661716590976959937e-03
2.226070863235686884e-02
5.545071266471469223e-02
1.480602042377729410e-02
-3.196527540754069002e-02
4.046345204601693724e-02
-4.228749492549732300e-03
8.856077142874746455e-02
-2.473373127079921737e-03
-1.014341169191299713e-02
1.928700920848080980e-02
-3.606206698256051585e-02
-1.632769770285862412e-02
-7.531548778245541684e-03
3.661110491100279946e-02
2.500537492542206919e-02
-4.441048976411276876e-03
4.850356247984433100e-02
2.762234023847124353e-01
1.681307470748582000e-01
1.398378690627305162e-03
6.477631343163534061e-02
-1.908439384332151489e-02
-6.619086401051157975e-02
1.285387969755702985e-02
3.617611739692511846e-02
2.271599731442508138e-02
4.313909209713517878e-02
2.278777621657434097e-02
1.316348773715624865e-01
-1.185418957153314412e-01
1.167706011137348808e-02
3.997168860430885817e-02
3.707403077129622915e-02
2.279568325037942961e-02
-1.936746802775875242e-02
4.953732049908839141e-02
5.453172110799963529e-02
-3.473409434717224242e-03
1.850442909214897458e-01
1.079036495920489419e-01
2.093904122489933237e-04
1.437592002575959205e-01
-1.027750200370095568e-01
4.147360108207592128e-02
1.554376355512105401e-01
-1.477272493766347908e-02
8.786604821920800112e-02
4.634589627047797783e-02
7.424782827441558930e-02
1.023147374075030445e-02
8.859232096698659367e-03
2.944759246493771493e-02
2.014475182058115058e-02
-4.275974111294305463e-02
4.153802448619384191e-02
-2.056928578785727907e-02
-4.833715390331898287e-02
-4.710354585777384862e-03
2.014693695567371795e-02
7.581141503668693826e-02
-1.041784207309179831e-02
-1.650807480537943087e-02
1.242532491447839033e-01
-5.583652135262704395e-03
-2.516312590413012917e-01
-2.111402667466162966e-02
-3.183914408543868368e-02
-3.199101273520007366e-02
-2.251872236365368152e-02
1.416654478925263305e-01
3.756949784731324765e-02
6.343941132583223730e-02
7.211595815799826115e-02
4.355749037192425954e-02
-6.087791440010249105e-02
3.803436306441632109e-02
2.163380352155171854e-02
3.174399650470419165e-01
8.530096092450397197e-03
2.550778127705201695e-02
1.093763634446118932e-01
1.700711796377671892e-01
-5.584062044387971824e-02
-2.985740918579760095e-02
-7.094065000875085514e-02
-4.046791575778314887e-02
1.135796621357564457e-01
4.958765129550966044e-01
2.031545859907241125e-02
-4.369341813638064585e-03
1.690443026889721506e-02
7.386499351021715010e-02
1.030392398425265393e-01
-9.489068112807976310e-03
8.624214330877499890e-02
3.132298823951890770e-02
6.183991183108521889e-02
1.738783649487683491e-01
-4.682919289544783259e-02
2.850142316473672222e-02
4.223403511074983602e-02
7.553717807249304972e-02
1.863950225522812906e-02
1.084646027252291062e-01
4.169542977895029923e-02
-2.775615789716524145e-02
-3.182947422187464015e-02
1.235127145236307629e-02
2.101326418669594298e-01
1.364187035213324795e-01
1.423483059289643027e-02
-6.148416776429366237e-02
1.472561345448552272e-01
7.941640608485931591e-03
-6.781838089612805820e-02
-1.574091225482734668e-01
2.331659718458833908e-02
-1.420258029234438835e-01
-1.562295850074272088e-02
6.308371680843687102e-03
3.204339696341875626e-02
1.484236981988488156e-02
1.242394483110219675e-02
-7.684869000044193543e-02
1.361573121886349401e-02
2.323316395196615980e-01
-2.330758235451895477e-01
3.718823760943696516e-02
-1.151453457585860374e-02
-1.189783424299835080e-01
1.235396422883105333e-02
1.299806769439827182e-02
-2.234271278302580460e-02
3.521866155746262994e-02
5.995525157813775402e-02
1.392793936309090486e-01
4.433427511863527459e-02
-3.695769612464527842e-02
-8.306079269883238220e-03
6.466780933436007406e-03
1.201107455199092351e-02
-2.431675122929269905e-01
3.471424669191534168e-02
-1.557074090994359748e-02
1.605286553572876362e-01
2.608997062192921004e-02
1.737979510787188500e-02
-1.250336714069620603e-02
7.431637506831817452e-02
2.201771576830776900e-01
1.562861831106383478e-02
1.121678932230927780e-02
1.818089373051544888e-01
2.860939125423958562e-02
2.920930429959107261e-02
1.574445262177917582e-01
-3.402892384892078903e-01
6.794911405650594372e-02
1.498953380609553965e-01
-3.834977698567688942e-02
3.397207395322935503e-02
7.568827149569981594e-02
-3.840835131278411141e-02
7.803261899293457982e-02
-1.011355228615351126e-01
7.808128823812064689e-03
5.183126943093897127e-02
7.474878979492809161e-02
-7.934439222279640385e-04
-5.850538907835734631e-02
7.110480249792343332e-02
7.817751580590730220e-02
2.006845643891456976e-02
3.465532815895535634e-01
1.539136360970966289e-02
4.953491408537398326e-03
7.086358795498702567e-02
1.074508516325138469e-01
7.906491914260738163e-02
7.235014667398741162e-02
5.220685938366737938e-05
5.292422714052743421e-02
-1.635765478501508344e-03
1.640517171858671686e-01
1.301042867787921276e-01
8.598328336460266119e-02
-6.441925316773321371e-03
-1.690028443970419819e-02
5.521227780861888423e-02
7.792329425897154271e-02
7.413196692355845663e-01
1.668268657003281197e-01
-4.383905675568283700e-02
1.399108821460238183e-01
-2.443737263624699840e-02
-7.517474695691107704e-03
1.702691266287676905e-02
-8.156031681460228222e-02
1.084943543450447509e-03
1.214524814728695917e-01
2.484700899476461125e-02
8.835866138295024597e-02
8.780387940397461899e-03
-5.253873355106893593e-03
-2.657114110423814887e-02
1.619937802499211944e-03
-3.809758138587196735e-03
-1.323806600988830691e-02
2.587805593568033580e-02
6.161110014996700086e-03
4.701235188338111909e-02
-2.591476097356350608e-02
8.657899179146408275e-02
-2.021690122431199152e-02
6.958776825225207463e-02
1.223739469812288178e-01
9.460060868898620412e-02
-5.526274411329353681e-02
-1.770178435352058599e-02
2.939462133843900177e-02
-7.515262400675583841e-03
6.956617991034733106e-02
-6.817716000877038773e-02
2.436355862012288265e-01
2.653284089254713263e-01
-6.456286549683026843e-02
1.116347428106565232e-01
-6.174156371772656152e-03
-1.247960953444718357e-02
1.626807969429154288e-01
1.880289483340754353e-01
6.559201913392667671e-03
-6.469632001779732078e-03
-1.874769801557693572e-02
6.023223298664661003e-03
4.349936975394670842e-03
-4.825380580452124507e-02
-2.169675784949895436e-02
-3.716284571127605185e-02
2.148917650875874497e-01
6.016015211042337330e-02
5.130142964299706093e-02
-4.477612212113801782e-02
1.580255303066084929e-02
4.035504493248298630e-02
-1.213475761464144487e-02
-1.056841510963844738e-01
-5.193674586530242637e-02
-9.113468101371395222e-03
1.546257170253795624e-02
-4.889936441097248246e-03
5.368616195536472964e-03
1.737979302056429434e-02
7.606974578668231068e-02
-9.622330684235427117e-04
6.647659538141665334e-04
-4.099145695416008678e-02
2.269382393139461607e-02
9.094485773113617638e-03
-2.144718149423550241e-02
1.097946505203564391e-02
-9.514905393517130924e-03
-4.397988301943235416e-03
3.608922636386807659e-02
2.700505773744234228e-04
4.471458219571850662e-02
1.040979406808767022e-01
-1.495509333118172877e-02
6.608161492815756155e-02
4.930307086467144301e-02
-3.272303851883481135e-02
-5.290475050722868999e-02
3.151004852696849979e-03
7.971880699139073656e-03
-1.337747103356742157e-02
-1.539017272738657342e-02
1.665053192061708431e-01
6.694647282444042558e-02
-1.345280587839437630e-02
-1.948850854567601987e-02
3.636126192303450189e-02
-4.993075686120383022e-02
-5.013595962060967554e-02
4.919133360932149979e-02
1.090596508564033867e-02
1.147822299402405377e-01
4.220199729837449155e-03
2.419548118498759948e-03
5.906924015035568826e-02
7.051651108299420573e-03
2.196396931597127677e-02
-2.041506353970853893e-02
1.664837267170352075e-02
-6.113820638133879784e-03
4.542910321559080408e-03
-7.890396893448112237e-02
5.530440902193135833e-02
1.333357683018064066e-01
4.781350088725246084e-02
6.192573738898185520e-02
3.738772618563852845e-02
2.389835475338714793e-02
-5.387596437977783953e-03
4.120827876312049137e-02
5.769196159772480709e-02
-1.071580383100063372e-01
8.777676070196639702e-02
9.289002493865820831e-02
9.074606097675351132e-03
-1.339344143404005635e-02
6.882856492686957595e-02
-5.077798827531013019e-03
-1.856917213466089886e-02
1.299461716437838865e-01
-2.013445157603397512e-02
4.094706316966907345e-01
8.494212626954493472e-02
3.566170257742826144e-02
1.265588387984088736e-02
-6.225852845895005552e-04
1.073188464324291019e-01
3.925322967617106418e-02
5.506671598444506932e-02
-1.264137934355188085e-02
-7.226763963821988997e-03
6.176464583798150360e-02
-1.243965614921431311e-02
-3.760569952912200947e-02
6.005822630916830829e-02
-2.205897483636634973e-02
2.780304201651670470e-02
1.353258114877831098e-01
2.871016589051701359e-02
1.269701224839630410e-02
-5.639548320645996343e-02
4.865658511652872983e-03
-8.639435164509620116e-04
1.702938927477391090e-03
-3.476393442113481780e-02
-1.038514008801853933e-01
-2.136994614413613436e-03
1.736999748165351035e-02
8.593367659087693469e-03
-4.091054153704057621e-04
8.952676237932328043e-03
3.565108491509434013e-02
1.636922457674948039e-01
3.553854487355063152e-01
2.067533955829564327e-02
2.810015922432051311e-02
-1.274843390178475623e-02
7.886816614450070650e-02
4.987630443286659998e-02
-9.307183154785448470e-04
-9.932766930337141864e-02
1.271781262315779815e-02
2.441746184743911474e-01
-2.592351944094111738e-01
1.791522735153705803e-01
1.543529922269530619e-02
1.733882589121435447e-01
1.470605259236022234e-02
-5.729864652521157037e-02
8.325923746694996463e-02
-1.644506496164058196e-04
3.976259835443555352e-02
2.793422653701541081e-02
-2.403538941517373295e-02
-1.834811361371273611e-02
1.739516378773773575e-01
3.635671439396958443e-02
1.785276929226961018e-01
-4.586961873281337337e-02
8.536961439875870999e-03
-1.966054323910019358e-02
5.564647691766737292e-02
-1.511007116217238933e-02
6.744159941484072218e-02
1.272490907930843955e-02
-1.333711078877415079e-01
3.651742675645842581e-03
-9.316410280347907358e-02
-4.093553542643977444e-02
-2.506504621356323015e-02
4.149878516951641116e-02
-2.124357696490732084e-02
3.032216358188503588e-02
5.896466966230739376e-02
2.839672550459937383e-02
-1.048281980561817373e-02
-2.595087144514905686e-02
3.504124856228928858e-02
1.444248445643314324e-02
8.065526144341882142e-02
-9.002792561241756975e-02
-3.806262175568719125e-02
-5.011205174423344344e-02
1.264214778928719578e-02
2.323632399898305917e-02
-3.877655705969659805e-02
-4.978679699846121770e-02
9.395689752147936419e-03
9.705599344060980571e-02
2.070573304680018573e-02
-1.407380338115899604e-02
-2.229835719456509102e-02
-1.273209557479392656e-02
-1.221766472085488971e-03
6.785479282248485511e-02
9.219032283568771857e-02
-1.518707622383779626e-02
1.370606119169566831e-02
-4.089566596013178255e-04
-9.002454493985434514e-02
6.501860769093074921e-02
2.694129442047332734e-02
4.522480039712181710e-02
-1.802393909616326409e-02
-1.427174200944170829e-02
-2.582780023912815276e-02
-5.150172580518150300e-02
1.255171838999153550e-02
4.647516547587587227e-03
3.514689598103701296e-02
2.184364469998541225e-02
-3.439799932310375757e-02
1.036608789173578543e-01
8.291372199648563979e-02
2.740615890819178557e-02
1.922502268707772244e-02
1.512713891152144517e-02
1.702812377639423280e-02
4.149916456959576450e-02
9.038507189233616068e-03
3.113917391260085515e-02
2.618681681567487651e-03
9.894190691664288273e-02
2.350647853259725251e-01
-1.928649571790583273e-02
7.996457322387220956e-02
-6.582631769725246461e-03
1.473979363525146358e-02
1.992428754764080101e-01
2.374827181533260140e-02
-1.320658038485636454e-02
-8.085533589499102614e-02
4.022178553729693212e-02
-8.110063558550017690e-03
-6.738053882775280751e-03
-9.234038007907088841e-02
8.509024395114384021e-02
6.369550601307334692e-02
-4.320972739537888574e-02
7.889783846521114530e-02
-2.077474771453217961e-02
1.258932034109687959e-01
3.927939210830768552e-02
-2.164787961820861112e-02
4.505970398664201244e-03
-1.234011405979422091e-02
1.199731724440172703e-01
4.486002596838054718e-02
-2.014739581052339690e-02
1.067829834101902825e-01
-6.261559995356884289e-02
9.326896889270462621e-02
6.207293476058904982e-03
1.246881404231358764e-01
3.885472184907837745e-01
-2.853904495461782528e-02
2.971665874760957560e-01
1.196046525542236727e-02
3.291066277891884634e-02
-5.058454348753205557e-03
2.800521794559122091e-01
-2.354297258391489095e-02
6.551316894068927310e-02
6.328383255171113331e-03
5.446350929520877779e-03
3.924808290345447315e-01
1.007060252128401945e-01
3.532292084421106287e-02
4.014931384127972680e-01
1.070855820294814714e-01
1.932289166690762394e-01
-1.728672996377647250e-02
1.607045071811544863e-03
-5.750853002620842126e-03
1.705537166953418823e-02
4.120891248863389755e-03
-6.389259277262196272e-03
3.827283168278358162e-03
1.531471887410014443e-01
6.704639576984678870e-03
-6.078919796009520787e-02
-4.162512400187742823e-02
2.320347643934159501e-02
-3.303646569535000910e-01
-7.964938149954096935e-02
2.145814765515400083e-02
2.954771462988491776e-02
6.027792752508460278e-02
-3.323197106295430053e-02
-1.131972501806515624e-02
5.981692982025443861e-03
7.732145882246650725e-02
8.983121406190430758e-02
6.526339732347068434e-01
1.913281168204209182e-01
4.672099324540283927e-02
2.665262140328552576e-01
1.018424736875005523e-02
1.708534342909190373e-02
-1.577174650733795952e-02
2.574794624455945535e-01
1.405744537726441069e-02
2.729696686923357984e-01
2.783563723910706944e-01
-7.063356167638644954e-03
2.385537836968628644e-01
2.578912229241843712e-01
6.819216093236984966e-02
1.339076344912531746e-01
1.134887081385821811e-01
-3.634544111269662897e-02
2.964817206922680526e-02
8.984306713888885743e-02
-3.050408329946490207e-02
-1.128878787136795570e-01
9.861215995890541819e-02
-4.676843215761446876e-03
-2.287805822280511089e-02
1.003686853579775495e-01
1.872122401283147358e-02
-2.885822805830064522e-02
2.257612167363018674e-01
1.332362050506998019e-03
1.160653069192662395e-02
8.095925392665116738e-02
6.068944016854928292e-02
9.104683851527524407e-02
-3.511275908380819682e-02
2.874177378417270071e-02
1.926940103802157744e-02
8.270876470073722231e-02
7.728486503446282962e-02
1.523063976365754933e-02
-1.652594151161100866e-01
2.694158567254121076e-02
1.376002291719663762e-01
-2.404882051805455005e-03
4.105294365855214345e-01
-3.358193960971395109e-03
-6.355530517187329281e-03
1.717195420430282227e-01
1.502267387489884531e-01
1.206948484191550514e-01
5.823954853034919721e-02
-2.168001206235947026e-02
-9.893682283324715943e-02
1.633208272529036720e-02
4.953691558220564561e-02
3.754863465846922880e-03
5.822403723601415199e-03
8.574967068007513862e-03
3.827631328915706566e-02
-4.582178958677946175e-03
-1.354409233049281040e-03
-1.249142261757948541e-01
-4.363235757138632376e-02
-4.949429683990685253e-03
-3.201678577112936075e-02
2.600065917775919999e-01
-2.635978881513297706e-02
-8.875125975894057606e-03
8.482875640710421661e-02
-1.133687283603135310e-02
2.050045822708893850e-01
3.278602622502659047e-02
1.125377748785080442e-02
-1.890414897868814698e-02
3.103291056319321117e-02
-3.938942237147807779e-02
1.097720748282927580e-02
3.002113402970829972e-02
4.104049456247917810e-02
3.469892600082596229e-02
6.164473747448580981e-02
4.695804598207863889e-01
1.260894301660372141e-01
1.185158703342304165e-01
2.962477804284430194e-02
4.838741742691740622e-02
-7.717809742848780186e-02
6.696642559850356224e-02
1.720127020577605359e-01
1.662833605033351980e-01
1.238174900206740897e-01
2.180182357627222789e-01
1.674526315681911792e-01
1.285088866214303405e-01
2.877882116194250411e-03
-5.831866908235547320e-02
8.057754021022993374e-02
8.079906838162124322e-03
1.945106134968380973e-01
3.021698313964316790e-02
-1.805666117601359422e-02
4.954829761627681239e-02
-2.834872647635678852e-02
9.243773083359926868e-04
-6.161753377561185463e-02
6.119801997246242242e-02
4.317218784560451078e-02
-1.156305381559309259e-01
-2.638991202245202176e-03
-2.563120874191539972e-02
2.964349936632087457e-01
-5.804511965877852397e-02
2.115011604196087580e-01
6.818242994547195346e-02
2.557951116936239139e-02
2.495051406015250106e-02
1.019666013857877147e-02
4.817138937436702545e-02
1.973351340587990623e-04
-1.801826872464800874e-02
5.878836637310790210e-03
1.215807448879531460e-02
-1.755756260887404371e-02
5.355209189403226100e-02
-6.579081169425408937e-02
2.768021741033759864e-01
-3.855401161214323108e-02
8.444213635973225884e-02
2.598591808282390558e-01
2.325137129148791698e-02
-2.164490201972863598e-02
1.444182393122300442e-02
3.208527475749561875e-02
8.633833535412901994e-03
8.255495044978947150e-02
1.376647957770836365e-02
2.309633916166962675e-01
7.151068498223472035e-03
1.320461171873119899e-01
-5.985541434836657605e-04
6.999975092096508665e-03
5.728050851862302728e-02
3.366937544124634640e-02
1.114718765621302010e-01
-1.771161135213982635e-02
8.935600706576822538e-02
-7.677697145343650130e-03
2.059525416016532925e-02
1.157631414924839564e-02
3.786704056144353167e-03
1.804199932014064756e-01
2.316667073302287102e-03
8.517424365297211752e-02
1.462375905519528591e-02
8.063212349154789960e-02
1.567791306956316244e-02
-2.378061464542342504e-02
-2.910409921717888732e-02
5.537170791505358070e-02
-1.940162724412354154e-03
6.653298258782675001e-02
2.639452723196259940e-02
3.858452929295703993e-02
-4.725574347278663212e-02
4.527535000824922662e-02
3.978435270306123622e-02
8.244044527252321342e-02
-5.820377516009431207e-02
1.044661906827986236e-01
-4.286237891568517311e-01
-2.279916062064623813e-02
-5.434877633217228068e-03
6.322852503679649017e-02
8.864469738409762323e-02
-8.096265020424941311e-03
7.830146665882267362e-03
9.677379914216873921e-03
-4.419472376797695667e-01
6.831963987336039934e-02
2.945877393368567798e-02
6.123488302140275320e-03
6.556734569068456420e-02
1.035348141922287218e-01
-2.526699993065580074e-02
1.254788493099520674e-01
4.538717237434308077e-02
1.008830207930943856e-01
-2.291071310905519118e-02
1.305028597015534531e-01
6.810485431771177989e-02
-9.924502352334206925e-03
1.477574535486675944e-01
2.433627050850344781e-02
6.148330542865745180e-02
2.656940160809225307e-02
1.128226514594709851e-01
-9.693040210512041815e-03
-8.188753183913203282e-01
6.934083521368494818e-02
1.679038228899605856e-01
2.741105904460281600e-02
3.993738610432472774e-02
9.129009944404052612e-02
6.912012333330772029e-02
1.178954470698366369e-01
-4.133058748997675558e-02
2.679790979559860606e-02
6.535187467221377500e-02
-2.118315432010917446e-02
-2.219007149665178785e-02
9.375137909557475224e-02
-3.219684871233982962e-03
1.383598402010534183e-02
7.013440534622908396e-02
-2.610162308108277679e-02
4.928957911620104188e-02
8.558741285748353023e-02
8.544324399836468464e-02
9.786818839668115499e-02
-1.759984221072279087e-02
-1.974132210205911404e-04
9.654573088238900536e-02
1.896595269696617903e-01
2.061157369424770902e-01
1.169937549157279155e-01
-1.881399246888763171e-02
-1.787892870396472472e-03
6.896679178147892275e-02
-3.091703464669002047e-02
2.505112484779494983e-02
-7.485935839471400365e-03
3.560987413851687128e-02
4.174325629114142289e-02
-2.373929233085616750e-02
1.780211522234448618e-01
2.100568419106271095e-02
7.065821463835675331e-02
2.308395492341684674e-02
2.389188339322866408e-02
1.065700557042754959e-01
3.146390002484069498e-02
7.393533571214841449e-02
3.356781235915121120e-02
4.826785634351013488e-02
6.514562683216390364e-03
1.402978177618602849e-02
4.337022983984892971e-02
7.488213504061765058e-02
2.418013249836564304e-03
-1.927816205103027869e-02
-1.747602574786680588e-02
6.182463927944168575e-03
1.250578413090825403e-01
1.170045764238058089e-01
7.556334579216891778e-02
1.788698710041831119e-01
3.424813031649950879e-02
9.282355634577259262e-02
1.990309006754188426e-01
2.666078689349613007e-02
7.239107508484447784e-02
2.307245269247748531e-02
-1.362000338758214725e-02
2.252024678486223841e-02
1.327867853400824943e-02
-2.657605528428893474e-03
-7.300501101594067399e-03
6.182930349935687048e-02
2.730374728822707042e-02
2.180596713149136542e-02
-9.193137695416984945e-03
1.740596089017188430e-01
2.263900047590780562e-02
2.986252792715927626e-02
3.376614137838715446e-02
7.083104553055958458e-03
-1.370166799972762431e-03
-9.289063210692033445e-03
7.195158620177392189e-03
3.949285361405952682e-02
1.167710166893733276e-01
1.076805222516361016e-02
1.586573538138526251e-02
-2.804496969811729606e-02
1.380420214979182977e-02
2.445822637227926255e-02
2.540982611991320691e-03
4.365109326760874264e-02
3.556180599376231738e-02
3.271456549742226411e-02
-1.153449478923841308e-03
2.132252745721792409e-02
-2.437716324965036666e-02
8.129321356372721380e-03
1.948706515911206860e-01
7.707744976442752749e-02
-2.134186337791410884e-02
1.478157749665381937e-02
8.203609997254014685e-02
-1.208374344289063138e-02
4.724561146420293289e-02
1.646434226546761997e-02
-5.220123857386363420e-03
1.794087700149274087e-02
2.071116270832872377e-02
-4.460635812146767493e-03
6.114549390194588818e-03
3.069376083777550224e-02
1.671168460183433679e-02
3.318765753996706647e-03
-4.579517944664890372e-02
1.177416295448980785e-02
5.818837231973227747e-02
-3.064875257052445193e-02
4.743780541468917838e-03
1.910951349534650010e-04
7.311514149817406605e-03
-2.794097660727343224e-02
5.493066480099102755e-02
2.925220781595763361e-02
4.323139489526083706e-02
1.972556862776437409e-02
-5.778056023755806514e-03
-1.966042991960708156e-02
8.651604507972452535e-03
2.649875080235641889e-02
4.918239099313029966e-02
-2.584421707401586901e-03
6.022236083593514311e-02
1.801858256931742480e-02
4.616872330370464655e-03
6.112801168669695917e-02
6.100271164877090271e-03
-5.518615985927799450e-02
1.204102979594138569e-02
-3.813036878626050591e-02
6.694153215591451371e-03
3.843522597367255572e-02
7.109371723968110901e-02
-1.307421409950726421e-02
1.320104942349347582e-02
9.475942237591608933e-03
-9.474491900086154730e-03
7.501568961758464660e-03
4.996861685565520683e-02
3.876161554278270780e-03
4.854955801149299366e-02
1.298570175104461245e-02
-5.299540584446092717e-02
-1.503886757188160374e-02
6.682921633588960464e-02
-2.077566450205572263e-02
3.922702094077407109e-02
5.047961286081621701e-02
6.437206055720958234e-03
1.093198481246692166e-01
6.284227858502074160e-02
1.739196325382999508e-01
2.613847474897085799e-01
2.430409488103636197e-03
1.809414648353080066e-02
4.605704101496265780e-03
1.390106101389067816e-01
4.572428883020819568e-02
5.218524514205857834e-02
3.703505815877786850e-02
4.541648572339957585e-02
4.181310089398054819e-02
-8.248644248827726941e-03
6.083134994451723510e-02
-1.281500517909294964e-02
1.627078537986675622e-01
-4.181982636882199816e-02
5.278044261699538220e-02
8.234307353272761476e-02
1.733866108612204526e-02
6.973238299836144460e-02
3.471529197725601451e-02
2.841130403432104434e-05
3.843479981403188223e-02
-8.083662823841233219e-03
1.526331774735283642e-01
2.126861022032455056e-02
5.470123947708162987e-02
1.591978597412321283e-01
-3.170025858433141164e-02
2.292678684204567385e-02
-5.068352313966338618e-02
1.167937905306434300e-02
-2.016977466864654581e-02
-5.187407124145981124e-02
5.918317275091125595e-02
-3.407106075755365199e-02
8.532447745560545888e-03
4.340632261241451212e-02
-7.302516057546501460e-02
-1.023207533581546175e-01
-3.283484269080169660e-02
-1.004696827493704002e-02
-1.375995403059844351e-02
4.885974557694552911e-02
2.496474638000242136e-02
1.062415323010424892e-02
4.914596023991905926e-02
3.214990830354158557e-02
3.526821885667650452e-02
4.398405593850941708e-03
4.357073606004029098e-02
4.516403798926825475e-02
9.918759296582047025e-02
4.055697511748657808e-02
4.539724917672807725e-03
-4.203664669686494465e-02
1.129325383591555342e-02
1.090510732648657111e-02
5.923488937385544377e-04
-1.578405860727688167e-02
3.733422071832279837e-02
3.650357523027335238e-02
-3.050065600507316163e-02
3.685764128661057210e-02
1.650689966252612551e-01
1.284439481983969122e-02
-2.845148307551611383e-02
9.048294816314442213e-02
-4.891586372181699199e-02
-3.525911597752774684e-02
2.619194606312966189e-02
4.861400505400264027e-01
9.740330023868559728e-02
-1.704874300178545535e-02
5.505380900573106362e-03
-3.137689328106247483e-02
-1.113509395563397480e-01
7.797441676697022817e-02
3.801160110759990718e-01
1.221525562926220748e-01
-1.030332568927608966e-01
-1.337496030045053942e-02
-6.938089100302746726e-03
-4.586376434061906204e-02
2.192928096091644949e-02
-1.851439170131910159e-02
7.181293060910599532e-03
3.901696116798905600e-02
-2.412053531095278633e-02
5.258898993549279872e-03
2.000789691208791285e-02
1.455900707044567588e-02
3.073249774253295971e-02
6.055369093293495875e-03
2.311178880610513797e-01
1.315650559080931356e-02
2.175453626309207800e-01
2.473032726727004971e-02
4.015189843148809362e-02
-2.113246104043948418e-03
7.987026212349229715e-04
-8.423276158987145004e-03
3.530711588534545670e-02
4.079342337581458311e-02
-3.292053735045993856e-02
-4.777681954712640310e-03
1.771727401160061999e-01
5.001532299177214626e-03
-3.215414147632369990e-02
9.573567320211079368e-02
3.127959484286642333e-02
5.602668791511346280e-02
1.285251084068700644e-01
-6.252659220805786844e-02
2.100443136014342946e-02
1.075842114740308171e-02
2.205422594263303088e-02
-2.569431361426034732e-02
-1.096561239025699470e-02
-4.871813486837715118e-02
-4.065108115471217226e-03
-4.326899243624229147e-02
-5.576302747962770708e-03
-4.060446486732933319e-02
6.053175516988968524e-02
-8.679239782997729205e-03
2.186321890978632290e-02
6.531311391373789688e-02
1.022873894761279490e-02
2.207300184114484656e-02
-1.964432740467572658e-02
-1.117402536735194636e-02
6.835913600160758996e-02
1.064075835573213488e-02
8.445447226280544673e-02
-1.023518671541919119e-02
-8.091887720906321135e-02
6.779031044848393694e-03
3.250240706624385467e-02
1.315718560729258954e-02
8.659643234228944775e-02
1.329773400383340437e-02
-5.658426807407933301e-03
4.914815583612944933e-02
3.352116737506667318e-03
4.749325307532081819e-02
3.266517054311628143e-03
7.845695157982046468e-04
1.654578878460525801e-02
4.689344044543019424e-02
-2.851730461399060168e-02
1.489847260528415554e-02
2.456067474367600381e-02
2.902851732923058745e-02
-2.747951013879758667e-03
9.837752349017746256e-02
-4.139107592349215020e-02
4.410237096540009505e-03
4.963729246366554299e-02
1.644855342728653372e-02
-1.144069483064123066e-02
-1.489086945461284284e-01
-2.174910474956422840e-02
-6.872932594942390838e-02
8.532604329067877691e-02
7.762265902222093006e-03
2.991617538907006407e-02
1.160232457945005631e-02
-1.723458659708634599e-01
-8.373001398792870309e-02
1.087435357643002920e-01
-1.768466639618094822e-03
9.905830859297203722e-03
3.512703662785710002e-02
1.131387093811538069e-02
-2.715446437568783122e-02
-1.214589322331409600e-02
-2.828218667858806504e-02
1.544428569904620838e-02
7.085175589140580918e-03
2.831864535247853240e-02
2.031701428063853107e-02
-5.648591453589216216e-03
-6.897847685864141876e-02
3.845599719483185075e-02
3.058499688084051135e-02
-1.492118254989749327e-03
1.194588872574968430e-02
3.686632499668014706e-02
1.555890130450842367e-02
2.646349787714572660e-02
1.345480671862757105e-01
-2.523447166442263287e-02
-9.265827564322313623e-03
3.803512005729938611e-02
-1.450432752936755831e-01
9.937496745882556937e-02
6.830904376051920301e-02
4.823936018346681315e-02
-4.452246633443768947e-02
6.304805524268224104e-02
1.105026155865213716e-01
8.838417586622200617e-02
3.243673200571834531e-02
-2.964189799528652025e-02
1.313028991203900597e-01
2.046831504528907886e-01
2.248544813397566622e-01
1.245019625746151236e-02
1.347020496275372070e-01
-2.129432218677542454e-01
-5.347216272531795517e-02
-2.875240864811184904e-02
5.322877334229940693e-01
8.724836445418682196e-02
2.426964507619905898e-01
-2.721640981756713248e-02
4.634422456173512700e-02
-9.964742364061181246e-02
-2.088654940848343883e-02
1.696060589262416568e-02
-1.951963927628342504e-02
-6.147942876747450672e-03
6.070969081473112650e-02
6.430787196231212144e-02
-1.833063763272085867e-02
-9.100018759898419879e-03
1.411558714953210225e-01
1.174564873251950602e-02
1.183395220443896750e-02
-4.642761406109602133e-03
1.352176535805255653e-01
-1.784524670772046073e-02
4.342891846783721033e-02
-1.710332051067569789e-02
2.770922489721514698e-02
1.857580805719838135e-01
5.730421066652926360e-02
-8.556432586576849519e-02
-1.963943518335227803e-02
4.705742765399915234e-02
3.531203725951380101e-01
-5.903773439695229192e-02
-6.334385337203825295e-02
2.615036216024870571e-03
-2.407976919044623257e-02
1.865511589383844065e-02
5.003839963758371229e-03
7.059865324710278001e-02
3.372805258466081424e-02
9.593489092106691207e-02
2.549763061716126544e-01
1.017161792937774922e-02
2.434751616338716104e-02
-2.744091461710016985e-02
1.404650522230568681e-02
3.168872184097225320e-02
-8.122923836184473001e-02
-3.640852859064271779e-02
-1.756503134921108544e-02
-3.371685552904412492e-02
1.221529207746230826e-02
1.523526817237540465e-01
6.511530589699397742e-02
-6.775244519930924414e-03
9.580370787263624566e-01
-7.803778640798983250e-03
8.712450481761566112e-02
5.629538531938189927e-02
-1.593191468421036386e-02
1.477972184697391445e-01
-5.998031167144076553e-02
-3.563251669425893109e-04
1.256604081958749841e-01
-1.289194375883260081e-03
2.014739201342652941e-01
-7.042226395292057461e-02
1.430522393880577503e-01
2.284066134791882530e-01
-5.783473291474270500e-02
1.445515323724877801e-02
1.876554412135731514e-02
4.372343925117232188e-02
6.432284051534818692e-02
-1.901261774395233972e-02
5.201081149500447198e-02
-8.849066828302058069e-03
-1.669733698207021000e-02
2.489840621829296496e-02
5.316351128482869892e-02
-6.365852128272933563e-02
2.302435184352977920e-02
2.762115770668872525e-02
-2.622245460627825250e-02
2.367678925259801906e-02
4.462268270488251032e-02
2.172054100088383413e-02
1.860944071188177270e-04
-8.247192845135825623e-02
4.720877668234502167e-02
1.852989182482083982e-02
1.049490421734648321e-01
-6.965846382506084462e-03
-1.111945897030341968e-03
-1.717016830453289497e-02
-1.123886867099053825e-02
-2.630685460595343778e-04
-5.752487897322813154e-02
4.668979096970440196e-02
4.288472343898987182e-02
-2.290083464477583181e-02
4.738393395120102380e-02
5.653356781942048964e-02
-5.876217340469193189e-03
7.459081995847255397e-02
6.977050813137621044e-02
3.476180962963770771e-02
2.517122551918592188e-02
2.755492591660801613e-02
1.630540328736133082e-01
9.127783132760709794e-02
5.971197445969367475e-03
-4.747122586933528315e-02
2.265727222137583693e-02
2.737162683909239447e-01
7.912727010212720902e-02
4.305015581765507006e-03
-1.018378214346726263e-01
1.212638513531915339e-02
-7.522063725930307199e-02
7.864497165507210175e-03
-3.378263022919753694e-02
4.904049396459857907e-02
9.686565140812590166e-03
1.706140999113243614e-02
-9.919153516357682304e-03
2.062638822689277507e-01
7.471581821840563020e-02
7.378367297440087402e-02
-5.293199991494259432e-02
-3.311469448278205052e-02
-3.000877980864044905e-02
-1.699977577095674458e-02
2.399458358510057898e-02
2.893564610043851404e-02
9.576116460727246427e-02
5.090937237018060973e-02
2.976504290713290896e-02
-5.769803930416105009e-02
-1.091080155487590339e-02
7.856946755588149756e-02
3.266868861430367171e-03
-8.739294755797974434e-03
3.296636790461907052e-02
1.961778328817583017e-02
-2.386596257344981986e-02
2.672069918206745193e-02
5.224596388258394286e-02
3.434019526072652068e-02
3.359215947671280456e-02
-1.653054720833122514e-03
4.691790157864770411e-02
-8.201766692712412696e-03
-1.283765113727626701e-02
4.664598730196173326e-02
-9.318639979776770221e-02
2.008147675645076402e-02
[truncated: 21,455 more rows]

## Sheet: Figure3c
x q<0.05	y q<0.05	x q_eq<0.05	y q_eq<0.05
0.536349	0.681228	0.536349	0.681228
0.00234832	0.871557	0.103415	0.0916159
0.596897	0.507743	0.00289661	0.014166
0.00341128	0.226258	0.00588565	0.084212
1.52142	0.919629	0.00283301	-0.0258383
0.16845	0.490587	0.00430729	0.0359317
0.0781226	0.518501	0.0175384	0.144472
0.0249903	0.102774	0.0132196	0.0412838
0.00346658	0.479722	0.0762705	0.00574179
1.93953	0.365724	0.00283955	0.0485857
0.960723	0.149321	0.00687419	0.0828544
0.00100336	-0.362334	0.131059	0.0229764
0.0132153	0.380868	0.0479768	-0.00444549
0.00428094	-0.217966	0.00718182	0.014303
0.00192697	0.174867	0.0062593	-0.00409986
1.69646	0.271304	0.00541957	0.00295839
0.884793	0.199479	0.0782886	0.0291897
0.0020799	0.327081	0.00664905	0.0781323
0.00662697	0.545862	0.000558961	-0.00357948
0.0273181	0.158024	0.000904878	-0.00835028
0.000905353	0.312888	0.000971297	0.00170804
0.00194586	0.167153	0.0677366	0.0706624
0.000922444	0.168131	0.158671	0.120721
0.00314595	0.087866	0.000605384	0.0758949
0.0184722	0.0742478	0.000880124	0.0185035
2.54054	0.383452	0.00151294	-0.0262264
0.00467257	0.31744	0.0114299	0.0694002
0.0427081	0.170071	0.00384976	0.0573823
0.0041882	0.042234	0.00884068	0.0857557
0.000103906	0.220177	0.00666806	0.00764299
0.000181066	-0.340289	0.0312548	-0.00892362
0.000543227	0.164052	0.0168854	-0.00902716
0.000656887	0.130104	0.00670546	0.0267448
0.00151837	0.74132	0.00209806	-0.0213191
0.00127391	0.166827	0.00753673	-0.0111771
0.00122292	0.139911	0.0048536	-0.00981536
1.18418	0.22415	0.0357232	-0.00471643
0.022692	0.0946006	2.52329e-05	0.0223048
0.000590013	-0.0645629	2.30932e-05	-0.00118829
0.000236636	0.166505	1.42045e-05	-0.0184137
1.39741	0.345526	1.42045e-05	-0.0290514
0.000711394	-0.259235	5.7349e-06	-0.00244304
0.00267133	0.173952	0.00109459	0.0104048
0.00098215	-0.0196605	0.001912	0.0275525
0.241621	0.271991	0.00123212	-0.0116885
0.0013223	-0.0626156	-3.79716e-06	0.0102642
0.0020092	0.388547	0.00778255	0.124677
0.00499019	0.280052	9.03725e-06	0.0521903
5.18941e-06	-0.330365	4.70262e-06	0.0838794
0.000325882	0.652634	3.55294e-06	-0.00120021
5.17505e-05	0.191328	4.55061e-06	0.0194386
0.00153607	0.257891	7.75513e-06	0.0185773
0.00277309	0.0898431	0.00137511	0.0229685
0.00240424	0.150227	0.00123342	0.0239092
0.000743306	0.120695	0.00283031	0.0469843
0.000152553	-0.124914	0.00315344	0.00121376
0.00252928	0.218018	0.0184222	-0.00566172
0.00365572	0.167453	0.00165921	-0.00387178
2.00863	0.640484	7.10962e-05	0.0489544
0.658004	0.708795	0.0149444	0.00101647
0.00121911	0.276802	0.00485472	0.113981
0.00140987	0.082555	0.00286974	0.0430372
0.00868598	-0.428624	0.00217524	-0.00662227
0.000221905	0.100883	0.0145811	0.0328073
0.00498018	0.130503	0.000991424	0.0166281
0.000127013	-0.818875	0.000609526	-0.00378619
0.000519113	0.0978682	0.000995563	-0.0102717
0.00518772	0.206116	0.000858599	-0.0149607
0.660068	0.429214	0.00157472	0.0273563
1.84398	0.839935	0.000722168	0.101045
0.000975841	0.0618293	0.000728659	-0.0192141
0.00378185	0.17406	0.00128836	0.024113
0.000597828	0.0628423	0.00052748	0.0558423
0.00431079	0.139011	0.000758668	0.00192979
0.00374278	0.159198	0.000641112	0.0227771
0.971475	0.513594	0.000260245	0.026099
0.000486489	0.380116	0.0268728	-0.00313588
0.000673971	0.231118	0.000864904	-0.00733766
0.000447041	-0.172346	0.000676113	0.0165308
0.937575	0.243543	0.000384218	0.0536731
0.0109939	0.099375	0.00250865	0.0495532
0.00292046	0.204683	0.000668765	-0.0180899
0.00347232	0.224854	0.00120913	-0.0499887
0.00120172	0.532288	0.00889384	0.0124312
0.000858371	0.958037	0.00245669	-0.0191036
0.604414	0.393599	0.0108798	0.0147007
0.000956411	0.139932	0.0101242	0.00497448
0.0016389	0.264341	0.0013667	0.0318929
0.000569168	0.576605	0.00255019	0.0246448
0.000899299	0.134964	0.00145229	0.0462022
0.00186055	-0.139256	0.0148376	-6.66438e-05
0.0857921	0.404472	0.00470733	0.0201771
0.56556	0.475899	0.00409209	0.0739429
0.00102281	0.377991	0.00834149	-0.0115843
0.000351839	0.262882	0.00744286	-0.0236465
0.315624	0.918867	0.00294514	0.0403882
0.0744197	0.445995	0.022738	0.026393
0.0112858	0.280852	0.00664291	0.0459422
0.000244325	0.288223	0.0097702	0.0825314
0.308871	0.589088	0.00582316	0.0329104
0.000791573	-0.110749	0.0482011	-0.0282963
0.000946103	0.430245	0.176986	0.017804
0.000176322	0.339715	0.00910756	0.0575157
0.000440778	0.209384	0.0140821	0.0118128
0.0097261	0.358938	0.00565998	-0.0353155
0.00354209	0.129004	0.0261225	0.0102525
0.41034	0.710528	0.00983173	0.0454387
0.000794903	-0.121337	0.00074276	0.00934809
2.51629	0.623947	0.000513143	0.0162419
0.0052424	1.03435	0.000890763	0.0320671
2.14993	0.173263	0.148236	-0.0102048
0.0327006	0.202251	0.000553098	-0.00032654
0.02779	0.208043	0.000743823	0.0258785
0.00213882	0.268148	0.000887342	0.0615493
0.000222995	-0.0148766	0.00190668	0.0273954
0.000891972	0.100604	0.00726743	0.0563656
0.00269128	0.165396	0.00254252	0.0338397
0.00564708	0.223127	0.00751047	0.125366
0.00444841	0.102266	0.00734162	0.024123
0.0251182	0.51802	0.0130152	0.0416646
0.00018455	0.114956	0.0161898	0.0197467
0.000153034	0.0215573	0.0386633	-0.00782996
0.00055637	0.109324	0.00747697	0.0427122
0.0348033	0.0798068	0.00267774	-0.00946463
1.01	0.417973	0.0045983	-0.00144744
0.0256874	0.112648	0.00465816	0.0166074
0.0295249	0.243873	0.00525791	0.00666354
0.00239401	0.281791	0.00124141	0.128955
0.00330267	0.0839004	0.0194623	0.0553082
0.000395797	0.593874	0.039383	0.135397
0.00221946	-0.101463	1.39816e-05	0.0451931
0.00838918	0.0807893	1.39816e-05	0.0321331
0.0389378	0.230249	5.23143e-06	0.00671952
4.26915e-06	-0.0480645	3.35446e-06	0.0570416
-2.95958e-06	-0.105807	0.000895518	0.07131
6.23066e-05	0.245617	0.00133387	-0.0401276
0.000246117	0.2275	0.00352473	0.0224336
0.000271264	0.146828	0.00108072	0.0282596
0.000584284	0.178216	0.00198556	-0.00966221
0.000221665	0.152983	-1.2817e-05	0.0157971
0.00555081	0.0314508	1.18492e-05	-0.00870559
0.00472853	0.229968	0.0157929	0.0421917
1.49344	0.378251	8.80557e-06	0.00820529
0.0240567	0.199409	4.48101e-06	0.0229335
0.0133215	0.208799	4.33689e-06	-0.00585745
0.0119259	0.290098	3.35769e-06	0.0862322
0.00225953	0.268651	3.35769e-06	0.00701486
0.00131649	0.00924109	5.01722e-06	-0.0179882
0.000622652	0.176935	4.33151e-06	0.00137443
0.0113832	0.126303	7.52005e-06	0.0247927
0.0180762	0.172701	0.00112579	0.0103565
0.0014617	0.0970296	0.00127964	0.00322854
0.000484066	0.0235733	0.00157589	-0.0555737
0.0202659	0.0627592	0.00340769	-0.00935523
0.0468483	0.298968	0.00491742	-0.00579689
1.32145	0.42255	0.00197827	0.0067221
0.000836474	0.264885	4.82597e-05	0.0240577
0.0188749	0.067977	0.00107125	-0.0071616
0.020209	0.125473	0.00107385	0.0184831
1.10863e-05	0.151857	0.056501	-0.0360568
0.00601511	-0.0211471	0.00221772	0.0367555
0.000333687	0.0521481	0.00087849	0.00183383
0.000439395	0.100634	0.000567553	0.0459474
0.000649465	0.0467425	0.000885595	-0.00460775
0.00076174	0.108351	0.00076882	-0.0212169
0.0283822	0.103547	0.000616729	-0.0154855
0.616494	0.317877	0.000572881	0.0705252
0.0307748	-0.0129702	0.000488541	0.0046339
0.000648634	0.161254	0.000403697	0.0102736
0.0221012	0.0958987	0.000583691	0.0938631
0.00117907	0.0936079	0.000552283	-0.00842214
0.00659538	0.0860153	0.000257118	0.00219098
0.0246458	0.123494	0.00053181	0.0333171
0.0199247	0.0303486	0.00676203	0.0416367
0.00426354	-0.00484691	0.00420156	0.0190046
0.000576431	0.210408	0.0112195	0.00797016
0.00112066	0.121196	0.000882029	-0.00947627
0.00123045	0.0992177	0.000669048	0.00737681
0.000808813	0.0284248	0.00050327	0.0294732
0.000480863	0.0376732	0.00125662	-0.000288477
0.000926728	0.192299	0.000423902	0.00301839
0.00244544	-0.0548119	0.000695689	-0.00164955
0.616174	0.352674	0.000513375	0.00312417
0.000553863	-0.141629	0.00324992	0.00976949
0.0345977	0.312961	0.00521917	0.0290243
0.00058293	0.140143	0.0162071	0.0130202
0.00126822	0.10134	0.00111126	-0.00354317
0.00101047	0.0503213	0.00110508	0.00232763
0.0105671	0.163862	0.00300387	0.0827398
0.0154848	0.113195	0.00146426	0.0122506
8.34482e-06	-0.064294	0.00402247	0.0147174
2.38185e-09	0.159489	0.00243651	-0.0605454
0.000209476	0.164272	0.00192948	-0.0247695
0.00233766	0.315101	0.00177633	0.00403563
0.000645138	0.170698	0.00425841	0.0281791
0.00107515	0.237265	0.0249903	0.102774
0.00166694	0.0363848	0.00910359	0.0192944
0.00318533	0.460879	0.00321905	0.0661571
0.0132671	0.225944	0.0019223	-0.00833979
1.46054	0.375882	0.0176514	-0.0138602
0.000426294	0.157638	0.0227307	-0.035081
0.000344146	0.582853	0.0020338	0.0264001
0.00027769	0.3105	0.00153694	0.00733211
0.00383375	0.240481	0.00252299	0.107287
0.00454717	0.525574	0.00134245	-0.00157751
0.0118956	0.247229	0.00124573	0.0184434
1.4768	0.459446	0.0372129	-0.0505899
0.156013	0.0928433	0.035987	-0.0196645
0.0342577	0.0904465	0.00136535	0.181611
-5.72186e-06	0.218979	0.00136411	0.0222515
0.000219449	0.363576	0.00406124	0.0480913
0.000557395	0.346591	0.00463053	0.0369108
0.000214786	0.249423	0.00631986	-0.0262282
0.000434336	0.547232	0.00180451	0.0364506
0.000197698	0.105962	0.00182643	0.0407498
0.00292301	0.0279876	0.00308403	0.00637485
0.132456	-0.0961691	0.00158594	0.0342453
2.71419	0.369476	0.00125212	0.0491397
0.000339265	0.231519	0.00123578	0.0143545
0.000334043	-0.135226	0.00324054	0.134775
4.21289	0.285692	4.28202e-05	0.0314362
0.000358295	0.122118	6.01917e-06	0.0861331
0.000251929	0.275945	0.00118103	0.0610772
0.000527825	0.121077	0.00104389	-0.00350841
0.000210991	0.134404	0.00108159	0.0464141
0.00036857	0.103773	-2.16984e-07	0.0121958
0.0131437	0.146461	5.45324e-06	-0.0418485
0.0216585	0.121842	1.61993e-05	-0.0702631
0.00242737	0.15784	6.028e-06	0.118233
0.972892	0.340717	6.028e-06	0.0192426
0.0207315	0.0701217	1.37744e-05	-0.0263991
0.00124882	0.0374021	0.00297353	-0.0351877
0.000527282	0.611556	0.00328181	0.00249725
0.0124889	0.0715418	0.0031106	-0.003735
0.0207189	0.446017	0.00318328	-0.0361543
0.198073	0.227447	0.00958186	0.0098397
0.935133	0.247411	0.0125844	0.0287976
0.00442629	0.126719	0.00315539	0.0219496
0.0386304	0.153674	0.00130754	0.0544808
0.000761987	0.498306	0.00280431	0.0217279
0.00360289	0.211783	0.00232392	0.0193443
0.000178729	0.118757	0.000814748	0.0363348
0.000138123	-0.250929	0.00128219	0.0535332
0.000908225	0.205655	0.000618672	0.00303733
0.000448013	0.26183	0.000759245	0.0607916
0.000430418	0.554928	0.00137784	0.012702
0.813923	0.381215	0.000875064	0.0953627
0.170868	0.238031	0.00149839	0.0261674
0.000624554	0.27871	0.000413987	-0.0103196
0.000104421	0.328263	0.00113768	-0.00469631
0.000424714	0.300603	0.00291937	0.054318
0.00386849	0.665995	0.00704772	-0.033914
0.715605	0.333767	0.00171773	0.0389681
0.000476011	0.130469	0.000960959	-0.0175401
0.00044014	0.505883	0.00154964	-0.0372214
0.00387052	-0.0672163	0.00222514	-0.0203927
0.000455093	0.357689	0.00387237	-0.0297244
0.00143722	0.157834	0.00402065	0.00744165
0.000293026	0.645395	0.010494	0.0184166
0.000231181	0.241388	0.004789	0.0157634
0.000401845	0.632051	0.00288062	0.102147
0.00109801	0.111072	0.00331954	0.251496
0.136282	0.345497	1.93953	0.365724
0.00968164	0.222355	0.00157033	-0.0612696
0.00060895	-0.068726	0.00237544	3.00204e-05
0.0012635	0.231652	0.00227707	0.0507246
0.000697231	0.185384	0.00193982	0.0340997
0.00093081	0.261977	0.0537142	0.0273699
0.146488	0.259739	0.0945998	0.0334209
0.00709474	0.231123	0.00426736	0.106069
0.0115695	0.204435	0.00185463	-0.011183
0.000662577	0.19465	0.0170627	-0.00733558
0.0033278	0.207124	0.00866207	-0.0269258
0.00104918	0.0925884	0.00626632	-0.0211697
0.0014878	0.250034	0.00660227	0.0167009
0.00108621	-0.136614	0.00474603	-0.0165916
0.000404618	0.172261	0.00465059	0.0691011
0.00661742	0.15618	0.00149305	-0.0150255
0.00224973	0.130249	0.0257368	0.00811804
0.0220292	0.118906	0.025374	-0.0134267
0.00227697	0.0681444	0.0021769	0.0530551
0.599955	0.604704	0.00341218	0.0570003
0.0729296	0.0775293	0.00157559	0.0376701
0.000612741	0.00820935	0.00159106	0.0468085
0.00573451	0.260451	0.00374398	0.0764428
0.00233017	0.144697	0.00350523	0.015584
0.00671925	0.0870865	0.000601728	-0.0199847
3.76947e-06	0.229982	0.00127728	0.0398836
0.00366689	-0.0168165	0.0706379	-0.000744385
0.000107469	0.132129	0.00413382	0.0135534
0.00140302	0.168006	0.00628495	0.0102441
0.000391387	0.0830897	0.00686025	0.00808558
0.000511694	0.0686649	0.00185603	0.0244441
0.00134895	0.0899776	0.00297053	0.0552191
0.0042686	0.0610545	0.00153914	0.00294273
0.00270421	0.0878874	0.00139141	0.00491453
0.467276	0.446323	0.00508383	-0.0196627
0.000767928	0.254827	0.00211619	0.0561026
0.010821	0.246113	2.79836e-05	-0.0131246
0.0114514	0.0419821	1.01413e-05	0.0284559
0.0103382	0.0845705	1.06849e-05	0.001914
0.000329845	0.0814585	6.41549e-06	-0.00622613
0.00182236	-0.0638323	0.00111959	0.0692756
0.00114472	0.0267879	0.00105873	0.0256718
0.000775466	0.0652508	1.73873e-05	-0.0240163
0.000539847	0.094092	6.44098e-06	-0.0253505
0.00103582	-0.0497136	6.44098e-06	0.00440618
0.00106465	0.166479	1.47687e-05	-0.020898
0.000692684	0.137042	2.67244e-09	-0.00330415
0.00959187	0.357566	0.00270742	0.0337881
0.00705532	0.169635	0.0029323	0.0264918
0.0010652	-0.147914	0.00291956	-0.0241212
0.000509248	0.014159	0.00298677	0.0107557
0.19256	0.411758	0.000172487	0.014159
0.0124547	0.131844	0.0211992	0.0238864
0.000809933	0.0865078	0.00856499	-0.00945255
0.000626001	0.0507727	0.0108893	0.0283967
0.000584167	0.0483365	0.00173875	0.00111737
0.000496047	0.0944666	0.0243698	0.0387498
0.00010082	-0.0232208	0.00225271	-0.00625223
0.00344095	0.0656415	0.00422126	4.8669e-05
0.000616533	0.125952	0.00276997	0.0182343
0.000279983	0.236547	0.00235698	0.00163264
0.0305895	0.106514	0.000912357	0.00423881
0.0025835	0.135245	0.0013384	0.0489763
0.0131761	0.0914955	0.000628664	-0.0162824
0.00206933	0.126309	0.000792539	0.00980454
0.0031935	0.101897	0.00150467	0.0224539
0.0112119	0.18507	0.00119554	0.15901
0.0136239	0.108707	0.00154388	0.0129555
0.00132265	-0.16366	0.000533273	0.00484521
0.00406319	-0.0739513	0.000978277	-0.0153462
0.00478799	0.20627	0.00367452	0.10816
0.0496039	-0.0276479	0.00358057	0.0068346
0.00141922	-0.0141487	0.00635087	0.0580662
0.000796516	-0.00765816	0.00253217	-0.00889654
0.000972205	0.113593	0.00159207	0.0887945
0.0016852	0.231467	0.00591047	-0.0244092
0.00224148	0.171947	0.0010208	-0.019516
0.0012096	0.0489367	0.00148889	0.0358731
0.00127809	0.101891	0.00231099	0.0396072
0.0115394	0.163196	0.00253422	0.00147968
0.0124311	0.13857	0.00599755	-0.000378977
0.209315	0.451391	0.00404987	-0.0210529
0.00105146	0.0331814	0.00156931	0.0518999
0.00133265	0.160509	0.0160292	-0.00461987
0.00121933	-0.0128461	0.00621628	-0.0158812
0.00301921	0.052402	0.0043342	0.038435
0.00111233	0.0895194	0.00489992	0.0175205
4.65105e-09	0.0570107	0.0623108	0.0261935
0.00453813	-0.00238423	0.0437762	0.0263451
0.000262692	0.206204	0.00236677	0.047763
0.00796562	0.140854	0.0258848	-0.00965346
0.00312133	0.100816	0.00207944	-0.00848121
0.00160149	0.190642	2.74855e-06	-0.0016285
0.0115079	0.102166	0.00666165	0.00799929
0.0134472	0.175184	0.000764427	-0.0209309
0.0174891	0.080861	0.000614417	0.0277245
0.00131189	0.102042	0.000502273	0.00357632
0.00415424	0.0656569	0.000978733	-0.023401
0.00511956	0.138816	0.000692519	0.0602473
3.42777e-06	0.0283412	0.130184	-0.00961465
0.00201611	0.0469348	0.00519824	0.0533148
1.25863	0.64637	0.0083482	0.00765622
0.000858933	0.595379	0.00211127	-0.0349906
0.00115558	0.150312	0.0141369	0.0645074
0.00120066	0.222539	0.00246312	-0.0833004
0.911023	0.449703	2.41531e-06	-0.0250946
0.000547881	0.825762	3.91884e-06	0.00183164
6.30798	0.412491	0.00185897	0.0232745
1.60946e-06	-0.0231088	0.0106646	0.044189
0.00189393	0.265721	0.00352462	-0.00905701
0.00134846	0.110679	0.00528365	0.00906902
0.000393503	-0.0616642	0.0018147	-0.00757989
0.00038068	-0.0591249	0.000525278	-0.0619903
0.000285654	0.0116566	0.000701059	0.052231
0.000495381	0.275577	0.000340134	0.00396641
0.00120652	0.243522	0.000898167	-0.0101271
0.00210752	0.147935	0.000276331	0.0513139
0.000993029	0.156027	0.00107685	0.00789677
2.2636	0.319829	0.000671061	0.0157109
0.000162966	0.192945	0.0225869	-0.000351082
0.00125752	0.169498	0.0144207	0.0106819
0.00071996	0.280225	0.00121879	0.0021851
0.000431133	-0.0291607	0.0178709	0.0221883
2.36685	0.44772	0.0107902	0.0647049
0.00148081	0.0947604	0.00710666	0.0237407
0.000539674	0.0888884	0.0539426	0.00399104
0.00049736	0.0191068	0.00192166	-0.0356396
0.00325634	0.0548088	0.00471703	-0.00413555
0.00562587	0.451046	0.0152001	0.0444136
0.0326336	0.128997	0.00377293	0.0646808
0.00334063	0.0300946	0.00323472	0.0279922
0.000278844	0.201789	0.00067072	-0.0169957
0.000283139	0.179881	0.00873598	0.0182213
0.699435	0.436864	0.00158883	0.0427515
0.223056	0.156757	0.00330642	0.0494896
0.00109478	0.132442	0.00242338	0.0243364
6.28186e-06	-0.0312627	0.00236001	-0.037185
3.06033e-06	-0.0502552	0.00513476	0.0350281
0.00077504	0.093189	0.00207005	0.0964016
0.000522342	0.0802865	0.00230912	0.0284224
0.00507269	0.0317893	0.0154189	0.0130717
0.00108106	-0.114721	0.00164307	-0.00835527
0.000443023	0.092931	0.000836091	0.00543056
0.000481159	0.233997	0.000313091	0.0239898
0.000640321	0.0610757	0.00349254	-0.0246143
0.000369078	0.0610071	0.00857702	-0.0225661
0.000501121	0.324092	5.37221e-05	0.0301054
0.00134127	0.0457313	1.23858e-05	0.0180317
0.00225045	0.128443	0.0039638	0.0254847
0.0104589	0.250099	0.00485718	-0.0142321
0.000298509	0.492786	0.0035571	-0.0814862
0.222031	0.112777	0.0578575	0.0248529
0.918787	0.493249	-1.43866e-05	-0.0162247
0.000752159	0.118818	2.06763e-05	-0.000757041
0.00073521	0.0787847	1.06326e-05	0.0445749
0.000606585	-0.172069	8.1018e-06	-0.0192189
2.46134e-06	0.155887	8.1018e-06	0.00809057
0.00139624	0.125659	1.18864e-05	0.0352407
0.000670572	0.0501857	1.02824e-05	0.00969166
0.274047	0.614976	1.77027e-05	0.0570915
0.0748394	0.494112	0.00280025	0.0378798
8.78144e-06	0.105447	0.00175914	0.00866172
0.0043995	-0.195259	0.00664508	0.0222607
0.0747606	0.262724	0.056832	0.014806
0.285653	0.592482	0.00765695	-0.0101434
0.00156245	-0.211941	0.00439725	0.019287
0.00262131	0.163423	0.00179304	-0.00753155
0.00574917	0.21484	0.00313263	0.0250054
0.104424	0.170536	0.000913732	-0.00444105
0.00304509	0.289328	0.000912876	0.00139838
0.000176993	0.0873691	0.00454235	0.0647763
1.28804	0.278958	0.00160888	-0.0190844
0.334724	0.203654	0.00517935	0.0128539
0.0639375	0.175587	0.000950142	0.0361761
0.000488644	0.091889	0.00152793	0.022716
0.000214738	0.0823015	0.00105895	0.0431391
0.000640084	0.120941	0.000599617	0.0227878
0.00301964	0.209953	0.0014807	0.0116771
0.00439064	0.64517	0.0033433	0.0399717
0.000158759	0.165699	0.00081679	0.0227957
1.31843	0.39519	0.000436929	-0.0193675
0.0289213	0.102494	0.00040956	0.0495373
0.0347432	0.271013	0.00198899	-0.00347341
0.000489186	0.0537379	0.000995905	0.00020939
0.000553043	0.0330026	0.027559	-0.0147727
0.000380562	0.743578	0.050875	0.0463459
0.000204972	0.0382959	0.0011868	0.0102315
0.000413484	0.365238	0.00209757	0.00885923
0.00124218	-0.113769	0.0010545	0.0294476
0.0494056	0.0421558	0.000439314	0.0201448
0.00571988	0.0956277	0.00143882	-0.0427597
0.0189745	0.0852387	0.00120931	0.041538
0.0247873	0.212981	0.0148232	-0.0205693
0.0210686	0.110263	0.0147235	-0.0483372
0.00678398	0.121099	0.0165783	-0.00558365
0.000846292	0.0612716	0.00661307	-0.021114
0.00104679	0.0349867	0.00411313	-0.0225187
0.00106073	0.0838709	0.00394062	0.072116
0.0653981	0.102623	0.00471748	0.0435575
0.0294798	0.131465	0.0164994	0.0380344
0.839514	0.436516	0.0270249	0.0216338
0.186861	0.145201	0.00311004	0.0085301
0.00770837	0.111821	0.0106017	-0.0298574
0.00143034	0.146735	0.00043009	-0.0709407
6.30697e-06	0.0307335	0.00693031	0.0203155
0.00108868	-0.00987907	0.024409	-0.00436934
0.000939337	0.258562	0.000688157	0.0169044
5.22891e-05	0.0486687	0.000965604	0.073865
0.000956845	0.0434113	0.00187452	-0.00948907
0.00130779	0.0419562	0.000939163	0.0862421
0.00396518	0.0273715	0.00194081	0.0618399
0.000390905	0.0798814	0.000726695	0.173878
0.000640007	0.036473	0.0041882	0.042234
0.000593225	0.11904	0.024566	0.0186395
0.000485855	0.0724428	0.00202684	0.0416954
0.000509089	0.147422	0.00163582	-0.0318295
0.0170901	0.0978037	0.00142276	0.0142348
0.00108236	0.439194	0.00564292	0.00794164
0.0216988	0.123429	3.28265e-05	0.0233166
0.00211865	0.288387	7.89017e-06	0.00630837
0.00454713	0.0821028	0.0032353	0.0320434
0.0201019	0.184719	0.0121927	0.0124239
0.041758	0.072568	0.00431928	-0.0768487
0.0146771	0.12711	0.00670526	0.0136157
0.000455657	-0.0226628	-2.19629e-05	-0.0115145
0.000718199	0.567882	1.04685e-05	0.012354
0.0104251	0.147017	1.01546e-05	0.0129981
0.000635018	0.0218437	8.10078e-06	-0.0223427
0.00071788	0.102507	8.10077e-06	0.0352187
0.000944841	0.0317397	1.16363e-05	0.0599553
0.000422895	0.184	1.0149e-05	0.139279
0.0353352	0.201292	1.75497e-05	-0.0369577
0.186802	0.081994	0.00215389	0.00646678
0.896906	0.400597	0.00187498	0.0120111
0.00494802	0.098558	0.00178416	0.0347142
0.00109749	0.37567	0.00603628	0.0156286
1.07017e-05	0.0418375	0.0066237	0.0112168
0.00169984	0.0896629	0.00139004	0.0286094
0.000368327	0.144347	0.00178313	0.0292093
3.49461e-05	0.0590177	0.00125821	0.0679491
0.00145125	0.0605452	0.000661817	-0.0383498
0.000376209	0.0348744	0.000628841	0.0339721
0.000715395	0.0918459	0.00254842	0.0756883
0.000613905	0.120006	0.00124677	-0.0384084
0.000645674	0.219954	0.0006322	0.00780813
4.78108e-07	0.398098	0.00104468	0.0518313
0.0507736	0.0829853	0.000838409	0.0747488
0.00508222	0.247541	0.000592035	-0.000793444
0.0257581	0.173428	0.0010144	-0.0585054
0.021854	0.30533	0.0123554	0.0711048
0.00198482	0.00765338	0.0794165	0.0781775
0.000142784	0.0854056	0.000924938	0.0200685
0.983804	0.279306	0.000597448	0.0153914
1.41658e-05	0.0477459	0.000642359	0.00495349
0.000540643	0.0589851	0.000886741	0.0723501
0.000164569	0.0399793	0.000768413	0.0529242
0.0255228	0.373792	0.000758438	-0.00163577
0.0176291	0.216309	0.0148082	-0.00644193
0.000194109	0.125018	0.00587554	-0.0169003
0.000267177	-0.0308286	0.0278697	0.0552123
0.00768067	0.169273	0.0406514	0.0779233
0.734941	0.518926	0.000938118	-0.0244374
0.000471088	0.133101	0.00569594	-0.00751747
0.00345651	0.0799267	0.00454798	0.0170269
0.000200374	0.261324	0.00255942	0.00108494
0.000147658	0.178086	0.000916715	0.00878039
0.000164527	0.165477	0.000765764	-0.00525387
0.000160062	0.782009	0.00855723	-0.0265711
5.02594e-07	-0.170843	0.00280872	-0.00380976
0.0699775	-0.126662	0.00285439	-0.0132381
0.00125252	0.0805773	0.0924923	0.0258781
0.00118919	0.493401	0.0273228	0.00616111
0.00245551	0.459685	0.00466643	-0.0259148
0.00669393	0.0171712	0.0310596	0.0695878
0.604594	0.337341	0.00164934	-0.0177018
0.00384062	0.13301	0.00146382	-0.00751526
1.08827e-05	0.0640074	0.00248595	-0.0124796
7.10986e-06	0.102374	0.000453822	0.0065592
9.0007e-06	0.15885	0.000258558	-0.00646963
0.000155258	0.436787	0.000947869	0.00602322
0.222077	-0.289349	0.000828392	0.00434994
0.00264207	0.184465	0.00360545	-0.0216968
0.000497728	0.1081	0.00182509	-0.0371628
0.000955877	-0.0448456	0.00383767	0.0601602
6.19685e-07	0.699154	0.00319574	0.0513014
0.0031344	0.0509922	0.00470559	-0.0447761
0.00254989	-0.0527341	0.00103561	0.0158026
0.577733	0.474081	0.000912459	0.040355
0.00191866	0.112254	0.000943299	-0.0121348
0.00542254	0.633399	0.00795294	-0.0519367
0.000144828	0.225106	9.77932e-06	-0.00488994
1.1439	0.8121	5.94233e-06	0.00536862
0.091948	0.0382625	0.000867287	0.0173798
0.00123176	0.193402	0.000805745	0.0760697
0.00472765	0.581741	0.000776735	-0.000962233
0.00140221	0.468392	0.00166383	-0.0409915
0.00796501	0.121341	9.76418e-06	0.0226938
0.00135488	0.340101	7.92666e-06	-0.0214472
0.000931636	0.0840821	7.68891e-06	0.0109795
1.12005	0.624619	6.14021e-06	-0.00951491
0.0242713	0.354038	6.1402e-06	-0.00439799
0.00405771	0.128269	8.85222e-06	0.0360892
1.36684e-06	0.897976	7.68643e-06	0.000270051
0.0022492	0.344853	1.35938e-05	0.0447146
1.10597	0.566017	0.00182026	-0.0149551
0.0345879	0.109345	0.00153631	0.0493031
0.00677092	0.424047	0.00177128	-0.032723
0.00214888	0.166614	2.21685e-05	0.0669465
0.0147144	0.144769	0.00382398	-0.0499308
0.00568559	0.195043	0.0058	0.0491913
0.0457688	0.116886	0.00756372	0.010906
0.0345164	0.314652	0.002313	0.0042202
1.29901	0.451681	0.00222707	0.00241955
1.5613e-05	0.0748884	0.00377209	0.00705165
0.00227698	0.221848	0.0086388	-0.0204151
0.120301	0.95778	0.0056033	0.0166484
0.0115581	0.0600388	0.000363126	-0.00611382
0.00417003	0.128191	0.000458494	0.00454291
0.00466055	-0.143086	0.000371334	0.0553044
1.43747	0.511605	0.000416984	0.133336
0.000441351	0.218531	0.000508143	0.0478135
0.00411433	0.109043	0.00036225	0.0373877
0.00552626	0.116915	0.000703428	0.0238984
0.00413928	0.111301	0.00099103	-0.0053876
0.00377412	-0.0396114	0.000832413	0.057692
0.00427852	-0.369796	0.000550889	0.0877768
0.000569657	0.267448	0.000399796	0.09289
2.72614	0.635635	0.00149042	-0.0050778
0.00461082	0.436562	0.000648593	-0.0185692
0.00398981	-0.229928	0.000531862	0.129946
0.000126612	-0.110477	0.000689165	-0.0201345
1.19175	0.440962	0.00101084	0.0849421
0.000792129	-0.371211	4.044e-07	0.0356617
0.00516279	0.198746	0.00139855	0.0126559
0.00239547	0.202776	0.00146085	-0.000622585
0.00344447	0.635423	0.00221482	0.0392532
0.00503496	0.165698	0.00321017	0.0550667
1.16886	0.383333	0.00320417	-0.00722676
0.00445401	0.160647	0.00179718	0.0617646
0.100306	0.255035	0.00128723	-0.0124397
0.0768456	0.100013	0.00319486	0.0600582
0.00382046	0.166523	0.00221738	0.027803
0.00138596	0.0276778	0.0011277	0.0287102
1.51984	0.481016	0.000704639	0.00486566
6.17339e-06	0.0197545	0.000656567	-0.000863944
0.00515548	0.354107	0.00451813	0.00170294
0.000996732	0.0289913	0.0341393	-0.00213699
0.00178927	0.166787	0.0283293	0.01737
8.33241e-05	-0.0113717	0.00496688	-0.000409105
5.06507e-05	0.00687978	0.0118767	0.0356511
4.12443	0.458199	0.00138024	0.0788682
1.05343	0.0252735	0.00496853	-0.0993277
0.000105012	0.0025998	0.000918649	0.0127178
0.000117771	0.000135872	0.001488	0.0154353
0.000685775	0.00203493	0.00166908	0.173388
5.24567e-05	0.00544238	0.000461603	0.0147061
0.000146613	-0.0187426	0.000820785	-0.000164451
4.12753	0.169873	0.000747493	0.0397626
0.415226	0.0289774	0.00327891	-0.0240354
0.000100863	-0.000815664	0.00173937	-0.0183481
0.000110049	0.0403282	0.00269454	0.0363567
0.000231249	0.0449321	0.00216253	0.178528
5.89941	0.683478	0.00374519	0.00853696
1.60886	0.161483	0.000991453	0.0556465
0.790845	0.223977	0.000936137	-0.0151101
0.000319184	0.217948	0.00474863	0.00365174
0.363645	0.22751	5.45793e-05	-0.025065
0.363645	0.240468	1.33032e-05	-0.0212436
0.454529	0.294716	0.00106076	0.0283967
0.754297	0.0903773	0.000905536	-0.0104828
4.60922e-05	0.895354	1.38025e-05	-0.0501121
0.00016839	0.220286	1.38025e-05	0.0126421
1.60886	0.415383	2.91421e-05	-0.0497868
5.89941	0.811984	0.00233605	0.00939569
0.790845	0.220067	0.00206737	0.0207057
0.363645	0.196192	0.00143527	-0.0140738
0.363645	0.198265	0.00128303	-0.0127321
0.454529	0.201318	0.00126535	0.0137061
0.45453	0.382972	0.00473287	0.0269413
0.754297	0.0715244	0.00248504	0.0452248
0.00016839	0.180139	0.00236433	-0.0180239
0.788218	0.0768807	0.0027175	-0.0258278
5.14622	0.378951	0.00666033	0.0125517
0.801706	0.184161	0.00719108	0.00464752
1.74475e-05	0.35947	0.000392766	0.0351469
1.2296	0.255209	0.000445375	0.0218436
0.695587	0.218498	0.000266959	-0.034398
0.695587	0.131697	0.000317459	0.103661
1.11424	0.284255	0.000424889	0.0829137
0.000250351	0.172156	0.000543944	0.0274062
7.82903	0.329521	0.00179287	0.019225
0.338018	0.186961	0.000693249	0.0151271
1.63247	0.382708	0.000968275	0.00903851
0.589185	0.0863156	0.00054064	0.00261868
0.483389	0.153316	0.000500412	0.0799646
0.483389	0.160886	0.00117393	0.0147398
1.05305	0.0982497	0.00166042	-0.0132066
1.30348e-05	0.10856	0.00189858	0.0402218
0.33634	0.246034	0.00181541	-0.00811006
6.89195	0.495211	0.00201526	0.0636955
0.340479	0.138254	0.00171837	-0.0432097
0.977079	0.124644	0.0121601	0.0119605
4.48381e-05	0.0497419	0.000280014	0.00632838
0.000486883	0.122792	0.00353287	0.00544635
0.94318	0.389306	0.0095027	-0.00575085
0.151088	0.175922	0.0378958	0.0170554
0.000285063	0.0891871	7.03857e-05	0.00412089
6.94306e-05	0.376089	0.001708	0.00670464
0.0704721	-0.0577954	2.4532e-05	0.0214581
0.000260254	0.0537783	0.0011717	0.0170853
0.149813	0.126941	0.00860642	0.0140574
0.0670498	0.202824	0.00104494	-0.0288582
0.00029898	0.203315	0.00151379	0.00133236
7.12556e-05	0.268203	0.00213113	0.0192694
0.00478362	-0.154914	0.00446214	-0.00335819
0.000594913	-0.0431401	0.00172425	0.0582395
0.00613279	0.173974	0.0106962	0.0163321
0.000788052	0.0647976	0.00493764	0.0382763
0.000298595	0.00569641	0.00201595	-0.00458218
0.151562	0.200367	0.00292115	-0.00135441
0.871869	0.402286	6.03233e-05	-0.00494943
0.000200108	0.041437	0.00522177	0.0848288
0.143122	0.234403	8.24574e-05	0.0112538
0.00285859	-0.0142474	0.0347865	0.0310329
0.000955137	0.245519	0.0278977	0.0616447
1.30163	0.449209	0.00137677	0.0296248
0.0842758	0.0978659	0.00285358	0.00287788
0.000609456	0.0764552	0.00379912	0.194511
1.01757	0.481197	0.00280642	0.030217
0.225464	0.258774	0.0132741	0.000924377
0.000744142	0.0656158	0.00249116	-0.00263899
0.0013404	-0.00740376	0.0020223	0.211501
0.000479572	-0.0720531	0.00373324	0.0249505
9.25918e-05	0.160761	0.00920978	0.00587884
0.000721312	-0.0173195	0.00537487	0.0121581
0.225559	0.205617	0.00143117	0.0535521
1.04894	0.523274	0.00138928	-0.0657908
2.46435e-05	0.372191	0.00567914	0.0144418
26.1659	0.369484	0.00136617	0.0320853
6.58452e-06	0.270686	0.0019949	0.00863383
31.0442	0.385869	0.00140987	0.082555
4.34049e-07	0.132203	0.000906329	0.0137665
4.34049e-07	0.088674	0.000545887	0.00715107
0.0296098	0.107255	0.000683203	0.00699998
1.39647	0.31765	0.000540833	0.0572805
1.19954	0.262745	0.0119566	-0.0076777
6.79196e-05	0.516392	0.00778073	0.0205953
6.79195e-05	0.171053	0.00102237	0.0115763
0.00136212	0.117856	0.00155759	0.0037867
23.4247	0.660681	0.00340142	0.00231667
19.3631	0.322961	0.00365623	0.0146238
4.59485e-05	0.205792	0.00157151	-0.0237806
2.06138e-05	0.119316	2.08638e-05	-0.00194016
2.10855	0.0789496	7.71825e-06	0.066533
1.22771	0.224447	8.11284e-06	0.0263945
1.63301	0.70847	0.00210346	0.0385845
3.88047	0.790434	0.00235241	0.0452754
0.579291	0.0943302	0.00185799	0.0397844
0.433773	0.188571	1.29698e-05	-0.0227992
0.433773	0.197692	6.62313e-06	-0.00543488
0.886031	0.209184	4.97849e-06	0.0886447
1.18381	0.499503	4.97849e-06	-0.00809627
2.76977	0.379914	7.40588e-06	0.00783015
0.854506	0.157723	0.0024712	0.0683196
0.854506	0.371267	0.00263912	0.0294588
1.32373	0.318499	0.00773366	-0.025267
4.44936e-05	0.489708	0.00321594	0.0681049
1.63958e-05	0.393455	0.00349622	-0.0099245
0.455474	0.185043	0.00400721	0.0243363
1.11801	0.372048	0.00489175	0.0614833
0.000207465	0.687279	0.00215661	0.0265694
1.19777	0.225044	0.00104668	0.112823
2.49833	0.430781	0.000698415	-0.00969304
1.06676	0.441465	0.00317325	0.0399374
1.06676	0.287457	0.0098262	0.0691201
1.23814	0.350992	0.00440316	-0.0413306
1.30142	1.19174	0.00183908	0.0267979
0.353245	0.13023	0.00253724	0.0653519
0.684333	0.212112	0.000522595	-0.0221901
0.00054574	0.0933667	0.00083016	0.0937514
0.425367	0.0756422	0.00467141	-0.00321968
3.75936	0.51928	0.00846173	-0.0261016
1.19406	0.341542	0.00559531	0.0492896
1.18069	0.154566	0.00542368	0.0855874
0.966862	0.16149	0.000594151	0.0854432
0.000316722	0.180498	0.000575893	-0.0175998
0.000246307	0.0771748	7.72938e-07	-0.00178789
5.82561e-05	0.332018	0.00650569	-0.00748594
7.06545e-05	0.115085	0.0205331	0.0356099
0.00010839	0.198753	0.00732292	0.0417433
0.353245	0.209855	0.000592499	0.023084
0.684333	0.229928	0.00477199	0.0238919
0.000733286	0.10524	0.00515543	0.10657
0.00198845	0.0452321	0.00288047	0.0314639
1.19406	0.309203	0.00409958	0.0739353
3.75936	0.39969	0.00191945	0.0335678
0.966862	0.182971	0.00194228	0.0482679
6.62303e-05	0.296617	0.00130494	0.00651456
0.000316722	0.102247	0.0106165	0.0140298
7.06545e-05	0.164346	0.0162511	0.0433702
2.14944e-05	-0.0441405	0.00231906	-0.017476
0.00010839	0.239225	0.00224639	0.00618246
0.342682	0.12664	0.00220289	0.125058
1.66024e-05	-0.71438	0.00170646	0.0755633
2.23618	0.377556	0.00206216	0.17887
1.32853	0.458055	0.00329531	0.0928236
3.55181	0.725291	0.000975609	0.0266608
0.594058	0.116364	0.00117631	0.0723911
1.18928	0.158783	0.00135308	0.0230725
1.18928	0.122947	0.0014001	-0.01362
3.32242	0.247944	0.00514099	0.0225202
0.000257406	0.201942	0.00973649	0.0132787
0.448081	0.128919	0.00138115	-0.00265761
0.448081	0.482511	0.00158778	-0.0073005
1.18928	0.178478	0.000972893	0.0273037
1.18928	0.265067	0.00658744	0.021806
3.32242	0.548195	0.00282587	-0.00919314
0.000257406	0.278211	0.000740876	0.022639
7.337e-05	0.144313	0.000664377	0.0298625
0.000125895	0.0945379	0.00597687	0.0337661
0.872871	-0.125251	0.006174	0.0070831
1.11622	0.42528	0.00162051	-0.00137017
1.0567	0.213542	0.00184463	-0.00928906
0.888847	0.23372	0.00100975	0.00719516
0.981609	0.224621	0.000866269	0.0394929
0.981609	0.225488	0.000921637	0.0107681
2.19818	0.357971	0.000692482	-0.028045
9.12674e-05	0.825128	0.000568992	0.0138042
0.000128805	0.00173843	0.000425182	0.0244582
0.00324206	0.437464	0.00590211	0.00254098
0.00324206	0.495468	0.00459431	0.0436511
0.00324188	0.327524	0.00128704	0.0327146
0.00324188	0.119707	0.00143061	-0.00115345
0.00324194	0.258218	0.00672147	0.0213225
0.00324209	0.100218	0.0131907	-0.0243772
11.9472	0.748972	0.000994044	0.00812932
0.00324206	0.402022	0.0022236	0.0147816
0.00324202	0.24562	0.00197361	0.0820361
0.00324188	0.337428	0.00143471	-0.0120837
0.00324194	0.318004	0.003493	0.0472456
0.00324194	0.554804	0.000669862	0.0164643
2.89599e-05	0.292436	0.00114595	-0.00522012
11.9419	0.121966	0.00140053	0.0179409
5.52598e-05	0.465298	3.71286e-05	0.0207112
0.000467568	0.100256	2.04175e-05	0.00611455
0.151381	0.116665	2.04175e-05	0.0306938
0.0938661	0.223082	7.55808e-06	0.0167117
0.000300632	0.0228051	7.94691e-06	0.00331877
0.000119484	0.103495	4.85931e-06	-0.0457952
0.000119484	0.0445411	0.00155733	0.0117742
0.705879	0.312484	0.00196725	0.0581884
0.225789	0.162179	0.00477247	-0.0306488
0.0139051	0.103731	0.00179479	0.00474378
0.010869	0.0800677	0.0028049	0.000191095
0.00149968	-0.0537716	2.86447e-06	0.00731151
0.0244087	0.144526	5.79468e-06	-0.027941
0.00992469	0.0681745	0.00908716	0.0549307
0.00455941	0.00617406	2.78447e-06	0.0432314
0.00752499	-0.0916711	-8.54252e-06	0.0197256
0.000588583	-0.0686143	1.27254e-05	-0.0196604
0.000140037	0.0978631	6.47993e-06	0.0086516
0.0679687	0.162698	6.27282e-06	0.0264988
0.144108	0.117307	4.86389e-06	0.0491824
0.00023618	0.0971202	4.86389e-06	-0.00258442
9.40486e-05	0.0417052	6.26509e-06	0.0180186
9.40485e-05	0.0404263	6.26509e-06	0.00461687
0.226111	0.165646	1.08568e-05	0.061128
0.682906	0.240006	7.77442e-10	0.00610027
0.00414859	0.0494283	0.00239525	0.012041
0.00104472	-0.0404116	0.00214443	-0.0381304
0.0121157	0.107951	0.00465864	0.0384352
0.0190362	0.116442	0.00489715	-0.0130742
0.000686165	0.116673	0.000326968	0.0499686
0.00207539	0.391857	0.000156038	0.00387616
0.190145	0.258446	0.0208409	0.0129857
0.0174889	0.125185	0.00400913	-0.0150389
3.87269e-05	0.108321	0.00438428	0.039227
0.0198789	0.145705	0.0034636	0.0504796
0.584445	0.273659	0.00154764	0.00643721
0.0109135	0.0909434	0.000597828	0.0628423
0.00356201	-0.030648	0.00431829	0.00243041
0.0181345	-0.0379563	0.00405812	0.0180941
0.00458743	0.341584	0.00191559	0.0046057
3.73514e-06	-0.0609638	0.00431079	0.139011
0.000744244	0.153625	0.00166787	0.0457243
0.00337093	-0.0788529	0.00359462	0.0521852
0.00110989	0.00765332	0.0012845	0.0370351
0.0112115	0.14905	0.00277877	0.0454165
0.036432	0.257528	0.000901282	0.0418131
0.000117426	-0.0357591	0.00045871	-0.00824864
3.66222e-05	0.0154084	0.00626555	0.0823431
3.66222e-05	0.0709711	0.00413966	0.0173387
4.51517e-05	-0.0543275	0.00260432	0.0697324
0.0254702	0.134685	0.0122117	0.0347153
0.0659428	0.111839	0.000527636	2.84113e-05
0.526381	0.185168	0.000443259	0.0384348
0.000317499	0.158534	0.0314009	0.0212686
0.0840628	0.259835	0.00433561	0.0547012
0.00496423	0.113134	0.00474693	-0.0317003
0.00219453	0.0149252	0.00700852	0.0229268
0.00418519	0.0387307	0.00509745	-0.0340711
0.0255952	0.10546	0.00773735	0.00853245
0.00358263	0.0871218	0.0149448	0.0434063
0.0100911	-0.0255443	0.0019028	-0.0328348
0.00321763	0.373631	0.0016722	-0.010047
1.03132e-06	-0.046248	0.000517712	-0.01376
0.0061929	0.360361	0.00463686	0.0488597
0.0186441	6.61769e-05	0.00444801	0.0249647
0.00192552	0.309692	0.00651809	0.0106242
0.00331246	-0.035999	0.00837662	0.049146
-2.47933e-05	0.14312	0.0175833	0.0352682
0.0155908	0.0633593	0.0089335	0.045164
0.597721	0.277491	0.00240304	0.040557
0.00517076	0.276361	0.472279	0.0242498
0.00271178	0.393188	0.0269975	-0.0420366
0.00216498	0.0313792	0.0251599	0.0112933
0.0201683	0.195478	0.00265811	0.000592349
0.0159591	0.0911826	0.0113321	-0.0157841
8.81238e-05	0.142514	0.0136783	0.0373342
0.00440983	0.113931	0.181019	-0.014031
2.62057e-05	0.112832	0.0118406	0.0365036
0.61678	0.483604	0.051866	0.0368576
0.00208411	-0.0575286	0.0349344	0.0128444
0.310402	0.456509	0.0327245	-0.0284515
0.318403	0.194802	0.00442892	0.0904829
-0.00183325	0.147763	0.000520532	0.0261919
0.014009	0.286577	0.00359426	0.0974033
0.191378	0.299534	0.000578099	-0.0170487
0.00108835	-0.235736	0.000823632	0.00550538
0.000584455	0.793923	0.00182832	-0.0313769
0.197978	0.818299	0.00205104	-0.111351
0.00172949	0.180737	0.000298984	0.122153
0.00366	-0.0456584	0.0422588	0.0219293
0.00483064	0.613755	0.0519677	-0.0185144
0.616105	0.472115	0.0112453	0.00718129
0.00138218	0.167424	0.0129675	0.039017
0.699136	0.559913	0.00446827	-0.0241205
0.000822385	0.228907	0.00130163	0.014559
0.00369989	0.184715	0.00303092	0.0307325
1.16231	0.228967	0.00140018	0.00605537
0.00147186	-0.277497	0.00201923	0.0131565
0.000913211	0.434701	0.00296977	0.217545
0.0468966	-0.00615831	1.52793e-05	0.0247303
0.000392541	0.761321	1.52793e-05	0.0401519
0.220301	0.326453	5.47322e-06	-0.00211325
0.044327	0.139025	5.78446e-06	0.000798703
0.00362916	0.131273	3.50208e-06	-0.00842328
0.00475605	0.415414	0.00123187	0.0407934
0.000759478	0.218608	0.00141921	-0.0329205
0.0443652	0.128345	0.00197867	-0.00477768
0.245641	0.379048	0.0151652	0.0957357
0.00389914	0.0946794	9.43948e-06	0.0560267
0.00387695	0.516774	4.67991e-06	0.128525
0.493751	0.528468	4.53253e-06	-0.0625266
0.00287066	0.0807753	3.58252e-06	0.0210044
0.00113911	0.251326	3.58251e-06	0.0107584
0.0034763	0.869389	5.23125e-06	0.0220542
0.00234164	0.148744	7.99217e-06	-0.0109656
0.00105528	0.108994	0.00100872	-0.00406511
0.00325409	-0.133355	0.00101618	-0.043269
2.25358e-05	-0.026113	0.00125596	-0.0055763
0.00158536	0.25485	0.00148043	-0.0406045
0.00391709	-0.0853277	0.00148471	-0.00867924
0.243848	0.44496	0.000659957	0.0218632
0.0156666	0.146559	3.70704e-05	0.0653131
0.00316748	0.124895	0.000887212	0.0102287
0.00267963	0.187575	0.000860188	0.022073
0.0215382	0.788995	0.00670558	-0.0196443
0.00726222	0.140176	0.00447389	-0.011174
0.00589995	0.0606504	0.00206304	-0.0102352
0.00272393	0.0464021	0.00190702	0.00677903
0.00123849	0.190529	0.00105967	0.0325024
0.0156383	0.209775	8.46602e-05	0.0131572
0.239317	0.444878	0.000699058	0.0491482
0.0158747	0.0630875	0.000328094	0.00335212
0.0124003	0.121913	0.00044665	0.0474933
0.000380705	0.0818964	0.000429912	0.00326652
0.775861	0.266938	0.00109102	0.00078457
0.00159533	-0.410913	0.000302154	0.0165458
0.0327457	-0.363326	0.000347365	0.0468934
0.00232045	0.131817	0.000273886	-0.0285173
0.0622492	-0.300568	0.000562983	0.0148985
0.00388054	0.0533307	0.00319623	0.0245607
0.00217129	0.404171	0.00525663	0.0290285
0.670889	0.568112	0.0154511	-0.00274795
0.00565466	0.403782	0.000475208	0.0983775
0.619063	0.612619	0.000436645	0.0496373
0.000161219	0.417858	0.000310281	0.0164486
0.000150274	0.108487	0.000269214	-0.0114407
0.0329029	0.0617179	0.000838448	0.00776227
0.00189139	0.191277	0.000293324	0.0116023
0.00143458	0.352107	0.00324219	0.035127
0.00786471	-0.0149316	0.00349873	0.0113139
0.752742	0.600706	0.0345275	-0.0271545
0.219507	0.283805	0.0375197	-0.0121459
0.00133837	0.169684	0.00117464	-0.0282822
0.000554099	0.394313	0.00101376	0.00708518
0.000209949	0.416046	0.00148876	0.0283186
0.00159042	0.118491	0.00085502	0.020317
0.00134728	0.218651	0.006774	-0.00564859
0.000557708	0.0316272	0.00748779	-0.0689785
0.000852488	0.406599	0.095044	0.038456
0.00734119	0.0128974	0.00667371	0.030585
0.219364	0.273986	0.00278355	0.0368663
0.670923	0.452229	0.00232855	0.0155589
0.0169012	0.117057	0.937575	0.243543
0.00183416	0.173455	0.012297	0.0264635
0.000473064	0.0861541	0.0257233	0.134548
0.000142842	0.0895571	0.0257797	-0.0252345
0.000398826	0.0987162	0.00248136	0.0380351
0.00252768	0.12634	0.0138313	0.068309
1.29065e-05	0.0592148	0.0118742	0.0482394
1.00526e-05	-0.115323	0.0416088	0.110503
1.67616e-05	0.0410521	0.0428225	0.0883842
6.28798e-09	-0.0504136	0.243629	-0.00311109
0.0013789	-0.0409236	0.235823	-0.0186833
0.000768281	0.278803	0.000441038	-0.0296419
0.00551771	0.125342	0.00347232	0.224854
0.00194389	0.0249805	0.000651438	0.0124502
0.00101207	0.130395	0.000900307	0.134702
0.286718	0.45051	0.00158646	-0.0534722
0.0169142	0.231049	0.000474415	0.0872484
0.00405579	0.0686675	0.00667579	0.0463442
0.000935494	0.134961	0.0354597	-0.0208865
0.00295111	0.0919418	0.0492758	0.0169606
0.00421085	0.172143	0.0471613	-0.0195196
0.000609303	0.0720662	0.0110609	-0.00614794
0.000433498	0.0857937	0.00480085	0.0643079
0.00121429	0.077271	0.00327835	-0.0183306
0.00310588	0.143349	0.0013021	-0.00910002
0.000242097	-0.00187407	0.00141044	0.0117456
0.000935884	0.0527545	0.000703925	0.011834
0.000546708	0.101058	0.00198432	-0.00464276
0.000683724	0.0404866	0.00280314	0.135218
0.0027023	0.0509842	1.50572e-05	0.0434289
0.0169069	0.17571	5.38451e-06	-0.0171033
0.278028	0.503308	5.69022e-06	0.0277092
0.0390547	0.116255	0.0012215	0.0573042
0.00494404	0.0688909	0.00150823	-0.0196394
0.0252999	0.105241	0.00180041	0.0470574
0.00174588	0.150636	9.2976e-06	-0.0240798
0.000750612	0.179407	4.60157e-06	0.0186551
0.031931	0.123949	4.45609e-06	0.00500384
0.0020505	0.315964	3.51972e-06	0.0705987
0.0494961	0.160989	3.51972e-06	0.0337281
0.00356865	0.100884	7.87042e-06	0.0243475
0.40674	0.334252	0.00101273	0.0140465
-0.00174811	0.139441	0.000973374	0.0316887
0.021853	0.159932	0.0023377	-0.0364085
0.00368563	0.211122	3.82839e-05	0.0651153
0.00327261	-0.143524	0.00648831	-0.00780378
0.0314291	0.0390422	0.00430714	0.0871245
0.0022532	-0.0132546	0.00195358	-0.0599803
0.00216117	0.348266	0.0036133	-0.000356325
0.000464132	0.165283	0.00117619	-0.00128919
0.00063076	0.289918	0.000828625	-0.0704223
0.00162631	0.204505	0.000676842	0.228407
0.00374184	0.0697336	0.000455374	0.0144552
2.76797e-05	0.103303	0.000439476	0.0187655
0.000442353	0.230851	0.00111699	0.0437234
0.00224713	-0.00893365	0.000303219	0.0643228
0.372988	0.432208	0.000357768	-0.0190126
0.0231817	0.119579	0.000508605	0.0520108
0.000503508	0.297273	0.000268691	-0.00884907
0.00115352	0.339707	0.000720243	0.0276212
0.0110802	0.14944	0.00046209	-0.0262225
0.0114703	0.0898176	0.000313441	0.0236768
0.00240176	0.0781755	0.000315558	0.0217205
0.00103325	0.194332	0.000567039	0.0185299
0.286482	0.470167	0.00309314	-0.0171702
0.0170649	0.0908799	0.0422953	-0.0112389
0.000720717	0.00684294	0.0320448	-0.000263069
0.000462201	0.0241407	0.00115341	0.0466898
0.0133569	0.0897607	0.00102698	0.0428847
0.00751731	0.102352	0.000972859	-0.0229008
0.0232173	0.161675	0.000303582	0.0473839
0.017115	0.110881	0.00158964	0.0565336
0.266352	0.426588	0.000884317	-0.00587622
0.00196085	-0.0134735	0.00404322	0.0745908
0.00122788	-0.0749927	0.0290237	0.0251712
0.000488837	-0.225321	0.00214335	0.0912778
0.000693939	-0.126546	0.0117498	0.0059712
0.0359638	0.316417	0.00145138	0.00430502
0.147619	0.206281	-0.0029477	0.0121264
0.0122618	-0.16596	0.0463461	0.0078645
0.0825425	0.210781	0.00689822	0.00968657
0.000810772	-0.179738	0.00404804	0.0170614
0.000828009	0.342635	0.00498814	-0.00991915
0.00256468	0.210506	0.000755653	-0.0169998
0.00249027	0.129278	0.000893303	0.0239946
0.0204447	0.0696379	0.0012277	0.0289356
0.0213078	0.0681648	0.00267093	0.0957612
0.0031829	0.221815	0.00336681	0.0509094
0.00160904	0.143211	0.00107858	-0.00873929
0.00229358	0.0305019	0.000884179	0.0329664
0.720438	0.258854	0.00127736	0.0196178
0.0189334	0.0939224	0.0773444	0.0335922
0.00153467	0.361715	0.0217661	-0.00165305
0.000232598	0.359873	-0.00289892	0.0469179
0.00295128	0.0144065	0.0015758	-0.00992789
0.0116865	0.297002	1.30267e-05	0.00920542
0.0191183	0.0794451	4.97755e-06	4.22526e-05
0.000421287	0.0345335	5.29912e-06	0.0310642
0.00394559	0.0569285	3.22209e-06	0.00154136
0.00190184	0.0801021	0.000781467	0.016119
0.00261698	0.0671939	0.000764906	-0.00688585
1.0583	0.408294	0.000780496	0.0421261
0.000412748	-0.0387119	0.000618793	-0.0246906
0.00389826	0.150912	8.40299e-06	-0.026828
0.000394094	0.0579109	4.29303e-06	-0.00795936
0.000532136	-0.0848542	3.36182e-06	0.0378661
0.00208337	0.320241	3.36182e-06	0.020338
0.00339282	0.231259	4.716e-06	-0.0236495
0.00374018	0.110351	0.00115251	0.0164886
0.506169	0.371609	0.000906566	0.00578609
0.00230635	-0.0852398	0.00079794	0.0150166
0.00271403	-0.115269	3.90205e-05	-0.0103334
0.00223541	0.352919	0.00181593	0.01708
0.00350555	0.130056	0.00119441	0.0499318
0.00345549	0.102869	0.00323441	0.0130136
0.00837056	0.878614	0.00219236	0.0285013
0.0041419	0.291408	0.00488163	0.0211385
0.000837834	0.0509413	0.0108564	0.037847
0.0022657	-0.0475227	0.0015259	-0.0203915
0.000412018	0.463279	0.00133941	-0.000704086
9.47455e-06	0.0468866	0.000598315	0.000904263
2.93031e-09	-0.0724567	0.000677697	0.0454254
1.15946	0.330337	0.000573379	0.1052
0.00299263	0.40982	0.000774146	0.0661617
0.00364266	0.0184633	0.000395227	-0.00823612
0.581227	0.503409	0.000475929	0.0458132
0.570053	0.747738	0.00115934	-0.00392359
0.0017517	0.160529	0.000821081	0.0997255
0.00616856	0.0164043	0.00270018	-0.000657676
0.00187003	0.147896	0.00757543	0.0220985
0.000869292	0.20509	0.00288972	0.032676
0.00236229	-0.0282931	0.0022424	0.00897258
0.000118251	0.0838484	0.000920321	0.0117911
0.000132301	0.307315	0.00273932	-0.0204727
0.00148283	0.512406	0.0169876	-0.0125338
5.02721e-05	-0.125059	0.00664094	0.0574898
0.00202792	-0.0608869	0.0170633	0.000885371
0.000380674	0.107965	0.0370852	0.039672
0.0729337	0.24022	0.000460875	-0.0128374
0.00483473	0.263312	0.00117257	0.0115643
0.0127827	0.0387849	0.00298654	0.0123367
0.00310298	0.11342	0.00359632	-0.00139789
0.85775	0.45126	0.000187397	-0.064973
0.00170334	0.0831823	0.000835281	0.0248226
0.00184945	0.0633964	0.0177421	-0.00719898
0.0733651	0.295742	0.00120306	-0.0204087
0.000852648	0.471994	2.46034e-06	0.00254338
0.00232441	0.144661	0.000505322	0.00846886
0.888826	0.567332	3.40639e-06	0.038731
0.00267445	0.266902	3.28854e-06	0.00927046
0.00033323	0.368336	2.58444e-06	0.0161556
0.0106553	0.0942863	3.60242e-06	0.0399658
0.000557577	0.241663	5.32684e-06	0.0700037
0.00134567	0.0778688	0.00114689	0.0142448
0.0847764	0.186339	0.00158761	0.0106917
0.00600656	0.158412	0.00521632	-0.0108466
0.756752	0.376563	0.000475178	-0.00398574
0.00294582	0.352048	0.000615021	0.0483138
0.0104465	0.237015	0.000319025	-0.0207047
0.00172705	-0.0939626	0.00280586	-0.0337727
0.00510977	0.146223	0.000763713	0.0260455
0.0133243	0.0571163	0.0170123	0.218964
0.000187712	-0.223279	0.0126688	0.0361075
0.00714052	0.0544689	0.026147	0.027843
0.0987236	0.104067	0.024859	-0.0164704
0.856638	0.437018	0.00343438	-0.0705704
0.000661519	0.150216	0.108218	0.0701367
0.000521592	0.109465	0.0288803	-0.00724025
9.23179e-06	0.346348	0.0740757	0.00983057
0.00471887	0.347551	0.0347287	-0.0068161
1.85162	0.409095	0.00380833	0.0369195
0.0455671	0.244656	0.00422123	0.0130198
0.00280238	0.117901	0.0023797	0.0262292
0.000403196	0.395751	0.00492147	0.0766043
0.00444652	0.24213	0.000367888	-0.0285734
0.000982197	0.634303	0.00439773	-0.00221444
2.4518	0.357471	0.00623895	-0.0445453
0.000489582	0.230096	0.0014591	0.0616723
0.00516033	0.063638	0.000432462	-0.0208719
7.38817e-06	0.222399	0.000216678	-0.0138074
0.184778	0.372655	0.000634208	0.0173936
3.39237	0.525828	0.00431463	-0.0216239
0.000529591	0.250601	0.00460213	0.126226
0.0024972	0.589752	0.00783781	0.0115719
0.000175698	-0.179252	0.0108779	0.0511185
0.000742089	0.194694	0.00900175	0.0251886
0.0100656	-0.0624047	0.0892604	0.0624574
0.00228388	0.984509	0.0100227	0.0706632
0.0228916	0.905144	0.0206201	-0.00750076
0.0707661	1.16244	-0.00185069	-0.0144756
0.00150937	0.29519	-0.00131006	0.00640028
0.00051317	0.274105	0.00138612	0.0233591
0.00352295	0.973749	1.55291e-05	0.065764
0.699489	1.0589	5.39531e-06	0.0315634
0.00444862	0.649258	5.70148e-06	-0.0225931
0.00477788	-0.0344748	3.34191e-06	0.0138459
0.00059882	-0.426351	0.00082615	0.0207498
0.851786	0.324607	3.93485e-05	-0.0182841
0.00448032	0.438422	9.50177e-06	-0.0254303
0.00246327	-0.102257	4.56226e-06	0.0169458
0.00205224	0.465865	3.35014e-06	0.00480609
0.0147283	0.304162	3.35014e-06	0.037955
0.00317439	0.432004	5.15471e-06	0.083315
0.685895	0.5887	4.3985e-06	-0.00571437
0.00531957	0.321043	8.00557e-06	0.0243133
0.00166884	0.158381	0.00119085	-0.00249475
0.00064822	0.379548	0.00171982	0.0138229
0.000526087	0.324608	-0.00125765	0.0192561
0.756988	0.383867	0.000877492	0.00460409
0.00175778	0.669008	2.13308e-05	0.0389519
-0.000697859	0.101674	0.00105474	0.00193342
0.00155338	-0.159504	0.0088188	0.000803495
0.0014942	0.090492	0.000365755	-0.0140828
0.00486156	0.15368	0.00707257	0.0306965
0.740863	0.847968	0.00315398	0.0377844
0.000429525	0.117964	-0.0014933	0.0135889
0.00062764	0.438477	0.000843642	0.0181658
0.000445565	0.0247051	0.000859754	0.0102137
0.000324886	0.207871	8.77426e-05	0.00412487
0.00269228	0.0886193	0.000357195	0.0325813
0.00637598	0.362985	0.00035241	0.103998
0.00172955	0.0553843	0.000578588	0.0241118
0.411749	0.565604	0.000302581	-0.0147552
0.038786	0.210485	0.000301788	0.0669203
0.00225398	0.0384198	0.00104592	0.00702078
0.000565748	0.620659	0.0002007	0.0508089
0.000451076	0.178655	0.00211315	0.13382
0.00582637	0.203082	0.000495344	0.0249767
0.0318927	0.496074	0.000567914	-0.00795006
0.0202566	0.101628	0.000343278	0.0016793
0.0388068	0.213973	0.000311305	0.0625387
0.418389	0.517414	0.000550589	-0.00621488
0.000817664	-0.0146721	0.00101631	0.0499236
0.000544994	0.168835	0.00840832	0.0164366
0.00645088	0.223872	0.00555958	0.0178887
0.0305518	0.120621	0.00287817	-0.00960013
0.00517044	0.106471	0.00184193	0.0304306
0.0104167	0.289563	0.00123389	0.0175662
0.409899	0.426566	0.0245184	0.0301912
0.000936608	0.0784484	0.0251765	0.0204283
0.00464738	0.144246	0.0749088	0.162712
0.00396537	0.242285	0.00390368	0.058816
0.0317117	0.241237	0.0565895	0.0228508
0.012677	0.698086	0.115549	0.0551205
0.0322968	0.457154	0.0271768	0.00707989
0.450285	0.419213	0.0436202	-0.0116625
0.000582039	1.64813	0.0720557	-0.00585735
0.000752239	0.161563	0.0059103	0.0592617
0.000330289	-0.0354553	0.00724434	0.020943
7.00572	0.121141	0.00374622	-0.011962
0.000488232	0.105583	0.00468681	-0.0169898
0.000275668	2.20845	0.0181847	0.0121711
5.58301	0.382072	0.0322277	0.116546
6.04325	0.507625	0.000539917	0.0212965
0.00529729	0.166057	0.000545194	0.0492073
2.58464e-05	0.113652	0.00632914	0.0322443
1.31809	0.403064	0.00630193	-0.023861
0.0223739	0.492773	0.000623821	0.0366709
2.46456e-05	0.122018	0.00380951	-0.00899836
1.04521e-08	0.314334	0.000509004	0.0110541
1.36822	0.33101	0.000650436	-0.0247253
0.0508964	0.197203	0.000325074	0.213464
0.0119206	0.245397	0.00918893	0.0201455
0.0048626	0.0480436	0.024195	0.00208871
0.000471425	-0.0415057	0.0193888	-0.000602735
0.000679007	0.0244565	0.0134619	0.0307285
0.000419381	0.03789	0.0766873	0.0352743
0.00996756	0.0489061	0.0219424	-0.00381654
0.00432354	0.661373	-0.00140103	0.0430605
0.0107684	0.10246	-0.00108135	-0.0319575
2.68247e-05	0.0661651	0.00165665	-0.0282679
0.00427074	0.0622877	0.00263303	0.00407368
0.0115387	0.174535	2.66459e-05	0.0257708
0.00971744	0.102066	1.46806e-05	0.00141216
0.000858624	0.0858975	1.46806e-05	0.0175479
0.00111413	0.220412	5.13998e-06	0.0311102
0.00103484	0.283395	5.42908e-06	0.0203894
0.000828806	0.26146	3.1926e-06	-0.00961601
0.728563	0.409651	0.000845428	-0.0301044
0.00918121	0.119866	0.000818141	-0.0210529
0.0414171	0.253254	0.00102334	0.00854841
0.0287302	0.0330125	-1.01655e-05	0.00557026
0.000204329	0.135239	9.01243e-06	-0.00573192
0.000402773	0.108987	4.3511e-06	0.0385741
0.0170567	0.0861282	4.20123e-06	-0.0168061
0.0508469	0.072171	3.19957e-06	0.00388634
0.00354023	0.203379	3.19957e-06	0.0120679
1.91025e-05	0.221593	4.91258e-06	0.0405036
-0.000478389	0.16842	7.60438e-06	-0.0271034
0.000716486	0.100235	1.29487e-09	0.00822299
0.000415252	0.206996	0.00170964	-0.00689746
0.000433477	0.0734723	0.00126671	0.00961923
0.000421559	0.287331	0.00102447	-0.0294594
0.000319049	0.142931	0.00214452	0.0280717
0.0091476	0.218503	0.00109328	0.0620425
0.740124	0.429808	2.27218e-05	-0.0142372
0.000545136	-0.0141936	0.0163368	0.0289528
0.00495714	nan	0.000430433	0.0138161
0.00486503	0.16066	0.00635293	0.051205
0.0272784	-0.021074	0.00344212	0.0699912
0.00530277	0.204099	0.00162194	-0.00351551
0.000150575	0.0198729	0.00158427	0.0307582
0.00176848	-0.0381085	0.00106022	0.00367351
1.52479	0.329228	0.00113994	-0.00204825
0.00229023	-0.109619	0.000405692	0.0262642
0.00408793	0.305558	0.000371771	0.0977528
0.000124136	0.41787	0.000308904	0.0241025
0.000278808	-0.196541	0.000619418	0.0710976
0.00094699	-0.0392324	0.000412673	0.0352677
1.41615	0.447097	0.000450634	0.0671412
0.00539329	0.288189	0.00205209	0.0200871
2.27543e-05	0.131888	0.000588494	0.0145562
1.17993	0.317481	0.000402082	-0.0143455
0.0152578	0.125642	0.000434756	0.0319754
0.000129083	0.148673	0.000321249	0.0451799
0.00329971	0.0682625	0.000344456	0.0153012
1.21632	0.359761	0.000515037	0.0650034
0.000166194	-0.116542	0.000433719	0.0611051
0.00404141	0.181874	0.00181371	0.0329498
0.00159405	0.0619786	0.0013847	-0.00363523
0.0452768	0.245391	0.00562889	-0.0499363
0.000921779	-0.0363409	0.00798687	0.0322189
3.25388	0.416252	0.00206914	0.0759572
0.00404949	0.0497504	0.00318772	-0.00226835
0.000517022	0.39064	0.0018101	0.0626974
0.000309553	0.101558	0.00117898	0.0276647
0.0279958	0.190505	0.075358	0.0230957
0.00225395	0.0114586	0.0428709	0.0557404
0.00213289	0.0605291	0.00409522	-0.0144932
0.482883	0.0765728	0.0014373	0.0452762
0.00970587	0.2977	0.00206967	0.0834814
0.0162998	0.260361	0.00179224	-0.0643129
0.0119767	0.09835	0.144355	0.0255261
0.0027895	0.316986	0.0107108	0.0297162
0.0121541	0.472501	0.0258809	-0.00581497
1.79275	0.430964	0.000402511	0.0382829
0.540871	0.159503	0.00046134	-0.0390668
0.00510322	0.160578	0.0113158	0.137846
0.000713479	0.0594205	0.00229376	0.105932
0.00223918	0.072535	0.000994125	0.110847
0.00387174	0.297967	0.00212925	-0.0337677
0.00226018	0.12655	0.00229939	0.0611789
0.541	0.104444	0.00826583	0.0355419
1.6317	0.836398	0.0107	0.0627221
0.0484752	-0.105785	0.00173536	-0.0156893
0.00155558	-0.024324	0.000746851	0.0117517
0.00532918	-0.0649089	0.00178217	-0.0360388
		4.35212e-06	-0.0312105
		0.00101062	0.00518095
		0.00157521	-0.101603
		6.95702e-06	-0.0602554
		3.54574e-06	-0.0209484
		2.65779e-06	0.117625
		2.65779e-06	-0.0406379
		3.9691e-06	0.0568576
		5.94322e-06	-0.0236142
		0.00068754	0.028973
		0.00117904	0.0291605
		0.00667556	-0.032535
		0.00113903	0.00921262
		0.000481364	0.0536629
		0.0010805	0.00376347
		0.000504483	0.00785663
		0.00046127	0.00596046
		0.00116993	0.0539375
		0.000265522	0.0349632
		0.000392486	0.151144
		0.000407702	0.0904477
		0.00218582	-0.00884713
		0.00411216	-0.0277158
		0.00584012	-0.126199
		0.00281364	0.226504
		0.00309102	0.140619
		0.0248863	0.0231507
		0.00140279	0.0489448
		0.00376587	0.0581438
		0.00329824	0.148707
		0.00248339	-0.00679267
		0.00157988	0.156101
		0.00215702	0.0450542
		0.00354209	0.129004
		0.0039992	0.225991
		0.00144206	-0.0169374
		0.0016013	0.0507274
		0.00203634	0.0418662
		0.00280298	-0.0108466
		0.00870675	-0.0053116
		0.00634951	0.0328013
		0.00051497	0.00163006
		0.000520319	0.0237562
		0.0016564	0.188098
		0.00463806	-0.00580586
		0.00342165	-0.0111944
		0.00588428	-0.0154506
		0.00143104	0.0496444
		0.00148075	0.0691534
		0.00306998	0.0033368
		0.00300851	0.0231298
		0.00134105	0.146503
		0.000811743	0.0623281
		0.00133082	0.0428307
		0.00104148	0.0782195
		0.0616764	-0.0157231
		0.000531494	0.00517413
		0.000671412	0.0442248
		0.00150514	0.0136211
		0.00243794	-0.00219288
		0.00163482	0.0177995
		0.0128813	-0.0191496
		0.0149951	0.00966459
		0.00545253	0.0487585
		0.0032512	0.0229487
		0.00374407	0.0101731
		0.0095877	0.106227
		0.00503767	0.0434592
		0.00444532	0.206826
		0.000102563	0.00629373
		5.68794e-05	-0.022304
		5.68794e-05	-0.0164681
		2.16088e-05	-0.00135868
		2.29188e-05	0.0349973
		1.40433e-05	0.0354999
		0.00422014	0.00415002
		0.00491128	0.0277441
		0.0024751	0.0146708
		0.00311056	-0.0143708
		0.00324478	0.0191434
		2.0082e-06	-0.00828838
		9.21644e-06	-0.00143123
		3.62414e-05	0.0698335
		1.86476e-05	0.0851667
		1.80971e-05	0.0176103
		1.44927e-05	0.0408558
		1.44926e-05	0.0116079
		2.05944e-05	0.0211085
		1.80912e-05	0.0126102
		1.80912e-05	0.00795707
		3.04554e-05	0.061647
		0.0149652	-0.00370976
		0.0157139	5.29999e-05
		0.0121417	0.012811
		0.0102666	0.00393879
		0.0126232	0.025757
		0.00045875	0.0637759
		0.000181472	0.0292598
		0.00885058	0.078261
		0.0231397	0.0692991
		0.00372407	0.075241
		0.0537564	0.032019
		0.0628945	0.00547634
		0.00397275	0.0268742
		0.00277766	0.0713609
		0.00287132	0.140777
		0.00859929	-0.00362289
		0.00333209	0.0269252
		0.00614807	0.00239001
		0.00533946	0.034094
		0.00181863	0.0415342
		0.00234921	0.0692156
		0.00115231	0.0358436
		0.00123298	0.0254394
		0.0021066	0.0270606
		0.00203499	0.0197066
		0.00670674	0.00664089
		0.000836889	0.00217454
		0.00138295	0.0942079
		0.00584128	-0.0192165
		0.00655846	-0.0288004
		0.00372029	0.0288342
		0.00365326	0.0475215
		0.00216645	0.0567257
		0.00253387	-0.0153179
		0.0221318	0.0111458
		0.00199295	-0.0198782
		0.00257833	0.114878
		0.00500922	0.0292087
		0.0032735	0.0275454
		0.00866874	0.00704029
		0.00953347	-0.00834448
		0.00159538	0.0204215
		0.00131044	0.0015474
		0.020132	0.0113663
		0.0240366	0.00207274
		0.00295346	0.0240967
		0.0252071	0.0260168
		0.0150451	0.0664348
		0.000526666	0.051241
		0.00400124	0.0326297
		0.000229609	0.0139553
		0.000854979	0.0650866
		0.00400056	-0.00171008
		0.00592063	0.0337563
		6.87222e-06	-0.000411685
		0.000787896	0.0170531
		6.87968e-06	0.0204669
		1.58821e-05	-0.0115385
		0.00152722	-0.00193182
		0.00067219	-0.0247738
		0.00106642	-0.0264613
		0.00683296	-0.000243632
		0.00645333	-0.0106751
		0.00225743	0.00134385
		0.0324878	0.121777
		0.00119098	-0.0100923
		0.000991781	0.0102688
		0.0108426	0.0897505
		0.010514	0.0175108
		0.00338465	-0.037096
		0.00415551	-0.0123651
		0.106918	0.0391661
		0.0554346	-0.00368689
		0.00155328	0.0325016
		0.00232255	0.0470926
		0.00252454	0.0164481
		0.00205681	0.0401074
		0.00219725	0.00867449
		0.0126768	0.0255274
		0.000203544	0.0208957
		0.000153519	0.005904
		0.00275635	0.0573847
		0.000222995	-0.0148766
		0.000389046	0.00480723
		0.000263074	0.0590925
		0.000293673	0.053564
		0.00200695	0.0354175
		0.00521304	0.019881
		0.00551464	0.00380326
		-0.000473969	-0.0362548
		0.000525645	0.00160571
		-0.000489626	0.0177602
		0.0003025	0.00581295
		0.000660584	0.00555603
		0.00117999	-0.00163285
		1.03259e-05	0.049285
		1.03259e-05	-0.0722017
		3.86626e-06	-0.0225569
		2.29157e-06	0.0460353
		0.000615238	-0.0246367
		0.000681227	-0.0281829
		0.000620051	0.00191694
		1.39746e-05	0.0569108
		6.37109e-06	0.0538336
		3.10904e-06	-0.0100454
		3.00365e-06	-0.0182542
		2.29751e-06	0.000491919
		2.29751e-06	-0.000399612
		3.50307e-06	0.0317626
		5.38635e-06	0.0264606
		0.000784557	0.0336351
		0.000530699	-0.0205704
		0.000395117	-0.0159572
		0.00040926	-0.0468724
		1.9202e-05	0.0190532
		0.00460574	0.0443177
		0.000255783	0.00204364
		0.0013927	0.00814683
		0.00068893	-0.00018202
		0.000435235	0.0800661
		0.000452998	0.029464
		0.000631217	-0.060245
		0.000539917	0.0144574
		0.000299036	0.0635882
		0.00018455	0.114956
		0.000254941	-0.0267296
		0.000484851	0.0356514
		0.000150376	0.0684717
		0.000153034	0.0215573
		0.000140347	0.00359591
		0.00137639	0.113842
		0.00465919	0.0308008
		0.000527673	0.0363602
		0.000315437	0.00967953
		0.00017837	-0.0143537
		0.000158751	0.0172141
		0.000126917	-0.0619068
		0.000888022	0.0477889
		0.000413436	-0.00407559
		0.000141251	0.125398
		0.000299123	0.0726398
		0.000262886	-0.0874358
		0.00023251	0.0770677
		2.30232e-07	-0.0150625
		0.00112953	-0.0230051
		0.000503727	0.012146
		0.00349269	0.0444264
		0.00285785	-0.011438
		0.0015939	0.0390935
		0.00128952	0.00177897
		0.000610375	-0.0210641
		0.000831393	0.0262342
		0.000564343	0.0153819
		0.00716442	-0.0407864
		0.00967677	0.00478107
		0.00246181	-0.015081
		0.00129399	0.00858127
		0.00130987	-0.0420526
		0.0134069	0.0177385
		0.0135771	-0.0419986
		0.0370319	0.0424748
		0.071086	0.0164996
		0.115179	0.0181291
		0.00201831	0.00986294
		0.00240462	0.00960996
		0.00262381	0.0866121
		0.0155789	-0.00374641
		0.00048144	-0.00955521
		0.0029412	0.0172272
		0.000597083	0.0335542
		0.00186322	0.0689959
		0.000464064	0.0191411
		0.000384454	0.0632106
		0.00043063	-0.00470459
		0.000247455	0.130458
		0.00441054	0.110166
		0.012678	0.0763232
		0.0129395	0.104654
		0.000412739	-0.0488869
		0.000671843	0.0850699
		0.000464244	-0.0262721
		0.000407054	0.0220149
		0.000983804	-0.0489643
		0.00147579	0.00586692
		1.13753e-05	-0.0106079
		1.13753e-05	-0.0135024
		4.0458e-06	0.000352466
		4.26915e-06	-0.0480645
		2.53352e-06	0.0404685
		0.000643107	0.0114934
		0.000531659	0.0960806
		0.00108749	0.0113581
		0.000712064	-0.0576187
		0.000808142	0.0316719
		7.02469e-06	-0.025683
		3.3188e-06	-0.00295068
		2.53878e-06	0.00786824
		2.53878e-06	0.0191127
		3.31455e-06	0.262944
		5.94325e-06	0.0823955
		0.0010094	-0.0459173
		0.000627333	0.0108066
		0.00139415	0.0472771
		0.000647628	0.0260064
		2.24726e-05	0.139833
		0.00752425	-0.0563796
		0.00696838	0.00167907
		0.000437772	-0.00144719
		0.00200691	-0.0301331
		0.0018791	0.0398367
		0.00196922	0.0562911
		0.000860781	0.0112066
		0.000710592	-0.0160544
		0.000677542	0.0482564
		0.000306026	0.0665768
		0.000268377	0.0462293
		0.00053586	0.0691164
		0.000241443	0.0581345
		0.000271264	0.146828
		0.000403617	0.0200212
		0.000171731	-0.0267778
		0.000476663	-0.11283
		0.00550883	0.0412512
		0.000330454	0.0610612
		0.000357367	0.0452284
		0.000342683	0.0140077
		0.00048932	0.00168374
		0.000363131	0.0373653
		0.000329416	0.0554061
		0.00031948	0.111193
		0.00117017	0.033956
		0.000784541	0.0459845
		0.00375723	-0.0415359
		0.00396428	-0.0154756
		0.0017665	-0.0281063
		0.000996192	-0.0532766
		0.000991983	0.182279
		0.000682601	-0.0197792
		0.00674726	0.00738628
		0.00569817	0.0328919
		0.0318075	0.0234839
		0.0123183	0.0356534
		0.00200439	0.0117008
		0.00186042	0.0757523
		0.179769	0.016443
		0.0476908	-0.054554
		0.027261	-0.0103384
		0.0256371	-0.0232666
		0.00910693	0.0236794
		0.00818534	0.0196772
		0.00352662	0.0743759
		0.062716	0.0256183
		0.000552668	0.027031
		0.000718752	-0.029118
		0.00295544	0.0322039
		0.000932043	0.00595161
		0.00131649	0.00924109
		0.000632485	0.0179816
		0.000507466	0.0261173
		0.000497026	0.0195524
		0.000467962	0.0781169
		0.00288175	0.0417748
		0.0036596	-0.0151404
		0.0129585	0.0165746
		0.0013102	0.0352214
		0.000780393	0.0536461
		0.00173377	-0.00894314
		0.00421629	0.0352972
		4.40958e-05	-0.0395925
		2.44311e-05	0.0117318
		9.39376e-06	-0.0292942
		5.67242e-06	-0.0492928
		0.000924015	0.0376767
		0.000832439	-0.00208616
		0.000960943	0.00268252
		0.000951807	-0.0247056
		0.00458337	-0.0112004
		1.52552e-05	0.0475447
		7.60861e-06	0.0368449
		5.78971e-06	-0.0115316
		5.78971e-06	-0.00621866
		1.29674e-05	0.0154326
		0.00125175	-0.000637891
		0.00122901	0.00790269
		0.00168652	0.0241963
		0.00122469	0.0347091
		4.1337e-05	0.0129075
		0.00166482	-0.000877119
		0.00386758	0.0158642
		0.00344848	0.0371676
		0.00398276	-0.0193117
		0.00296118	-0.0156614
		0.0021263	-0.00789318
		0.000483173	0.00761726
		0.00082222	0.0291084
		0.000450494	0.0183374
		0.000833171	0.0444505
		0.000487939	0.0251826
		0.000484066	0.0235733
		0.0014217	0.0397073
		0.000720315	-0.0136297
		0.00136998	0.0151757
		0.00129516	-0.00498174
		0.000762344	-0.00662641
		0.000596994	-0.030265
		0.00111222	0.0305322
		0.000594236	0.0306261
		0.00177992	0.0722154
		0.00155007	0.01832
		0.0109716	-0.0106497
		0.00956945	0.0145888
		0.00193147	0.016316
		0.00133046	-0.000130132
		0.00098547	-0.0100938
		0.00568064	-0.0196705
		0.00897794	-0.00862769
		0.0170774	0.0559193
		0.00218844	0.00457589
		0.128425	-0.0504727
		0.0293191	0.0250108
		0.103436	0.0394492
		0.00196552	0.000287436
		0.00218962	0.00129317
		0.0164195	0.0560147
		0.0113121	0.0504907
		0.00923583	0.0323629
		0.00104481	0.00507649
		0.00221727	0.0311249
		0.000684636	-0.0273008
		0.000499721	0.0775395
		0.000539596	0.0322381
		0.00237461	-0.00698991
		0.00304577	0.0111759
		0.0139694	0.0133499
		0.0188749	0.067977
		0.020209	0.125473
		0.0246096	-0.00939188
		0.00123412	-0.0145238
		0.00169277	-0.0037319
		2.00582e-05	-0.00513787
		1.1088e-05	-0.00580959
		1.1088e-05	-0.0750834
		2.51179e-06	-0.011234
		0.000682189	-0.00552689
		0.000680372	-0.0067575
		0.000782182	0.0530072
		0.000996835	0.00555695
		6.86837e-06	-0.0246221
		3.39191e-06	0.0105716
		3.2785e-06	0.0495431
		2.51508e-06	-0.00188558
		2.51508e-06	-0.00836905
		3.81571e-06	0.0251979
		5.82472e-06	0.0336289
		0.00100202	-0.00672147
		0.00145788	-0.00763321
		0.00100968	0.0695408
		3.76349e-05	0.00201365
		0.00621798	-0.0130542
		0.00270716	-0.0402498
		0.00197255	0.0239388
		0.00601511	-0.0211471
		0.00136305	0.00390778
		0.000361562	0.0455321
		0.000585031	0.0220835
		0.000759444	-0.0403053
		0.000333687	0.0521481
		0.000439395	0.100634
		0.000211235	0.0153602
		0.00224512	0.0187195
		0.00681133	-0.000876218
		0.000606516	0.0312645
		0.00155518	0.0283545
		0.000518632	0.0697316
		0.000579761	0.00290718
		0.00155867	0.0111216
		0.00143073	0.0343224
		0.00978102	-0.0108586
		0.00951531	0.00834293
		0.0018097	-0.0279403
		0.00115914	0.026305
		0.000864305	0.0237984
		0.131096	0.00362149
		0.0481764	0.0221864
		0.00870253	0.000250513
		0.022131	0.00276876
		0.0165237	0.0826859
		0.0106133	0.00599457
		0.00928606	0.0655596
		0.00514654	0.00546905
		0.0116543	-0.0217007
		0.0052026	0.0408533
		0.0746181	-0.0361562
		0.0437062	-0.0119623
		0.0086587	-0.000204697
		0.016447	0.0275243
		0.00551322	0.0447225
		0.00491311	0.0253601
		0.00374934	0.0227776
		0.00335963	0.0259121
		0.0307748	-0.0129702
		0.0221012	0.0958987
		0.0419115	0.0380737
		0.000698419	0.0352549
		0.000687364	0.0340838
		0.000758412	0.0373396
		0.000800373	-0.0388557
		0.00326861	0.0190501
		0.00124482	0.0807536
		0.0237676	0.0406197
		0.00576916	-0.00338585
		0.0199247	0.0303486
		0.0051808	0.0161012
		0.00186331	-0.0278398
		0.00426354	-0.00484691
		0.0018955	-0.0413175
		0.00060146	0.0130306
		0.00488808	0.0282149
		0.0108264	-0.0204739
		3.77545e-05	0.050396
		2.08158e-05	0.0280128
		2.08158e-05	-0.0226832
		7.93962e-06	0.0352368
		4.78613e-06	-0.0150908
		0.00221712	0.0101916
		0.00135223	-0.000138493
		0.00256118	0.00496187
		0.00173564	0.0320067
		1.28904e-05	0.0338786
		6.43276e-06	-0.0442406
		6.22122e-06	0.0343927
		4.79175e-06	0.00592428
		4.79175e-06	-0.0124483
		7.22212e-06	-0.013009
		6.21336e-06	-0.00478938
		1.09514e-05	-0.00616435
		0.00219434	0.0295982
		0.00188481	-0.0133739
		0.00261991	-0.0416797
		0.00217275	0.00674592
		0.00864278	0.0161543
		0.00195614	0.00325631
		9.85436e-05	0.0648647
		0.0022055	0.0256221
		0.0277671	0.0503611
		0.00182582	0.0455539
		0.00573448	0.0294595
		0.00508237	0.00286274
		0.00117657	0.0460141
		0.000737382	0.0516863
		0.00138057	0.0136845
		0.0011773	-0.0203741
		0.00277173	0.0131607
		0.000736842	0.029401
		0.000808813	0.0284248
		0.00101726	0.0548518
		0.000393298	0.0149878
		0.0747944	0.026408
		0.00185341	0.00284376
		0.00251127	-0.0421595
		0.00136904	0.0733993
		0.000480863	0.0376732
		0.00859326	0.00881114
		5.60192e-07	0.0100061
		0.00589635	0.010179
		0.00228584	0.015533
		0.0267957	-0.00234659
		0.00920748	0.0247881
		0.00240803	0.0510464
		0.00214339	-0.00337633
		0.00811307	0.0312724
		0.00329853	0.0119272
		0.177085	0.0570642
		0.00630208	0.0200613
		0.0153238	-0.00396394
		0.0120104	0.0178944
		0.00543247	0.00171192
		0.00982764	0.00583618
		0.0112698	0.00928221
		0.00553596	0.0606938
		0.0351067	0.0214293
		0.0723189	-0.0225946
		0.00630579	0.0641154
		0.0127561	0.00410308
		0.00547958	0.0344064
		0.00763988	0.0225358
		0.0034827	-0.00284255
		0.00376407	0.00416695
		0.0215704	0.0157486
		0.0457052	0.0687559
		0.00126822	0.10134
		0.0014576	0.0258234
		0.00118303	0.00559269
		0.00268331	0.00736741
		0.00101047	0.0503213
		0.00208268	0.0186267
		0.0023045	-0.00274728
		0.00202896	-0.0237664
		0.00677365	-0.0268085
		0.013437	0.0372632
		4.082e-05	-0.0240194
		2.29545e-05	-0.041389
		2.29545e-05	0.00248398
		8.34099e-06	-0.00275761
		8.78759e-06	-0.0354678
		5.2771e-06	0.0153602
		0.00160372	-0.0115031
		0.00255642	0.0274124
		0.00207697	0.0237081
		0.00435442	-0.00298477
		1.4288e-05	0.0534943
		7.10821e-06	-0.0283474
		6.87255e-06	0.00048124
		5.31656e-06	-0.00964421
		5.31656e-06	-0.0180007
		7.98818e-06	0.00216734
		1.21403e-05	0.0164475
		0.0018054	0.0415779
		0.00167781	0.0285548
		0.00236007	0.00859717
		0.00276706	-0.0138195
		0.131585	0.0381338
		0.00388553	0.0318747
		0.00570566	0.0339983
		0.000833547	0.0617237
		0.00070907	0.0204296
		0.00344572	0.0855262
		0.00105397	0.0112363
		0.000942785	0.0259844
		0.000637385	0.0374026
		0.000805888	0.067598
		0.00077659	0.0425115
		0.000552636	0.0464981
		0.000385076	0.0049943
		0.000796302	0.027043
		0.00170658	0.00360624
		0.000283488	-0.00997841
		0.000324573	0.0307323
		0.000500765	0.0371919
		0.00463389	0.00140432
		0.00693856	0.0454931
		0.0285889	-0.00541381
		0.00234312	0.0397578
		0.00188744	-0.0104273
		0.00166694	0.0363848
		0.00608894	0.067912
		0.00252102	-0.00309672
		0.00888046	-0.0262257
		0.00893648	-0.0373461
		0.0620766	-0.00376536
		0.0051172	-0.0105145
		0.00191922	0.0454852
		0.00143364	0.0737477
		0.0511098	0.0240882
		0.00614918	-0.0806555
		0.000606779	-0.0470393
		0.0020919	0.11398
		0.00550534	0.0033086
		0.496054	0.0294283
		0.133658	0.0203573
		0.108747	0.011565
		0.0038506	0.0609727
		0.0239938	0.0456822
		0.000188423	0.0143871
		0.0003116	-0.00814025
		0.000742891	-0.0461586
		0.00116826	0.00239921
		0.0640969	0.0183284
		0.030158	0.0038361
		0.00225288	-0.034927
		0.00896824	0.0237933
		0.00119819	0.0217139
		0.00340815	0.0101902
		0.000107431	-0.0140766
		0.00321295	0.0111954
		0.00402988	-0.0147253
		6.91341e-06	0.0149471
		6.91341e-06	-0.0383321
		2.50924e-06	0.00150193
		2.64393e-06	0.0383193
		1.58608e-06	0.0175163
		0.000701724	-0.0378447
		0.000877217	-0.0275318
		4.3028e-06	-0.0276995
		2.13762e-06	0.0579953
		1.61801e-06	0.0329943
		1.61801e-06	-0.0716487
		2.40284e-06	0.0702966
		2.06395e-06	-0.00062252
		3.65497e-06	-0.0148081
		0.000494262	-0.0223612
		0.000864652	0.00315386
		0.00174859	0.00821513
		0.00169303	-0.0112752
[truncated: 11,376 more rows]

## Sheet: Figure3d
	Anatomical Weights	Fitted Weights
WT	-1.160724640685302234e-01	-7.269798661022996988e-02
unc-31	-4.720567355381044550e-02	-3.680464353450707549e-03
