# Supplementary material for: Neural signal propagation atlas of Caenorhabditis elegans
Source: Nature. 2023 Nov 1;623(7986):406–14. doi: 10.1038/s41586-023-06683-4 (PMC10632145; doi:10.1038/s41586-023-06683-4)
Supplement: Supplementary file 7 — Source Data Fig. 4 [file 41586_2023_6683_MOESM7_ESM.csv]

all-all	RID-all
0.10341484421411448	0.004854715096031321
0.0034227305264073063	0.0029401392088345304
0.0028966054793121906	0.0013438140674876015
0.08223520788835603	0.0010292205101617496
0.03649688714780849	0.0010563062207680127
0.022709870648310645	0.0009762931752124071
0.014931155388118698	0.001252552250170653
0.005885654973876986	0.001317597683929919
0.003030885715078158	0.0004654604483188265
0.010865322476612815	0.0006742507684345993
0.006989476061542696	0.0006015578683592942
0.0027716555058321887	0.0005976260236505754
0.0015521686889684158	0.001171699604197135
0.003802164175722687	0.0025782735389658423
0.0028330101181917354	0.0034962158648670413
0.006470409734942936	0.0032347986593696462
0.006731439536420681	0.0006137935637242492
0.004307290338743721	0.0005926284839018357
0.0020815779080462023	0.0005240024222928873
0.017538422380239584	0.00031278864108732
0.013219608769236887	0.0003657547701131289
0.07627050916603453	0.00043043253364468195
0.0028395531048252152	0.1762470908853346
0.000571594410233143	0.003724067184843759
0.007029029198417054	0.0028384638002304317
0.007233476349182995	0.0002557828635349618
0.006874186725657778	0.00043777163866500976
0.00576905814100533	0.0005234771659985218
0.13105929736423116	0.0005622316777580631
0.04797679663565375	0.0018258173578341837
0.009028870586549193	0.0018541808983467108
0.007181821760514668	0.0005678695828998308
0.00625929603281709	0.0005573951122902977
0.005419566779993766	0.0007572841010872085
0.07828856204542622	0.0007338531498133575
0.03483579396562761	0.008825098095334341
0.007589074885615707	0.010409877441875572
0.006649053777650937	0.0006016318158527743
0.0007967518206719029	0.0005871256563130707
0.0005589610246777539	0.0039708876891289
0.0009048784890611809	0.0036582950450420875
0.0009712971377059442	0.04867791397182186
0.06773655688171365	0.06406197065595925
0.15867053690849023	0.0014141495370268227
0.0006053843304047041	0.001999969230203914
0.0008801236032741472	-0.0008871559113158602
0.0037838681841678894	-0.001123894549014898
0.0028445055701512073	0.0020298789777237723
0.0005992171348176392	0.0016003095475108139
0.0015129355576852612	0.0006280389881326799
0.0016555129013745532	0.0009705561656977359
0.011429866129571094	0.0010140795907318013
0.0038497585044820633	0.0022561435533812128
0.005987106307269809	0.001869042764474699
0.006366679285020081	0.0031688327467386266
0.0014079654250044255	0.0021435357465899568
0.008840683706097724	0.002194953120011734
0.006668062647984717	0.000552263206629728
0.031254794465904207	0.000544968621779795
0.016885358859420288	0.0008936071624326553
0.00670545999068387	0.0010345062947270944
0.005594589472791558	0.0001800070340805867
0.0020980579648053354	0.00019744475836152957
0.002418564695933909	0.0008710256165764671
0.003480918139740229	0.0010768010346084624
0.00429244436308635	0.0007517823870520062
0.00753673369432661	0.0009185485964438387
0.004853599648334077	0.0006184606572805645
0.00047933581239273295	0.000652331512285143
0.0015582874075792293	0.0031868844531398608
0.0012019295725441232	0.137828571035726
0.00037086631236586415	0.04199858622504513
0.014252785321394484	0.004159428253259469
0.03572317951840465	0.0017475671597535856
2.523286789409343e-05	0.0012161283389827589
2.3093156334152293e-05	2.768686692348858e-05
1.4204498655408064e-05	3.0216888398581707e-05
1.4204499016593104e-05	2.0408430953602202e-05
5.4621219099625085e-06	2.0408430953602202e-05
5.734900836803017e-06	1.3205986710177614e-05
1.027754206922582e-05	1.382157923292271e-05
3.549228224906248e-06	1.7989827981611597e-05
0.0010945941793550251	1.1231431483141319e-05
0.0009903945885863658	0.0003558470208368052
0.0033064264461355256	0.0004178913569521797
0.0019119987126900505	0.00039504888265827487
0.0012321177801246138	0.0003999495955925099
0.0012505029473810461	0.0003114495357279534
-3.7971613008032715e-06	0.0003407359357553265
9.924867050843146e-06	0.000818512301916624
0.010978650573319107	0.0003501318616998851
0.007782550658892828	0.0007272852682296584
-4.811950418894158e-06	0.0011001243867346452
-1.911302892419319e-05	0.0008052116917704882
9.037247230946586e-06	0.00043668183242861515
4.70262010859087e-06	1.653434019498884e-05
4.556066493622418e-06	1.3179998187760195e-05
3.5529367837013742e-06	1.3138020204226525e-05
3.552936799871599e-06	1.2968408053563515e-05
3.0984006930889416e-06	1.2968408053563515e-05
5.245796228813861e-06	1.1881922930698924e-05
4.550605952721894e-06	1.3097495366303641e-05
4.550605784438104e-06	1.3489338094750322e-05
7.755128253771233e-06	1.3489338094750322e-05
5.868897876362689e-10	1.5509768068130286e-05
1.6375014608160932e-09	6.526136640590957e-06
0.0013751066578434707	6.526136640590957e-06
0.0012334161699498834	0.0009221746406572542
0.0028303054149396954	0.0008420448104467185
0.00315344137374886	0.001874235588299522
0.018422229579591234	0.001834825170004843
0.001659207790639374	0.0022039760945289553
0.0002910252543348738	0.002277260799770527
7.109621229875636e-05	-0.00034014225541379936
0.0015278109395927475	-0.0003831522819076928
0.0011685175940158187	0.008108794467619852
0.035125319709975185	0.007555512404297252
0.014944382138851266	0.0015976927959544052
0.004854715096031321	0.0014460771995157963
0.00037395121252515196	0.00069055430861373
0.0014591266859110912	0.000498378513411322
0.002869742645147515	0.002482919246297199
0.0021752413752893305	0.0020254884225592924
0.014581076440916293	0.0008267619671822862
0.0009914244867198227	0.0012360985393127782
0.0006095258002570664	0.0013507190467387845
7.510793111054764e-05	9.331129891154027e-05
8.990593981552785e-05	7.435366566921364e-05
0.0021922111237952647	0.0008928134878815608
0.0023483166531948537	0.005090323166139794
0.0009955629641058826	0.003439461465513304
0.0008585989900003277	0.0036082717059221416
0.0015747184702689884	0.0005253801929619032
0.0007221676173449335	0.0006837238924383123
0.000728658887941055	0.0004832696674992691
0.0012883611200187042	0.00048246628471691234
0.0005274795866838547	0.0004013300962487599
0.000758668231923909	0.0005540309193916709
0.000484648899812271	0.00025885891624966365
0.0006411118414802576	0.0004265553463121091
0.0002602448090579879	0.00013296427119086377
0.0005479573078052795	0.00034069466720103043
0.003117307947877522	0.004360475830477785
0.0046785083608745824	0.0006384355409918691
0.026872829811032135	0.0014751397925004163
0.015544312787102338	0.0024980940766652507
0.0129717112120405	0.0012346516129401758
0.0009344700370707872	0.0009261901205882997
0.001251040254112051	0.000863953644160787
0.0008649037466957293	0.0006276019459711809
0.0006761131775359446	0.000679932123930002
0.0005388432417967807	0.00250221354817076
0.0003842182375757277	0.002279178746590783
0.00045569848059654524	0.0026006981031603373
0.0009360974576561412	0.004266178492202023
0.0008053814202191411	0.0042799336415708135
0.0006779591290073891	0.003106885520991509
0.0006957356425585882	0.0021987031082794876
0.0014336060354549246	0.006182324151655484
0.0014235095457959764	0.005767470266453396
0.001220773125877323	0.013119600338046607
0.0017101574874661255	0.008949705452831691
0.001884910603414542	0.001913461093710672
0.002508646635100209	0.002709101450159371
0.0011212040593160414	0.001311107157267068
0.0016501877740238906	0.0011645367291607308
0.0006687650906835236	0.0015846677633895192
0.0012091284487609553	0.0013721712385310098
0.000716467091836287	0.0019304385549348089
0.0006192473256996164	0.0024841366333806414
3.557442683835288e-07	0.0001860315206624833
4.450964420071174e-07	0.00014006291208983057
7.322270746410245e-07	0.00012680428738913452
1.9461931951951505e-07	9.722016193527017e-05
0.008893837705170448	0.001645799615680666
0.002456688799388312	0.0019184056412995735
0.010879757947450119	0.0006195656476160258
0.010124209056880206	0.0008903553683648827
0.0017013077706009945	0.002357063322399455
0.0012616867121460111	0.0021606463792986468
0.0013666987523504731	0.001951870778568514
0.0011201616134158153	0.001865541338793776
0.00054086623080287	0.002637432878965289
0.002550190396722992	0.021794229861170713
0.0014522945909299931	0.03480257290247023
0.000908986773279503	0.0019390171774544846
0.0005284189930282331	0.0016504961603746732
0.10337823361269424
0.004057079263414165
0.003342399737105344
0.0411427663250307
0.13050816234176443
0.014536142645550233
0.014837575650216366
0.004707334290458085
0.0032902899554725466
0.007831369880134737
0.01764796432352976
0.0022309076378436853
0.0016565822110325423
0.0027947208868352538
0.004092089820293675
0.008341492430110243
0.0074428599217498245
0.0028908605344721175
0.002945140827816898
0.013114871582001517
0.02273798599664127
0.04341498507073688
0.0031118585472106434
0.0005295139984663987
0.0066429126740644
0.009770204772573026
0.005823164014031647
0.009081833739429852
0.048201131339143236
0.17698622993475205
0.009107562960634537
0.01408207555966908
0.00565998066047421
0.00646834051471987
0.026122530285069615
0.04082904019852658
0.006130849242932634
0.009831727983819967
0.0007427599479987233
0.0005131433815197773
0.0008018619021321217
0.0008907634545419142
0.14823556858584777
0.09900128349357047
0.0005530979489801009
0.0007438234548548576
0.0047412917806201665
0.0035602436382598714
0.0008873422594480786
0.0019066796039592226
0.002084102322529872
0.007267425163564052
0.0025425163288215077
0.007510474832310965
0.007341616628447686
0.001612730649179907
0.00811342390038557
0.013015241359559053
0.016189759229911407
0.038663307059856614
0.007476967169195631
0.008216200075135393
0.002677741467939686
0.0021475782514829697
0.003289366600510896
0.004598302925106974
0.004658157702232781
0.005257908639364318
0.00044379802870620193
0.0012679091298409702
0.0012414100643017346
0.00034142603400630963
0.01946231163558518
0.03938299716351725
2.4893872470241676e-05
2.286670896425695e-05
1.3981615669492534e-05
1.3981615960967711e-05
5.231434750423668e-06
5.502043095922775e-06
1.0049985528183189e-05
3.3544612647196798e-06
0.0008955183674499842
0.001333870987986319
0.002203449496809648
0.003524734349407869
0.0010807155255900982
0.001985560258240913
-1.2817044335223897e-05
1.1849197746860093e-05
0.0049571281283403166
0.015792916317545293
-9.380266336234122e-06
-2.3482707303215146e-05
8.805568712731172e-06
4.481006869600131e-06
4.336889916992277e-06
3.357689752532707e-06
3.3576897576848355e-06
2.918923356962262e-06
5.017218054775147e-06
4.331513874667424e-06
4.331513764587944e-06
7.5200540037437605e-06
5.664242391095753e-10
1.5956289779045507e-09
0.0011257889175834194
0.0012796411756652122
0.0015758855046634425
0.0034076915036047404
0.004917416016657748
0.001978267141324374
0.0001578519589315059
4.825972808814548e-05
0.0010712492861742647
0.0010738513802024969
0.015945455726673583
0.05650101056399683
0.0029401392088345304
0.00042846278655977316
0.0023170688705479075
0.0022645731898830413
0.002217720869270626
0.015737332164047765
0.0008784900237506395
0.0005675528602376275
7.453086362701686e-05
8.855807985023913e-05
0.0023258598102620254
0.0016308266433403087
0.0008855954308851434
0.0007688202782529367
0.0006167294023548429
0.0005728808577563217
0.0004885409164460432
0.0012165227586269194
0.0004036974250538625
0.0005836910014190991
0.0004906888535296102
0.0005522826672055294
0.0002571183265466931
0.0005318102480571969
0.006762026580967119
0.004201564460946383
0.011219479207138748
0.03564956882538982
0.006105297845232036
0.000755225005611735
0.0010010626100631268
0.0008820288819330036
0.0006690476558707898
0.0005032704750887046
0.00035420490236677017
0.0004234768031224981
0.00067288981746041
0.0007076637126998187
0.0004985643341306484
0.0004884285696571834
0.0014964263797815126
0.0011630522649518195
0.0010962265961053418
0.0013510133224414467
0.002160959279435245
0.002739052469031191
0.0012566183681331066
0.0018249531482890323
0.00042390191530366616
0.000743215454229122
0.0006956889580395039
0.0005133748848475117
3.05781284020909e-07
4.729299166754061e-07
4.2854567068248417e-07
3.556741997806992e-07
0.0028324415678195195
0.003249916460048596
0.005219173327482139
0.016207105499729715
0.0013720882094810285
0.001256932087787101
0.0011112574842163797
0.0011050801018618003
0.0005083502888813107
0.0030038693132767797
0.0014642592376844783
0.0008727073489017828
0.0004969591732205637
0.003411282372522522
0.0040224655940167995
0.1684495282455982
0.0023953880818506535
0.0026863759594243893
0.001620500370117919
0.0014692354548429768
0.00277218693180875
0.002563833411866402
0.0052966251405255045
0.004998423038336637
0.006374289841629597
0.007252431413529631
0.0024365123271014658
0.001929478192855761
0.07812255999739613
0.04398708442167574
0.0017763278113516177
0.00217262403835344
0.004075323607813826
0.004258405512768017
0.0026428627091730677
0.02499027056847242
0.001794722557396339
0.0017890272123775152
0.0022040412747553104
0.016099312530647107
0.0120889970161463
0.009103586087909916
0.006608534868714169
0.004734221811707796
0.004630712834580039
0.003219046719765085
0.0029825877716031382
0.001922295853108324
0.0025868761995009055
0.01765140450400613
0.022730733724118497
0.0020337982226508395
0.0015369418632433678
0.002202604114585583
0.00196543023794711
0.003009059820156394
0.002522993791523862
0.0013424482879849844
0.0012457327546881603
0.06942798997993892
0.09643316032094938
0.000934860902349126
0.0372129486383947
0.03598696129963455
0.0013653461360485608
0.0013641098278687636
0.027189273912561738
0.09186507284591297
0.1922830723636688
0.00448459324456157
0.004061239328805445
0.004630532868121004
0.00631985981549064
0.001804512186466583
0.0018264250060685207
0.003084025885328986
0.0032146682158462007
0.0012672512514887014
0.0015859433084759464
0.0012521159191027404
0.0012357778284031807
0.0012387978144570932
0.0024229380964093986
0.003739986735603608
0.002974407863613923
0.0034665834964746744
0.003240536073722316
4.700451432939831e-05
4.282015378586062e-05
2.6011841540636918e-05
2.601184203522046e-05
9.486542039449306e-06
9.991117292718933e-06
1.8551597862619118e-05
6.01916970794248e-06
0.0011810266317340383
0.001244172975730034
0.001145077899739866
0.001020795555938469
0.0010438888513193793
0.001081591652584478
-2.169843834956553e-07
5.453241119371746e-06
0.002329637929389923
0.002148495697311405
1.878223922354913e-07
-5.432262616894036e-06
1.619931049265562e-05
8.09296326860498e-06
7.82634598307276e-06
6.027995472992695e-06
6.027995507811197e-06
5.230888407607194e-06
9.087772617101877e-06
7.81640176850118e-06
7.816401645329742e-06
1.3774382620527527e-05
9.647282061750473e-10
2.6862692313611714e-09
0.002973525435719519
0.0032818089883276096
0.0026535993113485103
0.003110596428672963
0.0024674450321847956
0.0031832776766306755
0.00030582696583170057
0.00016409390354743536
0.0032869636520200143
0.0043468423949809855
0.027618347671451896
0.02165885175848818
0.0013438140674876015
0.0020918010126991667
0.0007565044469828664
0.009581863543292771
0.012584437488064627
0.0017742634632969892
0.0031553929334114644
0.0013075427697419287
0.0001417942953666016
0.0001715994671587272
0.0020346177251893125
0.0018675502491142361
0.002804314117710039
0.0023239181220297517
0.0008147481276794743
0.0012821911324475623
0.0006186715642622718
0.0007592454647759768
0.0013778440514269348
0.0008750639452015075
0.0009204009926507481
0.0014983858138721932
0.00041398729395881323
0.0011376834978420376
0.0009344493366354035
0.002451440573300753
0.0030308890316398554
0.002906282235073116
0.0019832271768576264
0.0029193725029003684
0.007092779576759475
0.007047719133558398
0.0017177333848345648
0.001660627819948485
0.0010007866635623757
0.0011525778313738852
0.001828422748051449
0.002359056735234794
0.0013479121373612376
0.0013985242517928938
0.0030358407298035064
0.003759927385142396
0.0039019533488904258
0.006202855099584688
0.010248339896581093
0.028910684966604445
0.0039689354212584516
0.016138215369537492
0.0009609594261612915
0.001549638810903278
0.0035756829926113726
0.0014533005303944487
6.110829337459961e-07
6.432121001653801e-07
1.117337312648431e-06
6.221228251567651e-08
0.0022251448424166586
0.002671549647241139
0.003872373350321785
0.0040206479967494005
0.0054831839251211585
0.006521779337108379
0.004043370018143228
0.0052833621978473815
0.0013204474687002255
0.010494014549901405
0.004788998005666687
0.010366360007421142
0.004512145292161728
0.002880615077182968
0.0033195404899928954
0.16773621402301894
0.002900767164969952
0.00245967514989503
0.001851778558917923
0.0015703341318055045
0.0023754374474522118
0.0019460632599175211
0.008170059174767255
0.004328770772764142
0.0045185598816117915
0.0046123213779336696
0.002277066536712671
0.0019398203550065802
0.053714213557307704
0.09459976710593034
0.00389045122429199
0.0030602892289030266
0.004271600113924473
0.004267363643633622
0.0012538567015989233
0.02024295974909168
0.0020532671758531707
0.0018546299481467339
0.002375227111983334
0.016303090884006628
0.0170627155471575
0.00866206924953002
0.006266321396689187
0.006602266347089592
0.004746026383972708
0.004650594185722926
0.0039035480490939595
0.0014930488524126217
0.0015990559779072641
0.02573682535854195
0.02537403919526971
0.0021768987274939475
0.0034121826118330848
0.002005136693942922
0.0015755869856653617
0.0015910555225271362
0.0015883478024506848
0.003743980219625172
0.003505232064025851
0.007808708343333961
0.010773568324390411
0.0006017275944922027
0.004227380624004686
0.0040909864539177224
0.001277282313837526
0.0011316978807170267
0.04324566770045561
0.07063785281541873
0.024542569448179737
0.006464373235701263
0.004133824179157259
0.006284945941210908
0.006860245473050376
0.0018560265481275162
0.0018098052196488285
0.0029705308825850787
0.0031092572853337807
0.0012759333112132148
0.0015391379883462476
0.0014557283011320627
0.0013914071693794908
0.0022320143365694095
0.0023763999482685452
0.005083825382284249
0.0011068502183657048
0.0031742123566943373
0.0021161854804007912
5.077291385743778e-05
4.593198996424852e-05
2.7983572334337563e-05
2.7983572722726537e-05
1.0141311193919561e-05
1.068494696356264e-05
1.992843806015998e-05
6.415490051188064e-06
0.0011195850332972072
0.0012204446503793539
0.0012016073986325102
0.00104374884188369
0.0010168952746504498
0.0010587280202075259
-3.7588052032187444e-06
7.034530782667331e-06
0.0028496294260628883
0.0021334596132253337
-2.9989369729130355e-06
-8.711461065892719e-06
1.738726816484515e-05
8.640240993082991e-06
8.353311483626225e-06
6.440976151886671e-06
6.440976126362817e-06
5.591361069387166e-06
9.711747388715074e-06
8.342588054066104e-06
8.342588026752883e-06
1.4768731891815455e-05
9.763554782368788e-10
2.672439635906243e-09
0.0027074178772369195
0.002932295674843062
0.002621954902640794
0.0029195644305840436
0.0024365713901460047
0.0029867681153354668
0.0005992479769414963
0.0001724866281811125
0.0032226427454444973
0.0037641476951558433
0.02594191765899876
0.021199236176812762
0.0010292205101617496
0.0008490887145350436
0.0008276333891248685
0.008564987843364352
0.01088928141735803
0.0017387492553114859
0.024369818901451634
0.002252708459333979
0.00015134301918397902
0.00018569215361553988
0.002036828858821548
0.004221257855189382
0.0027699742506108625
0.0023569828360520875
0.0009123571319384414
0.0013383990062275667
0.0006286637640516937
0.00079253861806688
0.001504667340014425
0.0011955388174365064
0.0009801474711360718
0.0015438753206991921
0.000533273443166921
0.0012717116037323029
0.0009782774728404314
0.0034757222669086056
0.0036745158989957482
0.0028016237144896723
0.0022284369318881624
0.0035805722206161696
0.005850445732081413
0.006350868503911119
0.0025321743869259053
0.001592069145071851
0.0019304567172872414
0.0019032098709847746
0.0017313248459580265
0.0020762270362443265
0.0013029563608305491
0.0012361924245502388
0.0032566590007229628
0.0032671486017582093
0.0037328490375525144
0.005298906997632788
0.012806485478433936
0.02313790482284725
0.005910471966353021
0.014196380960416595
0.0010208025369452655
0.0014888935584816726
0.0034650636337831523
0.0015556938978845383
5.480840503139725e-07
7.493095516078463e-07
6.871712218579559e-07
1.6721535578065327e-07
0.0023109902409155325
0.0025342198104725735
0.005997552182592786
0.004049870322898738
0.005017151621854635
0.006522004099418931
0.004545799504571519
0.005399861322835459
0.001569312465072748
0.016029162935734458
0.006216278689914347
0.003478480194758167
0.001848502074542545
0.08196868776969099
0.04099468749197148
0.002485095598599615
0.0029804166366405463
0.17678204697847272
0.005883401716195834
0.004334198923611104
0.001878538776476243
0.001302833505977057
0.08033643817399201
0.030613401559384402
0.0018737082924664603
0.0017652620875532633
0.001646259699448066
0.001250229843482835
0.01738535093233771
0.020596667146829697
0.0032642792076015004
0.001923948708932453
0.004538027698789997
0.004899922499495261
0.013238909332442
0.0014931399390565852
0.00040710733933146254
0.002046295921932093
0.0025856892835163597
0.005647206658595898
0.0055916455524389385
0.022101216311340495
0.015523976612451015
0.062310798045266284
0.03811449313868413
0.04377620728898737
0.035187216030831546
0.013321079212595576
0.007677451497367968
0.009738137188674122
0.009030960918972113
0.0006116200169662776
0.0004270656854351287
0.0004938747313008472
0.00048576130808876926
0.01926468341960614
0.028981051813128454
0.0010762660791438102
0.0009723308592170191
0.0009913051865842425
0.0008412343936258313
0.00032354021233203713
0.0005289610441847649
0.0005500602616282223
0.002366769015949486
0.0010033591110527804
0.0018950096810166337
0.0020498771779367993
0.0009376912739215062
0.061476535031129646
0.03134155579121788
0.025884848485931658
0.013215265535162807
0.002079438212237447
0.0038571974800077034
0.0032950553415256765
0.0031684299575188233
0.01926753259007148
0.028124600038403447
0.02347268089278955
0.03256069147969687
0.00035083921751903786
0.0007034653769000983
0.0005137059498913424
0.00020782298957384895
0.03443176456071129
0.04043529910815616
1.4035173641019881e-05
1.2308767145977756e-05
7.858724791988056e-06
7.858724656500081e-06
3.1598318434031616e-06
3.355509100503966e-06
5.7365222886855e-06
2.094013164179176e-06
0.0009078418279521204
0.0016201919786534708
0.0017051098803678166
0.0014048753422359287
0.0008105389210623084
0.0010455483990371526
-0.00011198449279931598
4.722902812989878e-05
0.005055598087646409
0.004054730707437807
-7.580805747622356e-05
-0.00010389675979253186
5.1831637982117235e-06
2.748547204286557e-06
2.6750266973480513e-06
2.189709604206655e-06
2.1897096292768786e-06
1.9205534277279973e-06
2.9929111641929795e-06
2.675602217522971e-06
2.675602212852228e-06
4.301742338203886e-06
2.499415622386758e-10
7.120815838021488e-10
0.0018121492394008198
0.0028019200988338515
0.004280936793759305
0.017636545711880537
0.006331305639608079
0.005047932636874331
0.0002547777083771888
3.659575108802115e-05
0.001034527263582695
0.0017315766169105368
0.006661652566480683
0.005130832436406304
0.0010563062207680127
0.00020130762536860886
0.0010004451255240339
0.0018657650452992987
0.0025193711339502223
0.1026509679549567
0.0011702092641083296
0.0006100420113861887
4.690619550780199e-05
5.933625990376095e-05
0.007487728012090977
0.0010957306234803503
0.0008231596059262488
0.0007284974811837411
0.0006547217840422916
0.000764426520254104
0.0003487717388993986
0.0006815088209638515
0.000499895587152242
0.0014285461740680995
0.00036540783512394124
0.00044829026919256023
0.00020602086215559378
0.0005250541527344801
0.0017015582883269948
0.002124527004626133
0.009003855877046774
0.006231334187662191
0.0046125589714123205
0.0003992963966373674
0.0006284197138292516
0.0004289635158022543
0.0006582655223123851
0.0003800810413912359
0.0002799619389226519
0.00033149623035260995
0.0005974220983187249
0.0009086692692057731
0.0004325789042385021
0.0006108710535284211
0.0008199867019352408
0.0012088442343371978
0.0008622890371811805
0.0011953909314099623
0.0007820033547436146
0.0010418411995630032
0.0006144165150638566
0.0007260583343130676
0.00039525601534750807
0.0005022731208349802
0.0005226400840682779
0.00047745694260830415
1.40298518615245e-07
1.7298976054749837e-07
-8.09900056697628e-07
-2.467188343086707e-07
0.004705949195030751
0.00793415433942934
0.010191283986797542
0.007104281731950854
0.0011472831102715287
0.0014046715192913071
0.0010090881446867257
0.0013092739884244865
0.00039474242328102656
0.000978733445116755
0.0006925188398624387
0.0005480209045897978
0.00031112698829528513
0.03639013192205892
0.1301842113007352
0.0027725072158030096
0.0025164499422687544
0.17669908320886882
0.00507820162582635
0.005198244313812915
0.0019269719428622583
0.0014041081510799474
0.02923684634229925
0.09649303440463611
0.0014033162164516113
0.0012797471558255815
0.0013676454310306172
0.0016655517234672834
0.02016958945620462
0.01493470521392152
0.002173159694839761
0.0020104924635840423
0.004900295754638822
0.007858198133153825
0.011651122238345898
0.0013667287428501792
0.00032840974446359797
0.0024709864123237373
0.0035727349949578628
0.005639174767593998
0.00597294803190579
0.014785240611309546
0.040243644150987315
0.040258540534976364
0.07412922240953869
0.02370478476691582
0.030141342472117003
0.00834819524156964
0.010971940695013567
0.0076654227404070055
0.010458590647375102
0.0004728109627480815
0.00033643365080562697
0.00043116597274462124
0.00045939691914541423
0.03531127956020418
0.02654061185761431
0.0006981833386286236
0.0006789531472232166
0.0013532215774029908
0.0011146566639775504
0.000733152271247991
0.0006996844094407624
0.0007323864113693264
0.002111274551731728
0.0008513188196444792
0.0022916997400988254
0.0023587028098704353
0.0009181088310214868
0.03311707547813162
0.0620932629622106
0.014136941216804932
0.02358403689588292
0.0027249365362081858
0.009193145747572733
0.002463119439796978
0.0021910237010116054
0.011464555270338853
0.016761508748596086
0.013857824813177318
0.019397610691604176
0.00027967721391702416
0.0005891943678487167
0.0005269523545447814
0.00019412703553732275
0.022657451780278066
0.028712504104466123
1.2464154920859352e-05
1.1175510816255167e-05
7.120228326613909e-06
7.1202282515584955e-06
2.8562530340701248e-06
3.0303490063882457e-06
5.205169825768345e-06
1.890963534524788e-06
0.0006795449229360273
0.001319852569714766
0.001246912392711221
0.002101021805462495
0.0006893382764552739
0.00128204443911571
-6.644468253396308e-05
3.085411690712577e-05
0.002996122378457312
0.008190778796389778
-4.5125501328195997e-05
-6.837717552748198e-05
4.685464250437504e-06
2.483457247020801e-06
2.4153122599483365e-06
1.9653453675024316e-06
1.965344772102834e-06
1.7236503387762364e-06
2.715489571328278e-06
2.415346349980349e-06
2.415356166229725e-06
3.918839345851827e-06
2.7941846839768525e-10
7.91357843837881e-10
0.0012267389690205108
0.0018589736427414706
0.002601527049703358
0.01066456443506358
0.003524622485716061
0.0033655410609742665
0.00014463561989237674
2.828507769240922e-05
0.0007623064053873907
0.001166033610191593
0.005283653049784179
0.012975885228177528
0.0009762931752124071
0.0002827761075835907
0.0021985051588258283
0.0014108570655196368
0.001814702686125558
0.060934964362442584
0.00077969715173267
0.00046933616629005366
4.06146527764514e-05
4.963025360207873e-05
0.004692393294718008
0.0008243718949447203
0.0006028275332977491
0.0005382434212396112
0.00040557170846935997
0.0005252778765253625
0.00027285178287887605
0.0007010586707214841
0.00034013437507921613
0.0008981671154097777
0.0003155167314717669
0.0003449895403106625
0.00016521570638875112
0.00039938277500393754
0.0027192918392262826
0.0023368746366737017
0.005557609244926119
0.012437186117267254
0.0034438229170922364
0.0003643254593932951
0.0004872792009685419
0.0004044126596097039
0.000509806716007389
0.00030793045589059534
0.0002237486264102741
0.0002649163490309435
0.0004745327428107753
0.000653259275400146
0.0003485467363401329
0.00042517259569978825
0.0008232808537837226
0.0008752645731759799
0.0007192848027417001
0.0008935145857902524
0.0008546898579937295
0.0010394245682505965
0.0006200670780079675
0.0007523824732087593
0.00027633065748020264
0.00038342802500428673
0.00040387540108371284
0.00037202662615956877
1.324405625412195e-07
2.242639035535815e-07
-4.008043138501241e-07
5.9204540767306135e-08
0.0026789706166464354
0.005705552717709917
0.005225559087912661
0.01539013970279441
0.0008692692400894325
0.0010153997272862167
0.0007535084465748005
0.0009325759229695026
0.00031471674010138994
0.001076853715298236
0.0006710606411077322
0.0005027208291209996
0.0002847132663188743
0.022586909597095788
0.014420688122060144
0.0017775078253908696
0.0019066068214022916
0.005995860629972343
0.005150942388754017
0.8847932493647097
0.0018028165528988244
0.0011132768062458295
0.006403982224368425
0.0036447192410671366
0.0013162808817982086
0.0012187896927234806
0.01787090957789115
0.010790170270799222
0.006603901003241678
0.0071066586137107386
0.053942611812157364
0.008531250477277298
0.004865323209853759
0.004700395759249796
0.00931329553943927
0.0019216610877739989
0.0005066993550755386
0.0020799040993815703
0.0051136014440689844
0.00662697460765146
0.00471703054617705
0.024415795105471597
0.015200070839332246
0.0052472789487308345
0.0039201521285963485
0.0037729343868461323
0.003234719499077077
0.027318053835915772
0.02046445199419637
0.01288237213061532
0.007624553871546133
0.0006296119865032571
0.0006707197911322493
0.0008985167480749217
0.0009053525021339437
0.008735978016321182
0.04275385415352176
0.0010063713640303448
0.0015888282092250006
0.0011974256409528206
0.001013624893690267
0.0009376479970030806
0.0006698920724893748
0.0006988280252727521
0.0033064248844433806
0.0012176523756434335
0.0024233814876806255
0.002360012695508281
0.0008970761950211755
0.005134761612423989
0.0034827358811523605
0.03554949773494101
0.02123897103056254
0.0020700509416503024
0.0019458635570855183
0.0023091200664175377
0.00333176546539792
0.002801703138035015
0.0016134973326764708
0.015418947574950648
0.0016430734895488226
0.00048710474273550367
0.001026870922849042
0.0008360912536110416
0.0003130910799776579
0.003492543119646842
0.00857701589136529
5.6978515764037445e-05
5.372205222144502e-05
3.2621219796759825e-05
3.262122012991607e-05
1.2385847027346006e-05
1.301577639551809e-05
2.35527011185864e-05
8.000110211053152e-06
0.003963795470189197
0.0022695688392487708
0.015947806271424274
0.005289389104311476
0.004857179753635555
0.003557096843428079
2.5570707310575494e-06
7.592554283739408e-06
0.057857493787497674
0.02223299406351277
1.3768482466494647e-05
-1.4386614818227492e-05
2.067628058502989e-05
1.0632567511136178e-05
1.029502073264521e-05
8.101797655290718e-06
8.101796215675798e-06
7.090634923660917e-06
1.188644369067536e-05
1.028240454001468e-05
1.0282404536747329e-05
1.7702685009717e-05
1.2453641225901313e-09
3.398582189111099e-09
0.0028002465728865483
0.0017591443990853063
0.0066450814094109675
0.0017794987398973621
0.05683203875989934
0.002036616396909244
0.000941276038998109
0.00014692798861043466
0.0035473641226026623
0.0017915274224602146
0.007656947177257061
0.004397249589290258
0.001252552250170653
0.00039349924214481923
0.002654980585826195
0.004550156769143042
0.001793035265885385
0.0037362889331516223
0.0031326338536853187
0.0009137318161506359
0.0001758597024366657
0.00019828658353423893
0.0019231132635425035
0.001392014109789304
0.0009224443678223148
0.0009128762193609452
0.004542352779695802
0.0016088775358997992
0.0025107245758069384
0.005179350811102803
0.0009501423227962283
0.0015279334525084504
0.001191261312958076
0.0010589527231156543
0.0005996166766395151
0.0010490358500450441
0.010183149293942892
0.019258539035879502
0.14779018729437984
0.05338979312269618
0.06885398087946099
0.0014806960382569272
0.0033432968523000478
0.0008037807128071523
0.000816790094976926
0.00043692874487595134
0.00040956028381685956
0.0004402192729789948
0.0018907248455513215
0.001217449715842073
0.001355806451916383
0.0013398432983487947
0.003640058652963442
0.004246306743073982
0.0020869181169195236
0.0047791315631099725
0.0013721782249146216
0.001988987613922609
0.000942241923142551
0.0011693650745098674
0.0012062137479893313
0.00099590527220972
0.0007540387537305652
0.0009867502305085625
7.975841178299234e-07
9.193768031254268e-07
3.0976127574347187e-06
6.309310337515583e-07
0.027558967653980027
0.0031459501412098726
0.05087500274348409
0.018472212242051443
0.0025054179161455416
0.0011868010110817184
0.0020975728919068494
0.0010545005883590567
0.0004393137152140453
0.0014388167210337482
0.0012093123973347568
0.0008101542600776855
0.00044322054695429894
0.014823243357824185
0.014723507410503543
0.0017563689301791415
0.001700268384550523
0.004455157587217493
0.005293511660070506
0.8861213424445195
0.0015834530044157866
0.0011043884771794518
0.0047954292160523795
0.005164924104702457
0.0010349057744561017
0.0008290798835106101
0.013623292457207352
0.016578334064841167
0.006699671658690732
0.00661307253866915
0.02911766770056398
0.005551131834566981
0.004113131863260381
0.005250416929488682
0.011271420708115225
0.001422645189486954
0.0003503920015681932
0.0019301741670093133
0.003940621996114044
0.0047174795211750815
0.004170762292311801
0.01649937000950904
0.027024894115909092
0.004445003722500041
0.0046725698347237325
0.00311003812357772
0.0029961308845523117
0.02157552274339599
0.04270806058856927
0.009160068119750711
0.010601702050135036
0.0004300899159921136
0.000443031180094376
0.0006766146488563782
0.0008414949768981638
0.00693031155526045
0.024409011051551997
0.0006881574532688686
0.0009656043426480593
0.0016758308939829759
0.0013873358654826794
0.0018745236119096526
0.0009391625034699666
0.0009825115757903019
0.001940811789103077
0.0007266949721782892
0.0020926261075476533
0.0020497833239657218
0.000798328233380682
0.004188204486244187
0.004168675096509401
0.024565988360647707
0.03711617254641229
0.002026841244300719
0.002163049020738099
0.0016358183695634725
0.002042857502158527
0.0017054554301108834
0.0012931713332715034
0.00838422675871191
0.001422763520185436
0.0003283719691054305
0.000815644121904581
0.0007068268928805167
0.000253857864647572
0.002445146124008849
0.005642924911781941
5.7500670824546345e-05
5.463488703180957e-05
3.282653854596099e-05
3.2826538784679754e-05
1.2148009970941627e-05
1.2852766370901464e-05
2.3537093326653387e-05
7.89017397641225e-06
0.003235300923402202
0.0036925870983657992
0.011381801011254064
0.012192741971492843
0.004319280546484122
0.00670525736855391
1.7535280279774162e-06
9.740357035640905e-06
0.03201557790026743
0.05668329293854667
7.5854016742546784e-06
-2.1962861669702106e-05
2.0590926028889005e-05
1.0468522337426373e-05
1.0154581494766467e-05
8.10077981230721e-06
8.10077438474343e-06
7.077433482529684e-06
1.163631466536124e-05
1.0148971180779648e-05
1.0148973987229165e-05
1.754971351187063e-05
1.2453262509745655e-09
3.4455418180048825e-09
0.002153886941295401
0.0018749771105269252
0.0037784843427402853
0.0017841586178226603
0.030227080983070295
0.0030779606990045
0.0005290772834693706
0.00010390611682008916
0.002266518288000189
0.0013300454139019867
0.006036283058013611
0.006623697698668249
0.001317597683929919
0.0005296768116574381
0.005770498397808214
0.002730674235360024
0.0013900436038168044
0.0025714964293136874
0.0017831273633671556
0.0005878804720293859
0.00018106595699308742
0.00020068665494900242
0.001258214868356985
0.0008624796253872656
0.0006618171111878205
0.0006288405066581732
0.002548415939516324
0.0012467735218404672
0.001865214211701073
0.004848807607413072
0.0006322003292185832
0.0010446837821395877
0.001276695377636002
0.0008384086519846118
0.0005920352495226771
0.0010144012638342555
0.026503488547445195
0.012355372217045336
0.07941645134204652
0.14335755915531917
0.03881082306823247
0.0009249382083195475
0.0020393402314227696
0.0005974483652363641
0.0006423591538867396
0.000305766323770976
0.00027553797283699603
0.00029806918260160027
0.001214467743275353
0.0008638883125778474
0.0008726912360620996
0.0008454594804687722
0.004199938224634089
0.003083101231037808
0.001743156977116955
0.003144431251565648
0.0011652769094665956
0.0014703350523706414
0.0008867406601698853
0.0009406335407675095
0.0007684130924041285
0.0007584382310231921
0.0005432266887661708
0.0006568872550571916
6.757746389297187e-07
1.1369463106224165e-06
2.1157535817157083e-06
1.1994267258017347e-06
0.014808154195166286
0.005875535202354106
0.02786973444681653
0.04065141858635596
0.0015183699736973314
0.0008691282135972773
0.001273905160665922
0.000772882364216086
0.00030131611134318233
0.0012229208011722533
0.0009381179291550025
0.0006166620389113564
0.000341945130166851
0.005695937057124682
0.0045479763391259205
0.0028401315611546385
0.002559419848561238
0.0017699558355489054
0.0018284581874910251
0.0017172089716791898
0.0014336741208394047
0.3806332914755631
0.0016876635856603005
0.0019288771516972414
0.04431293124736082
0.01640291860096693
0.0009167151201921377
0.0007657636751414879
0.008557229324752403
0.008116010801195868
0.0028087234118159736
0.002854388564228246
0.09249227949156939
0.02732276329334528
0.0015830889952464363
0.004666429527176604
0.0006929896298747554
0.03239627791730902
0.022672908907538425
0.031059607715130506
0.01051152722725117
0.02269197481136275
0.011807393748478587
0.0016493388895225504
0.0017768025076816936
0.0014638214217759455
0.001458678454440204
0.0037022650036379655
0.002171996726839427
0.010424372370633792
0.00865573583033218
0.0008011213389713919
0.0007766661973791786
0.0005900126143151161
0.0005330823234799857
0.0020737230404114532
0.0024859493756098734
0.0013590858109484615
0.0017598013805815958
0.0004515138029326385
0.0005235402320619403
0.0004538221525285909
0.00025855814496685524
0.00025530912510980663
0.0009478692062611432
0.0008283920498181503
0.0037426920865723497
0.00360544719207198
0.005834274319791222
0.0018250881477505816
0.002956597279795148
0.0038376684555235067
0.003195741358919562
0.027298948119525025
0.01668641970370797
0.0047055894146649565
0.007392132139204932
0.0008093355342459691
0.0010356113106772093
0.0009124589488824107
0.0009432993362496382
0.000569515094282505
0.002289473416585295
0.0009700982395605857
0.0008300242908337568
0.004362494904762119
0.007952937792451266
4.7337840777751834e-05
4.281651978175257e-05
2.6019868533682863e-05
2.6019869190786575e-05
9.25305567334514e-06
9.77932468798192e-06
1.8450575118177624e-05
5.942325611187418e-06
0.0008672872248403057
0.0008597208002755694
0.0009647907074119381
0.0007754395145318938
0.0008057452258586452
0.0007767348637911266
1.6513138049626536e-05
-2.252608316742795e-06
0.0019972362192745745
0.001663831772226924
1.1926117600404885e-05
9.76418408117196e-06
1.6057990444753e-05
7.926656758299767e-06
7.688906823779748e-06
6.140209156497642e-06
6.140201167604241e-06
5.3527786908758035e-06
8.852223578515242e-06
7.686429699263822e-06
7.6864357409865e-06
1.3593817278855815e-05
8.722659729926141e-10
2.379725827852952e-09
0.0018202612708017223
0.0019750008877481885
0.0015363138391716368
0.0017712790940766386
0.0016029318229508925
0.0017215912494969923
0.00023663647372072858
2.2168472634184755e-05
0.0012834995018004064
0.0013624337930807293
0.007218737799011179
0.0038239834142393546
0.0004654604483188265
0.0006615319191808876
0.0006515197046798472
0.005799998845500275
0.007563715007781221
0.0018825802120776402
0.0023130031781304653
0.0022270697080286825
0.0001419935841760608
0.000174670764084223
0.003772086707767613
0.004037734725965784
0.00863880312673959
0.005603297051726609
0.0003631264456274638
0.00045849440497370154
0.0002604140728177818
0.00037133446866140576
0.000416984173308565
0.0005081427171043521
0.0010163254735475495
0.0010799453200395206
0.00036224988298053703
0.001359893990304859
0.000703427804815534
0.0009910295632718927
0.0038930725607401783
0.0026860326969105584
0.001986819622682572
0.0008324134657946942
0.0005683228133844054
0.0005508885823411018
0.00039979564988836414
0.0006113688833848802
0.0004671840058224543
0.0005083053562726968
0.0006790947049695991
0.0007508618948354915
0.0005453808827767959
0.000438753705634746
0.0008717828142953904
0.0009144188662548293
0.0010364392528375921
0.001021768305729546
0.0012449807605798774
0.0014904242707092013
0.0006485933926080201
0.0009739363858166468
0.0005318620363218667
0.0006891646404504513
0.0013827830469490066
0.0010108407291830913
3.2940592068451957e-07
4.0440009724078407e-07
6.972931094377868e-07
3.2392914690090174e-07
0.0013985541769340713
0.0014608471753944233
0.0029387975123021494
0.002214821991216081
0.00321016788388513
0.003945856513025387
0.0026152267459447287
0.0032041735441659114
0.0005278983230733673
0.0017971772995090873
0.0012872336973509249
0.002903628997082724
0.0012475156740090528
0.0029482895938104463
0.0031948629916329673
0.002606723607173144
0.002217378970594703
0.0014149528790113105
0.0015377029840150129
0.0011276975237390578
0.0010261279920982828
0.37800895999711265
0.0015547262087088143
0.001725857028361386
0.01742368720370844
0.04902534777758392
0.0007046387116209519
0.0006565671908736088
0.00451812943213992
0.004408043939051289
0.0018337263130985318
0.002391619499811493
0.03413931522376394
0.028329267417289673
0.00095983080247692
0.004966877073233025
0.0007907956506057381
0.014001175760773631
0.014651848988721768
0.011876704581271151
0.010042052984830907
0.010395595320986998
0.008666664410295951
0.001528047611490898
0.0016250453618787018
0.0013880723798127157
0.0013802449315288958
0.0017510370028763177
0.0013927490356495063
0.004650264943061144
0.004968529262514032
0.0009186490923664414
0.0008082872318427112
0.0006887663748995701
0.0007113944502080503
0.0015515872085022754
0.0014880004342744694
0.001669083730624868
0.0016647176753330894
0.00045117447947801755
0.0005358824971613552
0.0004616032474492925
0.0002625339830823791
0.00025790395735324906
0.0008207846192492185
0.000747492598709194
0.0037017520042448245
0.003278905159556334
0.0073148894270742585
0.0017393674007558243
0.00267132752712789
0.00269454333903715
0.002162530036861078
0.013663169167799083
0.0107398460154308
0.0037451866377595697
0.004739729669271933
0.001023194966244814
0.0009821503158602357
0.0009914525559863371
0.0009361374023489797
0.0006126346819396496
0.005398242174594127
0.0015088207335927136
0.0010765676423208194
0.009369878303901959
0.00474863316046111
9.786251617436865e-05
8.81094187213079e-05
5.457926732514284e-05
5.457926817520071e-05
2.0625619269279763e-05
2.1932705688574097e-05
3.934182939372647e-05
1.3303243794662509e-05
0.0012726370944504744
0.0010957755971569248
0.0009769656664872202
0.0008232980765875073
0.0010607569310345172
0.00090553587323322
9.125658763689017e-06
1.3762345402274986e-06
0.0014280999734100405
0.0014511256881338409
7.664250622130796e-06
3.874494479025499e-06
3.494469945686078e-05
1.7759250563836176e-05
1.7232659795412587e-05
1.3802477584369012e-05
1.3802456775563812e-05
1.2026800679610337e-05
1.959937682391444e-05
1.7229901419172494e-05
1.7229929349351497e-05
2.914214420763131e-05
1.753771241078117e-09
4.720809709292395e-09
0.002336045338523358
0.0017123800255535952
0.00206736653565089
0.001435268936196942
0.0019539129612466326
0.0012830349123303837
0.00020122593632521894
2.755981698423452e-05
0.0015323435494799895
0.0012653513170569498
0.00409245937029631
0.0031067305145442477
0.0006742507684345993
0.0007914103800496187
0.0005773238401323363
0.008866676673377386
0.004732866886030025
0.00202981218580935
0.0024850399832198706
0.002364329161306168
0.00029252908013477005
0.0003637151017983802
0.002717499659456857
0.0034981892687099025
0.006660326301254607
0.007191076384730988
0.0003927655212703704
0.0004453754185846908
0.0002669590054415775
0.00031745919334961667
0.0004248891031463165
0.0005439441819413563
0.002277868491229639
0.0017928699287072187
0.0006932488449407784
0.00312929439366973
0.0006572674656385126
0.0008471217108936904
0.0020937273534049157
0.0019982030431381632
0.0013222170548048322
0.0009682747172551215
0.0005159657985068849
0.0005406395045292785
0.0004123253632546007
0.0007118065207524348
0.000495059550332016
0.0005516490947465903
0.0008017693802917173
0.0007301877275026252
0.0006419040126619709
0.0004178082969130536
0.0009413435475067386
0.000838165355246244
0.0011110492665028348
0.0009709177114372962
0.0012635268158439081
0.001374057931582547
0.0006490196358101734
0.0009233438495200117
0.000500411941067893
0.0006055940543841631
0.0011739300335744697
0.0012097811140451033
4.53973096254702e-07
4.871922737112455e-07
8.473355980120542e-07
4.831189377050779e-07
0.0016604202813792802
0.0011203817172614865
0.0018985825490742364
0.0018154119471867486
0.004805538307449191
0.00261814006557787
0.0036534623299950184
0.0023135357340063
0.0005973912056485148
0.0020152648497949992
0.0017183746730714258
0.0037918279370675175
0.001598999524203855
0.0106784300482966
0.007684793556023584
0.005333033830522595
0.008208661053258492
0.08006455714534495
0.02909715890502545
0.0062490708599002255
0.004673746875830038
0.00170222506472363
0.0012029408783937033
0.051697333728255655
0.0009149756833381649
0.0004579816631270629
0.002325720559872803
0.0014792101317029143
0.05660724862894217
0.0753342452226625
0.008892347263407718
0.0038731651015510445
0.004508395041231054
0.006210659994730507
0.0026225941750433277
0.0006713609629971137
0.00016729186308061823
0.002191637472690051
0.003360595151400523
0.015336597918441485
0.015545617515828718
0.006363778148996889
0.005061593786408056
0.24069084766283894
0.10428729320270162
0.17522418279529417
0.13125583497146182
0.004599497043959536
0.003357900265977849
0.03177938462773747
0.026993135103510143
0.0002034559230595064
0.00022021501557706628
0.00029722264438406844
0.00030195304682632124
0.003175687402517173
0.004323573932918188
0.0003111624027719111
0.0003555385826466105
0.000732100084067482
0.0007191331929497793
0.0005428984650268074
0.0004064058923174516
0.00041589105274692385
0.0004690277443677852
0.00020241938286627787
0.001056929231347023
0.0012876217318470084
0.0009469218444962371
0.24280448849645744
0.08406945808906736
0.0850195757034053
0.02860830820008845
0.002333199574964885
0.00559340121766236
0.0013117326963635874
0.0011219238507393283
0.0020480195885412217
0.0027873862646871635
0.00416501307350496
0.003203240404458318
0.00015967919445614718
0.0003177152554797828
0.00031135424961289135
0.00011741255636810383
0.0035915678695610824
0.004418418063701155
1.3166696253033312e-05
1.2260975147319712e-05
7.395142738471101e-06
7.395142904835419e-06
2.691078700579018e-06
2.835052083061465e-06
5.2775322695701454e-06
1.70312482411809e-06
0.0008346615652738026
0.0005923314457713168
0.0032620876856418552
0.0012436653783726298
0.0010216514397526156
0.000828945046639613
-7.377731644317865e-06
7.774195399755292e-06
0.011808313154028029
0.004994212253538111
-2.653805689471333e-06
-1.526509218575684e-05
4.6071795961845005e-06
2.2935968188651616e-06
2.217602324753546e-06
1.7413157547717037e-06
1.7413150193231093e-06
1.5203118987369528e-06
2.5773182523673027e-06
2.214769385575164e-06
2.214769356504668e-06
3.91538270140589e-06
2.823724119110915e-10
7.932362548930538e-10
0.0005582649942107673
0.0005574693022210547
0.001046343494675347
0.001928378316247882
0.002098287502374014
0.0008691974616852165
0.0005418579110126717
2.257813445551409e-05
0.0005640777714065928
0.0005602240928541582
0.0028905603747814822
0.0017170862045739993
0.0006015578683592942
0.0001911423167187151
0.0014923760950721586
0.0006801472501604565
0.0006385828025128092
0.009794497845402154
0.0010031587566261754
0.000319187324208861
4.068639396464938e-05
4.693096641954697e-05
0.0012618450215234915
[truncated: 33,157 more rows]
