# Supplementary material for: Neural signal propagation atlas of Caenorhabditis elegans
Source: Nature. 2023 Nov 1;623(7986):406–14. doi: 10.1038/s41586-023-06683-4 (PMC10632145; doi:10.1038/s41586-023-06683-4)
Supplement: Supplementary file 8 — Source Data Fig. 5 [file 41586_2023_6683_MOESM8_ESM.csv]

all	candidate purely extrasynaptic
nan	nan
nan	nan
nan	nan
nan	nan
nan	2.820116316473665
nan	nan
nan	nan
nan	nan
nan	0.36612533069704717
nan	nan
nan	nan
nan	1.1628704571220698
nan	0.5803306211446662
0.5291889854093256	0.2732960135343918
nan	nan
nan	1.079011730155146
nan	nan
nan	nan
0.27871629128446057	nan
nan	nan
0.5096725788482481	nan
nan	nan
nan	nan
nan	nan
nan	0.4284305536156745
nan	nan
nan	0.3442196649494867
nan	nan
nan	nan
nan	0.5073311245905459
nan	0.48917367009575047
nan	0.3638381436975799
nan	0.790776146563795
nan	nan
nan	nan
nan	0.35410711039860415
nan	0.35866601211957233
nan	0.49453951602807183
nan	nan
nan	nan
1.2722512840397402	nan
0.44220391387397306	nan
nan	1.0469152782026425
2.1855549799837424	nan
0.7914242309695639	nan
nan	0.7356474537488475
nan	0.41595205317380746
nan	1.9608689663473478
nan	nan
nan	nan
nan	2.510160546446966
nan	0.41913920598703625
nan	nan
nan
nan
nan
nan
0.34391680238591493
nan
nan
nan
nan
nan
0.871744258329148
nan
nan
nan
nan
0.7319657600925035
nan
nan
nan
nan
0.26384959132807906
nan
nan
nan
nan
nan
0.7053815074510017
nan
nan
nan
nan
nan
nan
nan
nan
nan
nan
nan
0.273669718432874
nan
nan
nan
1.3162209983025666
0.45312121016802576
nan
nan
nan
nan
nan
nan
nan
nan
nan
0.16170093228291324
nan
nan
nan
nan
nan
nan
nan
nan
0.3010325912031923
nan
nan
nan
nan
0.2855703649403785
nan
0.45895009381171453
0.27336233808261867
nan
0.3368052697155705
0.27017050918341345
nan
0.8786784388204679
nan
15.391135311941657
0.298769253055189
nan
nan
nan
nan
nan
nan
0.40229036645286026
nan
nan
nan
nan
nan
nan
nan
nan
0.6809418047112911
nan
nan
nan
nan
nan
nan
nan
0.2843985414798379
nan
nan
nan
nan
nan
nan
nan
0.27618215745527513
nan
nan
nan
0.43807449975923496
nan
nan
1.9123575821854546
nan
0.4428961819370768
nan
nan
0.5140224131804367
nan
nan
nan
nan
nan
0.27501868416446096
nan
0.44100254730337873
nan
nan
nan
nan
nan
nan
nan
nan
nan
nan
0.4417100355574061
nan
nan
nan
nan
nan
1.1319239267895316
nan
nan
0.2874539900698312
0.26744293887096077
nan
0.12020140471945126
nan
nan
nan
nan
nan
nan
nan
nan
nan
nan
nan
nan
nan
nan
nan
0.30075571730029593
0.15358918887084597
nan
nan
0.5352139601321129
nan
nan
nan
nan
nan
nan
nan
0.6828689131543387
nan
0.9314792352780782
nan
0.40541120362795896
nan
nan
nan
nan
0.3563866006015904
nan
2.820116316473665
0.5032547352977715
0.6053409819922743
0.6259078575637524
nan
nan
nan
nan
nan
nan
nan
2.960864918444316
0.8035201237043178
nan
0.36626198330116577
0.8884591025219721
nan
0.2686189951652086
nan
nan
nan
nan
nan
2.818132564364682
nan
0.5585059176209874
nan
nan
nan
nan
2.7071581498088317
2.693004516370177
0.12479834934334517
nan
nan
nan
6.108667956797865
nan
nan
nan
0.7096410837279657
1.564375338651021
3.1810569371821344
nan
0.3570659989531101
nan
nan
nan
0.6216317305034825
0.4163603808138489
nan
nan
nan
nan
nan
nan
0.3814690036526952
nan
nan
nan
nan
nan
nan
nan
nan
nan
nan
nan
2.1681268571536876
nan
nan
0.4335552027771574
nan
nan
nan
nan
nan
nan
nan
nan
nan
nan
nan
nan
nan
nan
nan
nan
nan
nan
0.1630957184013355
nan
nan
nan
nan
nan
nan
nan
nan
nan
nan
0.38150324906170385
0.36612533069704717
nan
nan
nan
nan
0.7923333150271825
nan
nan
0.9718952556534832
nan
nan
nan
nan
0.35076303356481525
nan
nan
nan
nan
3.051112261128745
0.7996205073199645
nan
nan
0.27222671573705465
nan
nan
nan
0.6280475189082365
nan
nan
nan
nan
nan
nan
nan
0.4817519220733518
nan
nan
nan
nan
0.36267541509358553
0.29849111418791563
nan
nan
nan
nan
0.2826215750863071
nan
0.28845867116400525
2.351076851555994
nan
nan
0.2741467632856499
nan
nan
nan
nan
nan
0.5124777470025851
nan
nan
1.6349343724713643
0.47680756284043807
0.21453587706744687
0.3781549875820095
nan
0.3175170785385921
nan
0.17401919892551204
1.1628704571220698
nan
nan
nan
0.3875797759705725
0.3537772382821147
0.16295269400362633
0.6294187495050375
0.5620654419405439
nan
nan
nan
nan
0.40615303927287916
nan
nan
0.27226876721534177
0.33000527093885834
3.7500414009090206
2.4036723068498045
nan
nan
0.5803306211446662
nan
0.3545652654356572
nan
0.8178867372281193
0.3301433228595412
0.46282539520297505
0.2732960135343918
0.3027434497656939
nan
nan
nan
nan
nan
nan
0.47131950454269356
nan
nan
nan
1.079011730155146
nan
nan
nan
nan
1.8302046411260835
nan
4.868952147500425
nan
nan
nan
1.846143742919385
nan
nan
nan
nan
nan
0.12215855847846331
0.4237327894631384
nan
nan
nan
nan
nan
nan
nan
nan
nan
0.30000537267133986
nan
nan
nan
0.4495034625209302
2.0944255580592532
nan
nan
nan
nan
0.8054790976999623
nan
nan
nan
nan
nan
nan
1.287934404798023
nan
nan
nan
nan
nan
nan
nan
nan
nan
nan
0.9527145799520196
nan
nan
1.8853398195458113
0.27560087498531377
nan
nan
nan
nan
nan
nan
nan
nan
0.7920652716832284
nan
nan
0.7476378958531646
nan
nan
nan
nan
0.2917019678183029
nan
nan
nan
nan
nan
0.4095940582728172
nan
nan
nan
nan
0.3002404482402841
nan
nan
nan
nan
nan
nan
nan
nan
nan
nan
nan
nan
0.2585178490554334
nan
0.2662938819625371
0.4284305536156745
0.29479297964944434
nan
nan
nan
0.34568764559111864
nan
nan
0.30182627750361435
0.2763824870358462
nan
nan
nan
nan
nan
0.3242318869346568
0.3533722657166636
0.6368479352682728
0.3442196649494867
0.4502549805675215
nan
nan
0.3379610800655976
0.3200947748073866
0.407506058582962
0.46636183159978234
1.0247834361701924
nan
nan
nan
1.3885286439122824
0.17282753198926384
nan
nan
nan
nan
nan
nan
nan
0.6063719398955028
nan
nan
nan
nan
nan
nan
nan
nan
1.429190107094394
nan
nan
nan
nan
nan
nan
0.45756144340471094
1.2474538697544844
nan
nan
nan
nan
0.30568746851826634
nan
0.5158775070650639
nan
nan
nan
0.5073311245905459
0.3246138009180486
nan
nan
nan
nan
0.9804394033581495
1.4143207743447088
nan
0.48917367009575047
1.2907953853314207
0.27493195211650545
nan
nan
0.9367470043304772
nan
nan
0.35066052209127363
nan
0.4666864383726423
1.3710609442783697
nan
0.3638381436975799
1.1329935255313839
nan
nan
nan
0.5154721007836477
0.43219244698035775
nan
0.4831691997226268
nan
nan
0.7215584306987654
nan
nan
nan
0.14627190328793988
0.9487774716679921
0.11781310942738449
0.790776146563795
0.30606116075820633
0.6294122584478171
0.31742652068276156
0.449286735013085
0.32234531986118714
nan
nan
0.6359864174645169
nan
nan
0.3698704664871193
0.4367452805334054
nan
nan
0.26251286367687704
nan
nan
nan
nan
nan
nan
nan
nan
nan
0.35208886727144084
nan
nan
nan
0.33025764601643887
nan
nan
0.27317693007061383
0.2518183521743067
nan
nan
nan
nan
nan
0.2918472428225044
0.10155737998466588
nan
nan
0.5622019293887341
nan
nan
0.5450129980147177
0.15447440727974915
nan
0.5882755996015395
4.648510390396941
nan
nan
0.346969543080812
nan
nan
0.28496268114935824
0.7610550572383257
0.45408580894944617
12.338119245953475
nan
nan
nan
nan
0.2889215335038361
0.30796467703111174
nan
nan
nan
nan
0.4273831510226833
6.016634391692765
nan
2.893257422304212
nan
3.220368041184172
nan
0.1267356955846468
nan
nan
nan
nan
nan
nan
nan
0.35410711039860415
0.6905813536712657
nan
nan
nan
nan
1.0808473084661472
nan
nan
nan
5.071327345526435
0.32219483887485445
nan
3.6166918708444897
nan
nan
nan
nan
0.2747157948585246
nan
nan
nan
nan
nan
nan
nan
nan
nan
nan
nan
nan
1.7140469712644195
nan
nan
nan
nan
nan
nan
nan
nan
nan
nan
nan
nan
nan
nan
nan
nan
nan
nan
nan
nan
nan
nan
nan
1.1900905458392321
nan
nan
nan
nan
nan
nan
nan
0.12696447532031613
nan
nan
nan
nan
nan
nan
nan
0.28354877571797854
nan
nan
nan
nan
nan
nan
nan
nan
nan
nan
1.3313594797313104
0.14171698223555157
nan
0.38705425776707847
nan
nan
0.6689722344165779
0.3165660031782487
nan
nan
2.238611388355455
0.5642438054677087
0.35866601211957233
nan
nan
nan
nan
nan
nan
nan
nan
0.6532072768490302
nan
nan
nan
nan
nan
nan
nan
nan
nan
0.49453951602807183
nan
nan
nan
nan
nan
nan
0.26953283710493425
nan
nan
0.4197698332287683
nan
nan
nan
0.5549856412511028
nan
nan
nan
nan
nan
nan
0.40373053579668955
nan
0.749479199169976
nan
nan
nan
nan
nan
nan
0.3570518575410731
0.6331836169858212
0.2980027440251172
0.6687092372437837
nan
nan
nan
nan
1.0469152782026425
nan
nan
nan
nan
nan
nan
0.43661457362651884
nan
nan
0.29951769479906737
nan
nan
nan
nan
nan
nan
nan
nan
nan
nan
nan
nan
nan
nan
nan
nan
nan
nan
nan
0.7356474537488475
1.522373813091806
0.9717307836743786
nan
3.4858243468651526
nan
0.41595205317380746
1.9608689663473478
nan
nan
0.6765802844724326
nan
0.44133185994726437
nan
nan
nan
nan
nan
nan
nan
nan
nan
nan
nan
nan
nan
nan
nan
nan
nan
nan
nan
nan
nan
nan
nan
nan
nan
nan
nan
nan
nan
nan
nan
0.811904772458603
nan
nan
nan
nan
1.4296878127536112
nan
0.8430644164305634
nan
nan
0.3403160900902327
nan
nan
nan
0.9050590657777299
0.27400521905002234
nan
nan
0.4222064232019773
nan
nan
8.937118836462435
0.6156747055354211
nan
nan
nan
nan
nan
nan
nan
2.936310115411718
nan
nan
1.0218487900622153
nan
nan
nan
nan
nan
nan
nan
nan
nan
nan
nan
nan
nan
nan
nan
nan
nan
nan
nan
nan
nan
nan
nan
nan
nan
nan
nan
nan
nan
nan
nan
0.23784084604901098
nan
nan
nan
nan
nan
nan
nan
nan
nan
nan
0.2647644224647094
nan
nan
nan
1.4284567066683207
nan
nan
nan
nan
nan
0.5372854461893238
nan
nan
nan
nan
nan
nan
nan
nan
nan
nan
0.26319636375319855
0.950709736761871
nan
nan
nan
nan
nan
nan
nan
1.8442117997533074
nan
0.3091179185764097
2.510160546446966
nan
nan
nan
nan
nan
3.3321560805179526
nan
nan
nan
nan
nan
nan
nan
0.3980251163485992
nan
nan
nan
nan
nan
nan
nan
nan
nan
nan
nan
nan
4.606346111955923
nan
0.45291250890257917
nan
nan
nan
nan
nan
nan
nan
nan
0.41913920598703625
nan
nan
nan
nan
nan
nan
nan
nan
nan
nan
nan
nan
nan
nan
nan
nan
0.9523250418736651
nan
nan
nan
nan
nan
nan
nan
0.584844777735391
nan
1.3037619028931329
4.593438907203108
nan
nan
