# Supplementary material for: Neural signal propagation atlas of Caenorhabditis elegans
Source: Nature. 2023 Nov 1;623(7986):406–14. doi: 10.1038/s41586-023-06683-4 (PMC10632145; doi:10.1038/s41586-023-06683-4)
Supplement: Supplementary file 9 — Source Data Fig. 6 [file 41586_2023_6683_MOESM9_ESM.xlsx]

## Sheet: Sheet1
Anatomical Weights	0.02
Biophysical Model (All Driven)	0.12
Biophysical Model (Top-N Driven)	0.12
Functional Kernel Derived (All Driven)	0.21
Functional Kernel Derived (Top-N Driven)	0.23
