# Supplementary material for: Neural signal propagation atlas of Caenorhabditis elegans
Source: Nature. 2023 Nov 1;623(7986):406–14. doi: 10.1038/s41586-023-06683-4 (PMC10632145; doi:10.1038/s41586-023-06683-4)
Supplement: Supplementary file 10 — Source Data Extended Data Fig. 2 [file 41586_2023_6683_MOESM10_ESM.xlsx]

## Sheet: EDFig2a
x_coord	-9.2	-8.78	-8.36	-7.94	-7.52	-7.1	-6.68	-6.26	-5.84	-5.42	-5	-4.58	-4.16	-3.74	-3.32	-2.9	-2.48	-2.06	-1.64	-1.22	-0.8	-0.38	0.04	0.46	0.88	1.3	1.72	2.14	2.56	2.98	3.4	3.82	4.24	4.66	5.08	5.5	5.92	6.34	6.76	7.18	7.6	8.02	8.44	8.86	9.28	9.7
x_profile	0	-0.00108735	0.0159478	0.0188474	0.0166727	0.0275462	0.021747	0.036245	0.0569047	0.0808264	0.0735774	0.117071	0.10946	0.168902	0.183762	0.2751	0.286336	0.447988	0.604929	0.697354	0.816963	0.990939	0.977166	1	0.844871	0.78398	0.537151	0.373686	0.218195	0.155129	0.0996738	0.0848133	0.065241	0.0460312	0.0293585	0.0213846	0.0326205	0.0170352	0.0108735	0.0155854	0.0105111	0.00688655	0.0043494	0.0007249	0.0014498	-0.00108735
y_coord	-7.5	-7.08	-6.66	-6.24	-5.82	-5.4	-4.98	-4.56	-4.14	-3.72	-3.3	-2.88	-2.46	-2.04	-1.62	-1.2	-0.78	-0.36	0.06	0.48	0.9	1.32	1.74	2.16	2.58	3	3.42	3.84	4.26	4.68	5.1	5.52	5.94	6.36	6.78	7.2	7.62
y_profile	0	-0.00826136	0.00751033	0.000375516	0.0210289	0.0191513	0.0157717	0.0184003	0.0435599	0.0337965	0.0627112	0.112655	0.171235	0.213669	0.319564	0.493428	0.746151	0.924521	1	0.855802	0.722493	0.459256	0.284641	0.161472	0.11979	0.0953811	0.0769808	0.0503192	0.0319189	0.0446864	0.0150207	0.0251596	0.0289148	0.0176493	0.00938791	0.00112655	-0.00150207
z_coord	-6.74	-6.3	-5.84	-5.4	-4.94	-4.5	-4.06	-3.6	-3.16	-2.7	-2.24	-1.8	-1.36	-0.9	-0.46	0	0.44	0.9	1.34	1.8	2.24	2.7	3.14	3.6	4.06	4.5	4.94	5.4	5.84	6.3	6.74	7.2	7.64	8.1	8.54	9	9.44	9.9
z_profile	0	-0.00220286	0.00240312	0.00140182	0.0191249	0.012316	0.0391509	0.041554	0.0595775	0.0936217	0.16191	0.22279	0.371383	0.721838	0.932612	1	0.971763	0.804346	0.523781	0.417142	0.270051	0.181035	0.180134	0.161109	0.153199	0.0885151	0.0703915	0.0633824	0.0237309	0.0308401	0.00590768	0.00781015	-0.00450586	0.00450586	-0.0188245	-0.00470612	-0.0173225	0.000400521

## Sheet: EDFig2f
bin edge	wt	unc31
0.0933465	11	8
0.189902	20	18
0.286457	37	11
0.383012	50	16
0.479567	25	9
0.576123	14	12
0.672678	6	12
0.769233	7	4
0.865788	2	4
0.962343	1	5

## Sheet: EDFig2g
AFD Average Peak	AIY Average Peak	AFD Standard Deviation	AIY Standard Deviation
6.33897	4.57795	0	0
1.01026	0.283815	0	1.52999
5.12	-5.79856	0	0
7.14489	5.88504	0.259516	0.40974
6.73223	1.6236	1.28326	4.91165
6.59641	3.70208	0.343037	1.78305
8.71588	5.02952	3.07599	2.78368
8.71588	5.02952	3.07599	2.78368
6.55026	5.34949	0	0.560769
7.23668	5.2114	1.63002	0.8609

## Sheet: EDFig2h
WT (Control)	WT (blue light)	AML546 (Control)	AML546 (blue light)
1.33	2.67	2.67	6.67
2.67	4	0	5.33
0	2.67	1.33	10.67
2.67	5.33	1.33	4
0	1.33	4	5.33
1.33	2.67	4	4
1.33	5.33	2.67	5.33
1.33	2.67	0	6.67
		2.67	2.67
		0	5.33
		1.33	4

## Sheet: EDFig2ij
0um	4um-10um	10um-16um
1.00115	0.101516	-0.0289561
0.44014	0.0628115	0.0638545
0.372476	0.154018	0.0735508
0.882583	0.605368	-0.142108
0.539968	-0.0190056	-0.076862
0.0486733	0.416417	-0.040861
0.504634	0.260721	0.0927439
0.384064	0.178224	0.0117753
0.943903	0.446293	-0.136798
0.165799	0.0734087	0.0166978
0.615985	0.176584	0.12165
0.917186	0.11471	0.1302
0.275035	0.41806	0.0949399
1.7038	0.242392	0.0678132
0.0999235	-0.0470067	0.0305911
0.256838	0.0650493	0.336256
0.655754	0.0556016	0.0298439
0.166672	0.88802	0.114763
0.112109	-0.00759517	0.00435126
0.844447	0.34435	-0.0641658
0.0761145	0.0467757	0.180424
0.455682	0.0806644	0.801089
0.104794	0.143795	0.306264
0.700885	0.157636	-0.00975708
0.388784	0.268767	-0.00215725
0.488636	0.194183	0.073512
0.378243	0.254607	0.0241664
0.410392	0.323565	-0.115472
0.227124	0.576811	0.261207
0.527778	0.121693	0.170723
1.10493	0.162462	-0.00504535
1.07789	0.501093	0.365668
0.206923	0.278305	-0.0616013
0.216178	0.0540074	0.107041
0.861728	0.794079	-0.0765492
0.595731	0.265965	0.0477181
0.375526	0.451238	0.085564
0.295217	0.247405	0.0519141
0.10021	0.499697	0.0303833
0.227113	0.330979	0.00878686
0.500783	0.228849	-0.0969117
0.226948	0.218014	0.161588
0.149856	0.115073	0.0383058
0.0309175	0.230508	0.0090799
0.428144	0.879696	-0.147137
0.0998231	0.331341	0.0387132
0.208305	0.337335	-0.0140828
0.274445	0.635907	0.0322708
0.0534656	0.788121	0.151583
0.313126	1.33536	0.251122
0.243478	0.785393	-0.0306044
0.0778629	-0.0177149	-0.119045
0.509468	0.0393198	0.018388
0.344622	0.548923	0.0804782
0.38707	0.176932	-0.0691299
0.183656	0.0248549	-0.0712743
0.00608821	0.240293	0.0437913
0.0995742	0.0272417	0.0229703
0.142283	0.0532117	0.0521912
0.287604	0.474333	0.00168803
0.333962	-0.0338968	0.34994
0.5633	0.0699918	0.0852648
0.25817	0.204399	0.0134809
0.840939	0.160708	-0.00971551
0.723654	0.654259	0.173716
0.554541	0.358943	-0.009195
0.329745	0.531819	0.0845125
0.417604	0.353511	0.274496
0.579231	0.144892	0.10065
0.0640112	0.117948	0.056448
0.227735	0.131771	-0.0945849
0.706886	0.27783	0.11388
0.485161	0.125471	0.0530193
0.333052	0.223577	0.0347403
0.504722	0.652922	-0.013977
0.269251	0.504908	-0.0258297
0.130389	0.664765	0.103087
0.104826	0.187987	0.0301386
0.210649	0.186332	0.00683776
1.26042	1.0005	0.0667485
0.421275	0.0991025	-0.0132441
1.51561	-0.0870686	0.0363146
0.548314	0.380039	-0.0339976
0.627786	0.465772	0.0162154
0.36045	0.063157	0.451042
0.58322	0.106944	0.34623
0.293935	0.218711	-0.0220881
1.98854	0.318024	0.339657
0.502395	0.142192	-0.0248454
0.473451	0.391552	0.00151528
0.144205	0.0746804	0.00534593
0.0396808	0.082993	-0.0036571
1.74775	1.22105e-06	0.0477457
0.807513	0.0269214	0.0678416
0.585573	0.626092	-0.0512097
0.704832	0.410129	-0.00731842
0.307293	0.0536424	0.0362673
0.107812	-0.00124119	0.0162361
0.227291	-0.00448111	0.0994858
0.192374	-0.0700631	0.220525
0.484847	-0.0371284	0.049421
0.0595181	0.0972698	0.158877
0.0987882	0.0816885	-0.0555527
0.311517	0.132211	-0.0354475
0.752056	0.324628	-0.0124616
0.218881	0.20446	-0.0443296
0.184502	0.141588	-0.228906
0.301107	0.861056	0.031517
1.31472	0.492105	-0.0280781
1.24907	1.07274	0.101874
0.4064	0.196216	0.469309
0.144756	0.115106	-0.0134229
1.08383	0.0204709	0.0280229
0.129173	0.288133	0.0525019
0.124672	0.245858	0.0326961
0.544529	0.502467	-0.135853
0.402751	0.506115	0.00829411
0.356824	0.399163	0.150398
0.0511263	0.0935662	0.270512
0.23383	0.674563	0.0996206
0.0162574	0.345713	0.173574
0.237838	0.982495	-0.0262887
0.710886	1.71645	0.0889313
0.384085	0.0488389	-0.0216445
0.401182	0.212869	0.214402
0.491628	-0.0139885	-0.0148885
0.702147	-0.09885	-0.0792718
0.79001	0.110565	-0.0505095
0.183816	0.0248522	0.0482243
0.339618	0.87079	0.0197204
0.47595	-0.0455991	0.175588
0.911938	0.116192	0.0489854
0.427515	0.705384	0.116283
0.455398	0.0881455	-0.0619213
0.557176	0.0810285	0.0541527
0.18107	0.249718	-0.193122
0.628439	0.187109	0.155899
0.0514826	-0.0539641	0.166772
0.397167	0.164638	-0.0651466
0.143355	0.26933	0.105739
0.304566	0.232104	0.0324166
0.798952	0.0351354	0.0380743
0.772846	0.405843	0.146522
0.467121	0.119051	-0.0476536
0.529579	0.275017	0.0193372
0.559379	0.274253	0.048558
0.271214	0.790568	0.00450119
0.354468	0.264514	0.0311476
0.339272	0.807602	-0.0648204
0.22659	0.119724	-0.0496914
0.975609	0.22025	0.00523315
0.38109	0.868077	-0.0144081
0.130884	0.194611	0.0833623
0.497586	1.09147	0.0220448
0.0659091	0.601206	0.792591
0.291272	0.226902	0.1547
0.58426	0.299741	0.0708196
0.402428	0.66755	0.223316
0.463113	-0.0195584	0.141356
0.322286	0.0143503	0.641002
0.125046	0.0460983	0.118103
0.142846	0.220482	-0.0118076
0.0909467	-0.0255899	0.15632
0.116598	0.347572	-0.0509683
0.316894	0.184763	-0.0103692
0.239388	1.08979	-0.00523324
0.623032	0.580579	0.1345
0.354427	0.348929	0.0246687
0.929018	0.0452603	-0.03852
0.772254	0.099756	-0.012461
1.18939	0.0309105	0.0153753
0.369471	0.0390385	-0.010378
1.06644	0.115561	0.0280849
0.0746751	0.0539262	0.336418
0.797673	0.155035	-0.119505
0.541904	0.191341	0.0422222
0.104385	0.0809363	0.364362
0.414584	0.174041	0.013772
0.318673	-0.131935	0.556324
0.547513	0.421933	0.375649
0.199108	-0.116915	0.108009
0.068391	-0.108027	0.111624
0.0986429	0.193957	0.325594
0.0600094	0.492208	0.033242
0.207185	0.254672	-0.0260482
0.111353	0.0482902	0.0860863
0.11416	0.741319	-0.0376502
0.648449	0.180124	0.0921319
0.232228	0.186184	0.0472569
0.243073	0.275513	0.0512906
0.158544	0.490292	-0.0768981
-0.0080294	0.155676	0.042167
-0.410081	0.626175	0.165407
1.73946	0.405992	0.00984168
0.558543	-0.090935	-0.00214435
0.0876251	0.27947	0.0133732
0.208213	0.17738	0.00217636
0.192947	0.764881	0.0590119
0.269195	0.297297	0.00800833
0.425821	0.112179	-0.0589586
0.287232	0.659563	-0.0287657
0.376525	0.865399	0.0195032
0.428936	0.0987024	0.0140558
0.229958	0.2279	-0.0746792
0.356242	0.185597	0.0614019
0.0441572	0.321714	0.0869137
-0.0120501	0.0736212	0.150784
0.53726	0.0992103	0.01282
0.0559302	0.0341561	0.0699953
0.309385	0.162798	0.0714456
0.449114	0.447318	0.0204906
0.116684	0.158021	-0.0175955
0.33408	0.0789441	-0.0518686
1.31619	0.499059	0.106835
0.522772	1.18548	-0.0136979
0.28296	0.868585	0.103651
0.114957	0.912879	0.0143348
0.0981367	0.104521	0.0614263
0.191769	0.0248741	0.177395
0.576789	-0.0292832	-0.0331805
0.191152	0.224455	0.0158518
0.264802	0.0369808	-0.0545986
0.225521	0.0800438	0.0109321
0.861933	0.277313	0.0750605
0.383971	0.517248	0.0126332
0.0878966	0.325308	0.169714
0.233289	0.297524	-0.00601148
0.203449	0.140007	0.0308674
0.163784	0.147521	0.802582
0.1163	0.468043	0.0839148
0.213526	0.276114	-0.0211879
0.345499	0.357841	0.125394
-0.115888	0.171459	0.211037
0.150366	0.652108	0.328701
0.170696	0.249423	0.0175909
0.87626	0.296283	-0.0516043
0.871552	0.301364	0.148329
0.444434	0.265563	0.164633
1.23088	-0.00727122	0.120911
1.11422	0.570303	-0.065288
0.567846	0.104136	-0.0101852
0.382614	0.159797	0.389425
0.691942	0.639155	-0.113966
0.133384	0.128538	-0.00844615
0.883086	-0.0187423	0.0160121
0.344575	0.0795194	0.197847
0.783534	0.949977	0.0965654
0.451505	0.270167	-0.0701222
0.190158	0.169232	0.190047
0.170709	0.125761	-0.0824808
1.16641	-0.026038	-0.154728
0.598647	-0.0361332	0.00394676
0.185021	0.102405	0.0212742
0.274204	0.00775722	0.0389924
0.933516	0.239357	-0.0380529
0.568861	0.418877	-0.0256799
0.771889	0.324945	0.0865637
0.325818	0.206166	-0.204393
0.910604	0.416003	0.0463791
0.563397	0.0599602	-0.0032789
0.502014	0.238723	0.239964
0.203745	0.31603	0.139219
0.25182	0.08066	-0.0540735
0.596206	0.102012	0.121249
0.471512	0.148406	-0.0831418
0.733874	0.0375857	0.327711
0.131053	0.140849	-0.0350792
0.707064	0.137554	0.109159
0.588069	0.01502	0.0233447
0.226871	0.748891	0.00364884
0.359654	0.144316	0.12822
0.28823	-0.0107723	0.930393
0.578896	0.0725941	0.236726
0.229673	0.151835	0.061621
0.661775	0.270644	0.130171
0.467037	-0.0657001	0.081417
0.184733	0.105521	-0.00991186
0.438435	0.0682818	-0.019227
0.171235	0.534515	0.0088298
0.198247	0.841109	-0.0160861
0.642084	-0.107968	0.0910981
0.260333	0.115521	0.0366921
0.225946	0.0354416	0.015866
0.0705925	-0.022303	-0.000211045
0.323083	0.26965	-0.0225197
0.238041	0.324317	0.0861494
0.711818	0.0536674	-0.0636214
1.32366	-0.0372275	0.042501
0.204498	0.413106	-0.0519724
0.892247	0.407108	0.246295
0.815172	-0.0217723	0.157471
0.669827	0.163874	0.0654233
0.29591	-0.00121067	0.0144421
0.615404	0.0517465	0.0116522
0.45533	0.20184	0.04341
0.381771	0.243458	0.405019
0.119275	0.114125	0.0253684
0.380721	0.282601	-0.056821
0.434848	0.718399	0.0384999
0.133322	1.40153	-0.00551522
0.747053	1.66946	-0.0159899
0.409603	0.0758751	0.14253
0.337659	0.324908	-0.0168549
0.419657	0.395855	0.161553
0.257907	0.103836	-0.0289455
0.252339	0.354268	-0.0270099
0.234724	0.301478	-0.00404546
0.255521	0.233034	0.000136313
0.499947	0.12619	-0.034812
0.172525	0.0717864	0.699881
0.372622	0.0375672	0.168931
0.0945398	0.482042	0.138146
0.214693	0.406135	0.0417575
0.293179	0.0299343	0.063256
0.109967	0.266744	0.0441245
0.359828	0.0288444	0.0370836
0.365156	0.0417306	-0.0634748
0.543468	0.127177	-0.0838984
0.395828	0.0245574	-0.000585254
0.423728	0.0247146	0.0371012
-0.0721445	-0.0417447	0.255464
0.565071	2.11312	0.119883
0.770702	-0.0391658	0.0127685
0.449421	-0.00796025	0.0296246
0.901329	1.25194	-0.0683896
0.632892	0.912612	0.0911997
0.393062	0.206339	-0.01827
0.483273	0.130069	0.917226
1.26542	-0.0321293	0.199023
0.430665	-0.00507712	-0.00102779
0.0220964	0.0887459	0.127809
0.126029	0.193443	0.0133239
0.114735	0.062439	0.259721
0.294534	0.0432839	0.0302585
0.404256	0.461851	0.0365922
0.660625	0.130743	0.0657806
0.246478	0.653454	0.047019
0.225996	-0.0161744	0.0522383
-2.64287e-05	0.303866	-0.00762562
0.215185	0.239759	0.39057
0.593205	0.110342	0.0697652
0.702124	0.706528	-0.0517897
0.749777	0.142708	0.0770935
-0.00175659	0.115261	0.193272
0.224318	0.0861116	0.29267
0.770669	0.27648	0.0312679
-0.226425	0.17701	0.146837
0.486532	0.91757	0.0210566
0.324044	0.144073	0.181526
1.06514	0.0899466	0.077618
1.28101	0.206429	-0.0388944
0.155861	0.334845	-0.015715
0.123011	0.610574	0.000851036
0.499838	0.107154	0.0279824
0.521943	0.0643603	-0.0976701
0.409542	0.436579	0.00692383
0.643016	0.348387	0.0249792
0.358142	0.00233385	0.126429
0.511705	0.265373	-0.0190399
0.674385	0.190804	0.0164943
1.58808	0.228738	0.15353
0.881498	0.83876	-0.0255487
0.143037	0.165509	0.0265399
0.380599	0.147525	0.0172958
0.562591	1.03186	0.0713633
0.158755	0.156199	-0.0154496
0.341885	0.0275011	0.0606219
0.84026	0.259647	-0.00679645
0.242287	0.126221	-0.0697603
0.128725	-0.0288365	-0.0391819
0.281257	0.0770057	0.201483
0.514037	0.0576163	0.0495146
0.638191	0.0887306	0.0464254
0.325917	-0.0231437	-0.000775808
0.404881	0.203062	-0.0205072
0.277585	0.230602	-0.0451377
0.465336	-0.03798	0.085915
-0.336039	0.162379	0.0869484
0.312245	0.438964	-0.000372825
0.85655	0.0403376	0.0363431
0.220537	-0.014476	0.0510185
0.349017	0.0802902	-0.00405522
0.822976	0.338714	-0.00377397
0.309885	0.0383736	-0.00260777
0.372443	0.0866918	-0.072742
0.158303	-0.0511227	0.122583
0.389506	0.04155	0.179435
0.427588	-0.0163997	0.0473017
0.593159	0.140314	0.44501
0.775168	0.366731	0.0758068
0.205318	-0.0486828	-0.101931
0.720292	0.0415992	0.233223
0.61695	0.483339	0.0681717
0.753628	0.18245	0.115633
0.517441	-0.126182	0.161009
0.625166	0.385529	-0.00353396
0.749405	0.689077	-0.0492796
0.823383	-0.0366249	0.000625983
0.0941785	0.0556835	0.0397116
0.539364	0.256279	-0.0491445
0.459844	0.294124	-0.00352126
0.433357	0.524354	0.00229609
0.734646	0.197051	-0.0617924
1.5629	0.274351	0.0546633
0.937463	0.409184	-0.00382447
0.13216	0.255883	0.0483322
0.388788	0.0873576	0.0323444
1.7192	0.0909831	-0.0619587
0.379791	0.233885	0.00478266
0.584002	0.374655	-0.00417222
0.668925	0.133092	0.158467
0.643546	0.344157	-0.0801806
0.239513	0.147658	-0.0131076
0.224098	0.824303	-0.0131964
1.12124	0.297484	-0.0754825
0.161908	0.135732	-0.0577951
0.379338	-0.147696	0.0848268
0.233199	0.450651	0.157552
0.529564	0.419834	-0.0198703
0.478404	0.461834	0.0334155
0.134349	-0.0710835	0.00506717
0.215788	0.105381	0.0181178
0.426561	0.238184	0.199013
0.00720237	0.175072	0.0239764
0.74665	0.227175	0.222745
0.814105	0.0354589	0.00679709
0.267261	0.209871	-0.0109934
0.763561	0.0399716	0.0100807
0.260335	0.13247	0.0153713
0.464166	0.0755605	-0.0285084
0.942677	0.064689	-0.0323903
0.242787	0.174152	0.0811051
0.135542	0.603167	-0.161524
0.276081	0.319003	0.0265346
0.17318	0.136719	0.16826
0.118143	0.0311679	0.03661
0.436299	-0.0131241	0.250834
0.285296	0.221014	0.0354423
0.130056	0.195296	0.00484852
0.0133217	0.0337015	0.0125219
-0.131044	0.658207	0.0596627
0.352757	0.290113	0.0977097
0.0566511	1.0493	0.130791
0.194307	0.645373	0.11526
0.244651	0.128335	0.0607384
0.402155	0.00422618	-0.100979
0.572228	0.327275	0.0188993
0.153465	0.0339418	0.0281053
0.231698	0.371136	0.0502102
0.511634	0.144123	0.0199674
0.577527	0.0604529	0.0630537
-0.109482	0.296076	-0.00472553
0.13896	0.368638	-0.00470097
0.301118	0.0476041	-0.012678
0.208501	0.242551	0.0230818
0.560097	0.498019	0.0476282
1.54619	0.0765713	0.129987
0.0685598	0.413321	0.00152154
0.651331	0.0152015	-0.0106499
1.36569	-0.0699336	0.0183851
0.265629	0.433512	0.0637745
0.16209	-0.0206222	0.0577362
0.12294	0.0739492	0.0933938
0.336345	1.00256	0.0384657
1.37294	0.501289	0.098395
0.653892	0.0200648	-0.0176759
0.422159	0.142699	0.00486119
0.322009	0.0307282	0.451705
0.220332	0.0511685	-0.020179
0.335486	-0.0263958	0.237795
0.711049	0.123814	0.0410586
0.863036	0.0421271	-0.0744141
0.26274	0.364999	-0.000595829
0.380728	0.183004	0.0311768
0.426081	0.207129	0.0120899
0.330715	0.0307219	0.0471198
0.71257	-0.0270612	0.0710888
1.45674	0.0836121	-0.0201223
0.345106	0.121367	0.14207
0.502741	1.09841	-0.00115555
0.488078	0.56948	0.105409
0.593105	0.134146	0.0474208
0.623019	-0.00189019	-0.0701049
0.210001	0.108114	0.0133424
0.347685	0.657599	-0.0802865
0.993811	1.04102	0.0398678
0.710485	0.0615609	0.0422675
0.197325	0.450679	0.099912
0.111366	0.0907953	-0.0483476
0.240821	0.880154	-0.0425359
0.352775	0.461882	-0.223005
0.504041	0.336735	0.14963
0.550756	0.0346495	0.0851436
0.604748	0.0481839	-0.0213264
1.07915	0.161213	0.108554
0.0260103	0.153421	0.0330526
0.371727	0.0950768	-0.0289134
0.346602	0.289273	-0.00840915
0.2626	0.0213749	-0.00653105
0.411661	0.0126371	0.0344316
0.468134	0.518138	-0.0242445
0.214314	0.232545	0.143029
0.200302	0.398314	0.0715887
0.594514	0.0543239	-0.00536615
0.262903	0.0407439	0.0271471
1.158	0.159769	0.000593018
0.514493	-0.0314745	-0.0313169
0.231086	0.0415636	0.138876
0.304013	0.236879	-0.0139725
0.663295	0.20736	-0.00161538
0.327187	0.432985	0.0195002
0.370955	0.0414788	0.0332984
0.171037	-0.0478914	-0.028718
0.495669	0.276106	-0.028284
0.676856	0.0107398	0.0672343
0.27093	0.210315	0.0820039
0.29291	-0.136815	0.0025973
0.375614	0.20551	0.0858341
0.833038	0.573156	0.0667021
1.06181	-0.00749953	0.010509
0.353372	0.0761122	0.0828853
0.754104	0.0177582	0.0565335
0.187396	0.384326	0.00569966
0.187355	0.150764	0.158277
0.267612	-0.0158639	0.095467
0.837827	0.0110203	0.0288568
0.169043	0.301404	0.00556884
0.0176311	0.000978456	0.269322
0.122388	0.152225	0.12694
0.147027	0.511121	0.00199081
0.323691	0.241909	0.0519081
0.566078	0.158669	-0.0432736
0.273316	0.0451614	0.0170442
0.0496805	0.631221	0.0196087
0.444846	0.855148	0.602732
0.266258	0.156529	0.0241532
0.181353	0.28811	0.0851298
0.493427	0.196929	-0.0134786
0.331058	0.21819	0.00441923
0.877859	0.02959	0.140164
0.117629	0.337212	0.0479562
0.0791274	0.301354	0.0174984
0.144006	0.189285	0.00209319
0.649263	-0.0709892	0.0904099
0.323457	0.300063	-0.0103594
0.432099	0.59605	0.268405
0.763547	0.420106	-0.0262606
0.470709	0.137956	0.0224416
0.117867	0.176206	-0.00351336
0.291584	0.113957	-0.0072509
0.652607	0.0582355	-0.0052264
0.971465	0.317604	-0.175598
0.19801	0.114294	-0.023847
0.209874	0.0652103	-0.0638858
0.457127	-0.0597366	0.0116443
0.269548	0.193763	0.223851
0.288646	0.163765	0.101098
0.647391	-0.0649595	-0.0724848
0.238322	0.452545	0.336929
0.247456	0.249338	0.0576158
0.154441	0.120311	0.0181081
0.61429	0.0904991	0.260195
0.489217	0.159302	0.0816994
0.720644	0.85115	0.0426657
1.01653	0.240188	-0.0257989
0.463512	0.0531517	0.227228
0.982598	0.356165	0.335647
0.535068	0.330511	0.0391146
0.908914	1.2301	0.0382871
0.674519	0.262516	0.721886
0.639377	0.0128901	0.0681108
0.375575	0.0706497	-0.0103747
0.406676	0.115974	0.0417625
0.123659	-0.00955884	-0.104992
0.620277	0.365703	0.0487304
0.507108	0.800812	0.445406
0.64582	0.319108	0.270341
0.556436	0.113275	0.028562
0.714539	0.108841	0.0388017
1.02766	0.151989	-0.044368
1.22658	0.227842	0.0699821
0.321948	0.0574382	0.141431
0.81959	0.0135471	0.0322428
0.231082	-0.123044	0.02695
1.01251	0.307952	0.174841
0.580037	0.0196228	0.213734
0.239111	0.237381	0.174403
-0.105964	0.302616	0.0396252
0.461143	0.0761469	0.0805675
0.440661	0.0371945	0.169149
0.317866	0.113918	-0.050604
0.358772	0.157721	0.00314639
0.621537	0.0584964	-0.0312411
0.446289	0.135857	0.0395887
0.315687	0.33362	0.0227716
0.8768	-0.0953449	0.184291
0.684487	0.018448	0.0355069
0.204735	0.11416	-0.0421316
1.18013	-0.0353166	0.00127068
0.417657	0.257256	0.0343524
0.131997	0.350941	0.0132004
0.950959	0.0667054	0.0339796
0.553283	0.122292	0.0445626
0.81881	0.184297	0.0374037
1.57603	0.390052	-0.105596
0.204425	0.322949	0.0115464
0.154178	0.14041	0.0239719
0.331748	0.180804	-0.0311337
0.328316	-0.00495972	0.108774
0.369212	0.0274862	0.100063
0.199507	0.451628	0.0768564
0.181226	0.260498	0.100736
0.0162175	0.141647	0.0521182
0.157007	-0.0221518	-0.0716583
0.111008	0.134245	0.126799
0.230767	0.0465185	0.045531
0.530966	0.27142	0.225477
0.341782	0.462189	0.00691647
0.090028	0.0439795	-0.0584403
0.0822547	0.971739	0.0174547
0.105024	0.644514	-0.040444
0.230977	0.76413	0.036643
0.0149007	0.0983469	0.0109726
1.14593	-0.00278839	-0.0259382
0.570188	0.111908	0.488321
0.402048	0.265153	0.0978459
0.542524	0.375105	0.00711822
0.147621	0.698388	0.0300031
0.678403	0.388501	0.0863833
0.831938	0.136411	0.218385
0.658873	0.119554	-0.0180327
0.315562	0.8158	0.0433401
0.682615	0.247378	0.0170922
1.10907	0.693194	-0.03005
0.400537	0.0540595	0.0100398
0.330606	0.171903	-0.0573374
0.366454	0.293741	0.135226
0.799692	0.826804	0.0120323
0.304937	0.315149	0.00121495
0.184208	0.212953	-0.0651918
0.861044	0.172753	0.0971986
0.293515	-0.169326	0.0103352
0.604981	-0.095468	-0.0841901
0.312707	0.434669	-0.031737
0.630288	0.380712	0.185686
0.238084	-0.0570546	0.131794
0.498345	0.0116845	-0.00945113
0.266224	0.181303	-0.0246683
1.2196	0.0911758	0.14553
0.0943486	0.369258	0.14246
0.259083	0.467621	0.0144557
0.503292	0.25958	0.363967
1.00973	0.027517	-0.0149571
0.358449	0.170176	0.0731106
0.304898	0.0803679	0.431864
-0.216832	0.168291	-0.051315
0.948263	0.324142	0.18831
0.657602	0.119307	0.0239363
0.503155	-0.0174137	0.105304
1.13603	0.760482	-0.0685798
0.205	0.177293	-0.0473274
1.29543	0.146621	0.0313652
0.303029	0.0657799	0.368038
0.20553	0.183974	0.00847963
0.12971	0.156125	-0.0192397
0.150765	0.130145	0.0161116
0.363769	0.0670829	-0.0127968
0.448653	0.0359293	-0.0106197
1.24701	0.0377078	0.073363
0.266489	0.0710521	-0.166316
0.69593	0.0545717	0.0830401
0.0691752	0.129487	-0.0371108
0.420757	0.0437532	0.0339238
0.0131796	0.124781	0.0267348
0.335015	0.0683549	-0.067807
-0.0633757	-0.0312949	0.0369822
0.228997	0.049831	-0.0145138
0.561695	0.124782	0.139726
0.000834718	0.30301	0.0611138
0.472469	-0.00685977	-0.140837
0.0974994	0.164247	-0.00455597
0.559945	0.0144724	0.0414984
0.400756	0.196193	0.0231479
1.16711	0.0432983	-0.0191311
1.13798	0.398543	0.194259
0.425633	0.0836902	0.175431
0.201044	0.0117579	0.574175
1.29792	0.107051	0.0278713
0.174672	0.00825354	0.14463
0.427243	0.142189	0.0565877
0.609082	0.408793	-0.00238954
0.630865	-0.0212573	0.0569665
0.613037	0.651896	0.0449602
0.943657	0.106375	0.0242082
0.616514	0.281862	-0.0149939
0.256366	0.159757	0.0177549
0.922464	0.0434603	0.105746
1.595	-0.0123821	0.0631836
0.801131	0.0481264	0.803452
0.218678	0.0813833	0.340195
0.208332	0.46814	0.0930463
0.775093	0.487833	-0.0320152
0.221568	0.220032	-0.00152518
0.474426	0.0446186	-0.183938
0.39267	-0.0293387	-0.0546086
0.678137	0.447862	0.0207222
0.505649	0.000585364	0.359914
0.623572	0.0630969	-0.0157143
0.0228963	0.10699	0.0911687
0.331454	0.193929	0.00541843
0.809915	0.155774	0.143143
0.105033	0.442801	-0.0765594
0.127905	0.0872277	0.118024
0.165232	-0.0159172	-0.00123892
0.212176	-0.0233189	-0.131972
1.03163	0.0491155	-0.146059
0.189453	0.186521	0.31828
0.359395	0.0900703	0.0199666
0.426875	0.0485314	-0.0519324
-0.0404835	-0.00567365	-0.072188
0.0572132	0.179551	0.514452
0.259279	0.0474444	0.019738
0.328902	0.0714966	0.118787
0.124308	0.0578636	0.25278
0.239292	0.17056	0.0972112
0.364211	0.0349945	0.00108364
0.101288	0.0959818	0.040882
0.201835	0.0175649	-0.0999761
0.181955	0.0727053	0.113612
0.115849	0.637762	-0.0588433
0.0937391	-0.0674054	-0.0254014
0.627133	0.306876	0.0164093
0.140941	0.103999	0.174254
0.306404	0.357095	0.051648
0.181848	0.853804	0.0239595
0.514271	0.0996336	-0.072087
0.42766	0.471712	-0.0171305
0.147243	0.390087	-0.00959872
0.256985	0.213474	0.188244
0.40263	0.475212	-0.0789629
0.433851	0.00682186	-0.00269323
0.236868	0.229799	0.123831
0.166435	0.0572194	-0.0278379
0.537774	0.357888	0.277463
0.296268	0.207262	-0.0303452
0.777149	0.453235	-0.0283548
0.536949	0.327278	0.0192353
0.75997	0.355967	0.203797
0.527696	0.668817	0.00900743
0.393392	-0.0557594	0.0046689
0.0365206	0.045882	0.026235
0.623585	0.229949	-0.0295765
0.185881	0.388209	-0.0775563
0.0342175	-0.0187561	0.137919
1.36716	0.153958	0.212541
0.957466	0.195872	0.0720936
0.321951	0.318339	-0.0081198
0.313653	0.305543	0.558535
0.544253	1.83863	0.0794106
0.2999	1.25287	-0.00580279
0.73546	-0.00995185	-0.144378
0.297877	-0.0291296	-0.0572778
0.587295	0.00277011	-0.0404939
0.70362	-0.0269014	0.0806845
0.439708	0.088332	0.0237438
0.627159	0.103967	0.176556
-0.0275987	0.24229	0.0944728
0.629593	0.574217	0.00774934
0.873545	0.155623	0.0211275
0.69512	0.290958	0.0455021
0.267524	0.256354	0.0386754
0.221889	0.130781	0.0214757
0.273195	0.00841616	-0.0980816
0.494549	-0.0437794	0.0930334
0.73257	-0.030482	0.00602222
0.564299	0.131574	-0.0833557
0.836862	0.0120064	0.161185
0.460782	1.1656	0.360083
0.466551	-0.0311765	0.0828733
0.627376	-0.0230293	-0.00702571
0.335268	-0.000503724	0.0542788
1.139	-0.0244894	-0.125831
0.626003	-0.0547715	0.0257599
0.261205	0.0015804	0.564199
0.504714	-0.043873	0.0973184
1.82031	0.052465	-0.0146605
0.753557	0.302341	0.0274873
0.719201	-0.123102	0.185058
0.383903	-0.0297443	-0.0392995
0.54511	0.490905	0.119729
0.678015	0.89356	0.0739016
0.546357	0.089439	-0.0812975
0.776568	0.253085	0.0916805
1.43621	0.424727	0.119929
0.219653	0.188773	0.0293269
0.919487	0.519558	0.141863
0.211762	0.895513	-0.00449244
0.21668	0.0625997	-0.00292344
0.51997	0.200044	-0.0268016
0.312751	0.0179041	0.151279
0.205089	0.140796	-0.0210486
0.834052	0.169972	-0.0158088
0.893134	1.13276	0.0578276
-0.000144566	0.0359287	0.0221589
0.41986	0.384504	0.49925
0.258772	0.23222	0.00537907
0.611031	0.0658093	0.665062
0.341337	0.683264	-0.0957997
0.353582	0.102445	0.263855
0.555183	0.133084	0.0390515
0.407607	1.47738	0.271616
0.796985	0.243883	-0.00450857
0.5647	0.175196	-0.0538591
0.984681	0.204987	-0.101672
0.475356	0.318093	0.0814891
0.203855	-0.0178612	0.0126942
0.328382	0.101461	0.0548313
1.00364	0.384007	-0.0379322
1.06819	0.397512	0.102806
0.18633	0.15073	-0.00550479
0.50351	0.0663462	-0.16547
0.0577082	0.0412134	0.115338
0.10563	0.0131229	0.0123904
0.392209	0.220625	-0.0249888
0.52463	0.228669	0.0341828
0.816874	0.0463894	0.0716951
0.508023	0.255399	0.218669
0.503666	0.135701	0.445996
0.472903	0.342029	0.116831
1.11483	0.229537	0.180574
0.746234	0.0117232	-0.0211617
0.13917	-0.103843	0.160067
0.401048	0.237078	0.255634
0.870356	-0.00587169	-0.0906577
0.602049	0.150001	0.369147
0.34097	0.196726	-0.0364675
0.357704	0.19073	-0.0727647
0.640492	0.721677	0.0411074
0.341527	0.184292	-0.0877947
0.53897	0.020149	0.00900192
0.429074	0.270166	0.175895
0.520367	0.194177	-0.00977177
0.11229	0.815287	0.00810475
0.663693	0.435505	0.00868703
0.0818104	0.508614	0.00860589
0.103953	0.321607	-0.0289905
0.504197	0.092428	0.102487
0.37971	0.210444	0.244899
0.503973	0.0599036	-0.0269019
0.270367	0.283267	0.049564
0.640811	0.124321	0.115996
0.582017	-0.03126	0.0209925
0.361246	0.0772793	0.00926692
0.53822	0.0913675	0.0746272
0.237652	0.00968872	-0.00980084
1.22819	0.775497	0.113689
0.272171	0.114836	-0.01415
0.379786	0.274539	-0.0606021
0.141003	0.562725	0.0109418
0.674984	0.0187787	-0.0369988
0.78352	0.217434	0.132611
0.781655	0.170002	0.0129641
1.07157	0.159602	0.0439856
0.782836	1.11425	0.23445
0.570486	0.0665229	0.0585885
1.6408	0.521795	-0.0450654
1.59628	0.226343	0.114174
1.25914	0.0452617	0.111235
1.25951	0.231074	0.175594
0.874953	0.0475816	0.0619783
0.761587	0.0227456	0.0534207
0.520367	-0.0894394	0.101862
0.840191	0.110641	0.114407
0.463889	-0.188034	-0.0649239
-0.020349	-0.0219758	-0.0461045
0.132261	0.0499096	0.0453751
0.299768	0.135709	0.26796
0.421607	0.125722	0.0727237
0.344831	0.723162	0.113744
0.14444	-0.086178	0.0306493
0.18609	0.634818	-0.0395588
0.724885	0.0425564	0.0735691
0.356827	0.256044	0.0746956
0.26678	0.123805	0.0576411
0.328703	0.0523134	0.0803915
0.270057	0.0869495	-0.0244017
0.200817	-0.038451	0.0740161
-0.00671803	0.0179386	-0.0357711
0.898097	0.129865	0.0276423
0.451309	0.151716	0.172855
0.14027	0.0693113	0.0451517
0.226527	0.436128	0.163878
0.372211	-0.0244714	0.0978851
0.49414	0.385303	0.287721
0.0454151	0.137996	-0.0380165
0.612715	0.442263	0.0555686
0.451531	0.0407568	0.0790377
0.281849	0.0865007	-0.120345
0.202084	0.0976139	0.0668371
0.518735	0.240495	-0.0890528
0.664386	0.0773125	0.0366616
0.516342	0.0327059	0.194696
1.17023	0.139363	0.164386
1.37336	0.381929	0.423446
1.10465	0.138628	0.0250422
0.05247	0.599194	0.0132586
0.21569	0.141338	0.104764
1.39468	0.117417	0.0735047
0.57327	0.232647	-0.0455511
0.313162	0.838379	0.078587
0.310048	0.0583432	-0.0412677
0.55733	0.218176	0.179803
0.410432	0.48605	0.0826809
0.345956	0.0865885	0.297532
1.21303	0.0989136	0.000902539
0.650691	0.393574	0.117884
0.200934	0.0625859	-0.13753
0.135202	-0.0220486	-0.0546103
0.689246	0.43118	0.0149103
0.146487	0.299295	-0.00302563
0.164589	0.139423	0.0284355
0.737638	0.35977	0.052989
0.368304	0.0383916	0.156574
0.317662	-0.00416602	0.00491141
0.420197	0.0610051	0.0951354
0.973635	0.245307	-0.0282519
1.38649	0.349645	-0.0166502
0.482571	0.0366269	-0.0679125
0.592142	0.0793166	0.0168261
0.0723333	0.120738	0.221806
0.490909	0.0176297	0.0890772
0.237793	0.0683823	0.236445
0.279732	0.144596	0.255064
0.196604	0.370985	0.074704
0.0295411	0.213275	0.0788453
0.757466	0.144932	0.0285289
0.535201	0.514306	0.0490599
1.61371	-0.0849452	0.0897741
0.206527	0.0535996	0.00064143
0.286727	0.18873	-0.0425703
0.907886	0.021443	0.0868535
0.556886	0.464564	0.0907509
0.33644	0.0043072	-0.0264439
0.753895	0.359305	-0.0166629
-0.00851184	0.1301	0.0160423
0.73397	0.015955	0.20797
0.367753	0.189163	0.0522735
0.546604	-0.0294796	0.259839
0.135849	0.183833	0.0589648
0.344977	0.232112	0.000706773
0.147412	0.26153	0.0568033
0.263644	0.143205	0.0887672
0.384198	0.189753	0.0891764
0.864059	0.176944	-0.0221467
0.427192	-0.0287093	0.0619873
0.314194	0.232623	-0.0084048
0.521751	0.389252	0.0756387
0.0967527	0.602153	0.0877349
0.489287	0.393718	0.0638117
0.410173	0.0532899	-0.0289533
0.380636	0.362858	-0.00274535
0.414767	-0.0456262	-0.00439602
0.113735	0.474856	-0.0685852
0.0737164	1.26241	0.00249204
0.139673	0.633682	0.129568
0.35962	0.606966	-0.066615
0.701761	0.284585	-0.0829446
0.451726	0.106418	-0.0192643
0.486125	0.282139	0.627007
0.0793102	0.13399	0.101014
0.176021	0.204748	0.00479778
1.00364	0.272103	-0.0626663
0.328253	0.102151	-0.0305137
0.58494	0.310341	0.136307
1.06478	0.432906	-0.0355112
0.414804	0.576538	-0.0848624
0.506691	0.19288	0.099229
0.923241	0.0897416	0.16813
0.579567	-0.0689476	0.0201217
0.365183	0.170347	-0.031951
0.349643	0.464475	0.0891391
0.304536	0.164551	-0.0500708
0.211538	0.338387	0.037964
0.223969	0.41896	0.0996061
0.114912	0.356802	-0.00367011
0.0730004	0.772914	0.188934
0.649877	0.0694152	0.143129
0.343116	0.00777914	0.0082954
1.05324	-0.00348441	-0.00971504
0.74948	0.351981	0.0369113
0.265994	0.108427	0.0678246
0.673216	0.124868	-0.0482446
0.652742	0.199306	0.0845275
0.0952247	0.255326	0.172836
0.209561	0.181765	0.0657001
0.394959	0.223325	0.00229016
0.294822	0.139129	-0.00820404
0.464729	0.0809801	-0.0535914
0.421423	0.741078	0.137328
0.575181	0.219875	-0.053924
0.910433	0.0373751	0.101453
0.435119	0.0580038	0.189247
0.609626	0.225112	0.100072
0.126215	0.4643	-0.0243031
0.768351	0.226636	0.0615598
0.242308	0.288394	0.00918991
0.0273663	0.0190741	-0.0616741
0.456277	0.100743	-0.0592202
0.357809	0.121406	0.0895286
0.913373	-0.0132701	0.20809
0.219219	0.00146036	0.308438
0.810074	-0.00358395	0.0470926
0.356221	0.251262	0.00452712
0.621951	0.0556256	0.0455391
0.40896	0.510557	0.0296089
0.997595	0.0543843	0.158517
-0.147881	-0.0229343	0.277083
0.220027	-0.0111276	-0.0141489
1.15156	-0.105183	-0.0163234
0.524638	0.0181097	0.0327678
1.10638	0.0552102	-0.00547327
-0.128844	0.368156	0.254757
0.403492	0.0846385	-0.0211452
0.082035	0.207688	0.0833293
0.531851	0.0986281	-0.0132069
0.408224	0.752275	0.688935
0.456821	0.340631	0.0365104
0.927588	0.150245	0.0106129
0.0168441	0.293508	0.0153039
0.245911	0.0418436	-0.0699586
0.300766	0.159594	0.161051
0.166103	0.0847948	0.0377763
0.848026	0.115057	0.199804
0.0719598	0.23852	0.0707195
1.35281	0.776755	-0.101489
-0.050833	0.28423	-0.00557057
0.0129269	0.170476	0.0787372
0.220552	-0.0623762	0.0893069
0.450619	0.274524	0.0959198
0.378096	0.394829	0.0805958
0.234746	0.290619	0.182674
0.194993	0.0246321	0.176629
0.0736595	0.141979	-0.00211666
0.679574	0.117782	-0.0853319
0.620623	0.0948864	-0.0169192
0.565627	0.309138	-0.0180055
0.228932	0.0127046	0.0650488
1.10217	0.214553	0.083248
0.335743	0.342932	-0.0230334
1.02262	0.129543	0.130479
0.481792	0.0226262	-0.0290545
0.266737	0.520098	0.0120359
0.273059	0.317186	0.0487906
1.41208	0.180166	0.0628356
0.416732	0.0342094	-0.151031
0.589471	0.381037	-0.00334123
0.45404	0.119574	0.113721
0.186102	0.0810357	-0.0214101
0.115688	0.347858	-0.0314601
0.256289	0.159174	-0.106503
0.705254	0.102676	-0.0398951
0.0178032	0.0697427	-0.0634811
0.0337798	0.350095	0.0228258
0.520987	0.458609	0.483569
0.7846	0.0724013	-0.026807
0.888813	0.0892553	0.0469861
1.00075	0.0193845	0.0104455
1.02621	-0.00624804	-0.0378231
0.27944	-0.03994	-0.0471898
0.28942	0.108703	0.405012
0.508533	0.228025	-0.0192916
0.629347	0.099484	-0.0193744
0.632799	0.00990241	0.024387
0.512492	0.275409	0.180999
0.191941	0.0788918	-0.0179186
1.327	0.56767	-0.114704
0.790867	0.154594	-0.0263528
1.14401	0.42277	0.00149774
0.663995	1.38895	0.0804056
1.68554	1.12931	0.0762219
0.986645	0.234623	-0.0503323
0.82993	0.0545004	0.0694887
0.265926	0.415052	0.0629366
0.96983	0.148728	0.125377
0.745172	0.516619	0.0221625
0.268895	0.0572062	0.24984
0.185137	0.112877	-0.0273929
0.457731	0.0554859	0.477317
0.282811	0.423359	0.125863
0.713768	0.12066	0.158907
0.210849	0.0960429	0.0988484
0.427226	0.582925	-0.00844065
0.126103	0.428057	-0.00542451
0.299864	0.390677	0.0510097
0.299164	0.326101	-0.0149657
0.185812	0.0121919	0.0332878
0.273533	0.174602	0.16973
0.585131	0.0443594	-0.0279551
0.267732	0.0498311	-0.0302179
0.585968	0.243228	-0.0317661
0.410247	0.636099	0.0207492
1.52631	0.856911	0.0402977
0.0638416	0.286322	0.0598388
0.412259	0.44824	0.0832486
0.861188	0.198891	0.025722
0.352407	0.248131	0.0559411
0.516855	0.0360228	0.0456069
0.220721	-0.0404399	0.053138
0.457915	-0.0231021	0.00297784
0.673735	0.285257	-0.00937896
0.409535	0.460825	0.0289412
0.238353	0.0135889	-0.0244432
0.0723431	-0.000134994	-0.106972
0.338085	0.0635916	-0.00262787
0.407228	0.453542	-0.0133365
0.176271	0.167408	0.09395
0.327265	-0.0146921	-0.0410342
0.78858	0.045714	0.226696
0.288777	0.440781	0.288975
0.133638	0.0462745	0.00742674
0.427365	0.193838	0.0224759
0.590507	0.42542	0.00142217
0.279038	0.901853	0.250142
0.73172	0.275114	0.0633336
0.33249	0.240181	0.0352049
0.784674	0.0856826	0.000804814
2.35998	0.148902	0.0374418
0.202035	0.386465	0.08208
0.305636	0.350014	-0.0202753
0.354511	0.188453	0.0687816
0.935819	0.718198	0.00224809
0.47166	0.839792	0.0275783
0.856466	0.193046	0.00560209
0.176	1.79006	0.0581137
0.270605	0.194335	0.0145548
0.298569	0.253466	0.0567297
0.382578	0.0604931	0.473789
0.216351	0.127837	0.11032
0.450093	0.0216971	0.0849008
0.134694	0.103193	-0.0108248
0.195987	0.207709	0.375245
0.226852	0.0407374	-0.00137678
0.0903938	-0.0823894	0.113146
0.0918906	0.763288	-0.0550178
0.60445	0.22095	0.0946793
0.181182	0.0137821	0.00575994
0.471488	0.288655	0.030142
0.425545	0.424509	-0.0501122
0.107843	0.246657	-0.0643356
0.504339	0.0777147	-0.00166208
0.837373	0.611338	0.142348
0.360135	0.817206	0.0859019
0.426459	0.052202	0.225817
1.49596	0.171168	0.0949728
0.316745	0.189817	0.0526635
0.428248	0.433851	-0.0169879
0.239771	0.104383	0.333206
0.478724	-0.126638	0.131139
0.158766	-0.00904074	0.121389
0.194241	0.316863	-0.0146649
0.256289	0.00818257	0.12259
0.338795	0.297372	-0.0269648
0.101711	0.203553	-0.0353152
0.843472	0.464752	-0.0257811
1.13041	0.0292817	0.201887
0.272476	0.0743435	-0.0608734
1.40599	0.0464628	0.379683
0.013839	0.0162031	-0.115075
0.766575	0.588518	0.0499584
0.398734	0.0116066	0.199498
0.355927	0.273455	0.300394
0.973121	-0.0591754	0.0235974
0.318607	-0.0519438	0.207657
0.414922	-0.0243397	0.00992776
0.275388	-0.013081	0.0055617
0.962397	0.0203315	0.0182362
0.657534	0.000939987	0.0551233
0.421066	0.167929	0.0603145
0.257655	-0.00617542	0.118189
0.473142	0.105895	0.0201975
1.59605	0.0347243	-0.0184013
0.763901	0.223213	0.00889845
1.5481	0.0725764	0.0747185
0.206136	0.00256932	0.0243773
0.699131	0.0148912	0.0436016
0.327684	0.27585	0.167015
0.234074	0.512725	0.0783895
0.750582	0.671297	0.0258295
0.0618356	0.343551	0.301791
0.149136	0.258536	-0.031507
0.168013	-0.00821688	0.169626
0.258008	-0.00980922	0.539812
1.05966	0.346785	0.0372188
0.177987	0.0688063	-0.0898635
0.633632	0.958503	0.00510386
1.26848	0.0998516	-0.00612837
0.23882	0.0595328	0.0990401
0.26295	0.0942275	0.133263
0.960351	0.340148	-0.00362052
0.898012	0.311512	-0.0388404
1.78161	0.566757	0.157109
0.20124	0.0157743	0.0549776
0.356022	0.42919	0.260546
0.335365	0.301277	0.00799251
0.41248	0.0261402	0.0485836
0.416541	1.14515	0.0566502
0.920836	0.0411192	0.082444
0.537643	-0.00305857	0.067043
0.0891632	0.0694846	0.174592
0.70582	0.0699448	-0.0187241
0.939229	0.261463	0.0105378
0.444085	0.0324979	0.00508738
0.107662	0.53579	0.0093367
0.614329	0.9634	0.358856
0.213001	0.0913415	0.149426
0.206956	0.788488	0.075291
0.195788	0.116437	0.135532
0.242802	0.168047	0.0472568
0.102339	0.040212	-0.0448176
0.179752	0.376589	0.0915869
0.232778	0.107635	0.0376063
0.303829	0.0885475	0.0051075
0.24867	0.173207	0.118487
0.370702	0.127666	-0.0180749
1.49671	0.00600394	0.0233577
1.01616	0.208699	-0.106616
-0.0282406	0.0492798	0.180792
0.603534	0.058349	0.0639013
0.594679	0.592133	0.0869454
0.476631	0.140695	-0.0431547
1.24479	0.0129712	-0.106799
0.298719	0.588105	-0.0675925
2.61707	0.291518	0.170501
0.38964	0.351529	0.150465
0.80563	0.0951759	0.0663863
0.765945	0.428979	-0.0663618
0.772796	0.421794	0.386466
1.29046	0.376719	-0.0468607
0.169162	0.154019	0.00568336
0.93429	0.528034	0.0368737
0.510735	0.433248	0.0485974
0.491571	0.239521	0.0582839
0.94358	0.141967	-0.011565
0.203208	0.157398	0.264044
0.802873	0.0524775	-0.0256913
0.476293	0.291232	0.118372
0.14968	0.131687	0.0708071
1.24864	-0.490436	-0.00404817
0.845106	0.0738037	-0.0501129
0.647045	0.0561383	0.103365
0.0453429	-0.00650294	0.033326
0.47883	0.0597995	0.00480582
0.983225	0.0682949	-0.0689885
0.197522	-0.00747731	-0.0032327
1.07712	0.922932	-0.0477085
0.208826	0.156178	0.325906
0.187225	-0.292688	-0.0875014
0.644179	1.25865	0.032714
0.139454	-0.0116054	0.0949527
0.941274	0.0651688	-0.0600189
0.636447	0.89907	-0.0107568
0.18328	0.16944	0.00439447
0.176759	0.243968	0.0268914
0.198048	-0.00647388	-0.0556223
0.0982496	0.0425004	-0.00796167
0.489296	0.107761	-0.0647026
0.635318	0.0179283	0.00486244
0.268146	0.0160868	0.0148398
1.33664	0.204788	0.207824
0.31737	0.047929	0.036925
0.661443	0.547828	-0.00155447
0.58173	0.201793	-0.0180066
0.366539	0.0179805	-0.0156538
0.148002	0.0446405	0.234197
0.549218	0.165714	-0.0188348
0.760308	-0.0157498	0.0276566
0.123366	0.148009	1.20513
0.62906	0.293556	-0.000667731
0.301787	-0.0225353	0.011454
0.130613	0.0202692	0.00197396
0.486164	0.0744457	0.00463497
0.899818	0.20791	0.113601
0.175884	0.00682032	0.0121637
0.318761	0.105763	-0.0431653
0.428597	0.341582	0.0110982
0.236847	0.0935231	0.531662
0.320057	0.676433	0.205025
0.210276	0.367902	-0.000983748
0.696285	0.152137	0.0401946
0.360076	0.0761768	0.00391048
0.588366	0.350203	0.121618
0.284615	0.235453	-0.0350611
0.483459	0.019136	0.0474165
1.02693	0.278839	-0.17452
0.633012	0.169703	-0.027187
0.217942	-0.0157053	0.0344254
0.708786	0.163859	-0.0622431
0.461058	0.0319679	-0.0296757
0.532603	0.0349487	-0.0042633
0.690962	0.236295	-0.00894672
0.187307	-0.00339446	0.0416727
0.327626	0.0795728	0.0138052
0.423743	0.144958	0.150231
0.259942	-0.0227666	-0.0423901
0.15875	0.0455986	0.128848
0.568647	0.315656	0.0255289
0.392072	-0.00398084	-0.0284331
0.252886	-0.00613486	0.0533363
0.68894	-0.0616657	0.00278398
0.659819	0.26459	-0.0745102
0.127121	-0.0404426	-0.00249927
0.322941	0.0604982	0.171627
0.39837	0.0332717	0.146626
0.125429	0.0979468	0.209999
0.791192	0.0694971	0.288892
0.299024	0.0434721	-0.11297
0.535176	0.273122	0.0415305
0.160867	0.0534598	0.0829754
0.558038	0.0636972	0.0741769
0.0783529	0.147375	-0.0113106
0.798637	-0.0629901	-0.0202406
0.697007	0.0959211	0.0219176
0.946451	0.1938	0.0614792
0.0124991	0.108009	-0.0160714
0.548257	-0.159721	0.0594382
0.345964	0.106165	0.104437
0.471957	0.00394286	0.0343223
0.671798	0.12223	-0.0242411
1.23269	0.276315	0.684582
0.563541	-0.0182558	0.0675064
0.876056	-0.0334478	0.0918789
0.0840661	0.298703	-0.119677
0.181488	0.432282	0.0998282
0.408483	0.246452	-0.0624729
0.466596	0.720747	-0.012514
0.335677	0.0793359	0.000385748
0.912982	0.0780997	0.0379986
0.249246	0.071214	0.0515339
0.280951	-0.0145977	0.0450136
0.134103	0.104552	-0.017896
0.14105	-0.0236881	0.00807404
1.02097	0.0907119	0.0723153
0.369358	0.215951	0.0157791
0.140279	1.0051	0.274178
0.0950399	0.102872	0.184917
0.310783	1.4151	0.0126558
0.214059	0.987536	0.000239109
0.574039	0.389092	0.0166956
0.658649	0.365011	0.0133234
0.107706	0.108807	0.046979
0.359095	-0.0198516	-0.0305093
0.751954	0.0635452	0.110129
0.177425	0.225712	0.0603778
0.365896	0.0414092	-0.00651273
0.0852254	0.414095	-0.013382
0.588468	0.215598	-0.0461414
0.00908522	0.058633	0.063305
0.214779	0.213401	-0.138934
0.360291	0.00822838	0.0555995
0.822468	0.147725	0.00056818
0.246871	-0.0432582	0.00368543
0.349777	0.0747687	0.127946
0.378205	0.568951	-0.072581
0.334042	0.490243	-0.0371073
0.378447	0.46864	0.00467529
0.10245	0.184886	-0.0496309
0.47696	0.419402	-0.0306896
0.165011	0.139429	0.0896565
0.207948	0.0674296	-0.0960263
0.158398	0.159027	-0.0378869
0.339779	0.775391	0.0258742
0.746978	0.66813	0.0498323
0.0672151	0.0998448	0.0838683
0.41946	0.196263	0.0899771
0.476148	0.229038	-0.00296957
0.597283	0.0177965	0.168613
0.471312	0.109376	-0.00358879
0.275953	0.519486	-0.114587
0.151045	1.24149	0.0711899
0.606416	0.423928	-0.153566
0.216962	0.485756	0.160924
0.45242	0.368093	0.0203706
0.274575	0.135958	0.26685
0.334118	0.334247	0.0789345
0.444342	0.0468987	0.14274
0.416161	0.38284	0.185057
0.0718882	0.288421	0.154806
0.186688	-0.0771012	0.0185056
1.84397	0.0505259	0.0393628
-0.0949971	0.441029	0.139214
0.443721	0.00262305	0.320517
0.230824	0.308428	-0.0165061
0.223358	-0.136347	-0.0383313
0.460832	0.688658	0.00721363
0.353319	0.105517	-0.00159915
0.406716	0.20273	0.023991
0.104168	0.153958	0.0195993
0.390889	0.488036	0.135915
0.194663	0.068806	0.323475
0.161991	0.0104022	0.00331372
0.0682589	0.287089	0.0841804
0.455191	0.245269	-0.346652
0.42384	0.582309	0.0651393
0.367679	0.213245	-0.0528784
0.419383	0.224351	0.222815
0.867486	0.305229	0.223216
0.608961	0.215732	-0.1221
0.152667	0.121731	0.0424732
0.430584	0.118309	-0.0266673
0.455401	1.09785	0.0552367
0.592192	0.322012	0.0840018
0.0106338	0.248292	0.00443357
0.450226	0.369612	-0.0546529
0.317101	-0.0225059	-0.116667
0.946672	0.0210707	0.0487563
0.463644	-0.0857466	0.0447216
0.552907	0.0335104	-0.0694205
0.0682474	0.121943	0.124167
0.793627	0.0195334	0.062386
0.253421	-0.0134997	-0.18631
0.241781	0.693772	-0.0281163
0.351197	0.385536	-0.0323666
0.69636	0.255469	-0.0416177
0.451374	0.283028	-0.075829
0.136248	0.151417	-0.0638978
0.307532	-0.01874	-0.0366702
0.448532	0.486949	-0.164421
0.336604	0.138882	0.00764606
0.264709	0.569399	0.132319
0.384685	0.24955	0.00338782
0.861363	0.108271	0.163616
0.0466271	0.30952	0.113276
0.514207	0.131362	0.0968781
0.359923	0.10164	-0.0239879
0.388661	-0.0179681	0.174232
0.0902612	0.0566068	0.315025
0.419907	0.0481286	0.00982447
0.610668	0.259452	0.212708
0.0147579	0.034644	-0.0370769
0.313234	0.461416	0.0662191
0.155993	0.4091	-0.0752341
0.508012	-0.0611137	-0.014406
0.652067	0.0409309	0.17734
0.176805	-0.00387956	0.0423384
0.517987	0.538733	0.15769
0.00362561	0.303058	0.00867003
0.637696	0.0454869	0.074484
0.46559	-0.00399985	0.0718322
0.595508	-0.0722786	0.0612962
0.260083	0.105958	0.130605
0.133482	-0.00576848	0.14983
0.104015	0.0885159	0.178849
0.510236	0.0273758	0.379656
0.541906	0.195957	0.0371894
0.705108	0.27989	0.241385
0.295642	0.130228	0.0331105
0.249424	0.560143	-0.0486793
0.207543	0.146639	-0.0297892
0.294765	-0.0262091	0.0132137
0.16683	0.106658	0.251756
0.783373	0.651338	-0.00984052
0.238061	0.536436	0.0441867
1.06806	0.348826	-0.0105089
0.906198	0.0747966	0.0433185
1.08388	0.158692	0.00100002
0.507175	0.0138562	0.00566817
0.341348	0.35299	0.0182474
0.857833	-0.0287828	0.128282
0.625555	-0.000734567	-0.0989722
0.392279	0.00573835	-0.00669954
0.970927	0.208461	0.0222598
0.106394	0.19796	0.241851
0.0570801	-0.0273771	0.00272185
0.0695249	0.189805	-0.0829891
0.431809	0.136034	0.0538021
0.148025	-0.0186869	0.00926861
0.64833	-0.00278816	0.0281142
0.110716	0.0126211	0.0486719
0.452296	-0.0378711	-0.000602955
0.265307	0.243913	0.0658415
0.399707	0.0744059	0.0276361
0.526492	-0.0171612	-0.0508475
-0.00725857	0.704364	-0.0460973
0.168443	0.283854	0.31302
0.466543	-0.03706	0.0007763
0.372045	0.00518482	-0.0212588
0.630314	0.277666	0.041935
0.309156	0.141976	0.0899557
0.252366	0.164768	1.48731
0.689902	1.08067	0.034544
0.383294	0.00847122	-0.0759073
0.60503	0.42791	-0.00773644
0.887439	0.613959	0.103514
0.36071	0.0584601	0.185585
0.693146	-0.0135845	0.0549938
0.350854	0.154549	0.169493
0.172216	-0.021323	0.014979
0.792348	0.303255	-0.120311
0.55787	0.624839	0.0364423
0.403315	0.52167	0.122554
0.660506	0.117919	0.128141
0.329753	0.0141299	0.043972
0.265344	0.988954	-0.0183128
0.315714	0.100642	0.0814704
0.646121	0.0848919	0.027883
0.0969851	0.00660728	0.121688
1.03238	0.151895	-0.0116676
0.933864	0.806241	-0.0290122
0.292818	0.477971	0.0688499
0.144542	0.00121444	0.25672
0.502446	0.738328	0.0611773
1.16049	0.0181836	0.17912
0.245202	-0.0223121	0.453855
0.658598	0.0629082	0.113387
0.586146	0.0810193	0.117087
0.314988	0.315949	-0.0355302
0.292606	0.0168036	8.64021e-05
0.859502	0.181989	0.019413
0.548737	0.0841972	0.310609
0.0939359	0.814905	-0.129087
0.19159	0.51579	0.00441879
0.775167	0.244295	-0.092833
0.202417	-0.0297407	-0.0988286
2.01263	0.027866	0.294691
0.337668	0.103852	0.142522
0.217463	0.00156161	0.200454
0.71998	0.0981486	0.053689
0.513925	0.446382	0.788129
0.655679	0.525751	0.0619568
0.116717	0.732109	-0.00250538
0.836774	0.228212	-0.0230044
0.074576	-0.119786	-0.0132708
0.244531	0.700296	0.0227328
1.00282	0.226725	-0.0193028
0.79551	0.100268	-0.00108467
0.784812	-0.00939678	0.0550491
0.545972	0.0495261	0.114508
0.198194	-0.0177691	0.1662
0.252636	0.024594	0.00382006
0.223987	-0.0419084	0.0218246
0.429071	0.081089	-0.0268236
0.355741	0.0996336	0.0930062
0.221032	0.180561	0.014843
0.150212	0.258231	0.0784579
0.589285	0.278937	0.0341007
0.428963	0.166188	0.301426
0.0736179	0.676419	-0.0151201
0.111079	0.514061	0.0214517
0.272494	0.0545565	-0.225789
0.561098	-0.0102135	0.174914
0.359031	0.017948	-0.020234
0.235745	0.34412	0.0412368
0.381646	0.717912	0.0010581
0.197807	-0.260026	0.346572
0.220124	0.708359	0.0128478
0.503022	1.54795	-0.0281374
-0.0752892	1.61883	-0.0241543
0.147207	0.0495033	-0.0714953
0.156656	0.0452206	-0.0274032
0.567146	0.26074	0.0538923
0.45251	0.56985	0.0240181
0.448262	0.682753	0.122057
0.331149	0.101813	-0.0695412
0.603428	0.0799423	-0.00171814
0.819365	0.0427957	0.0929485
0.502604	0.0205926	0.0372254
0.215445	0.173433	-0.0634065
0.616714	0.0505021	-0.0149614
0.530196	0.039826	-0.0185658
0.191067	0.168242	0.0640188
0.533018	0.818222	0.00811136
0.543889	0.0994344	0.00592536
0.618201	0.116982	-0.0148331
1.28325	0.036917	-0.036011
0.313703	0.0581976	-0.00655577
0.839748	0.0476879	0.177599
0.0278462	0.0268477	0.223073
0.48049	0.10877	0.0230407
0.135676	0.0741357	0.0165931
0.332334	0.181226	0.00991893
0.811868	0.0269523	0.0317458
0.369487	0.272245	0.0834442
0.0915041	0.162548	-0.0130477
0.700511	0.112526	-0.0134955
0.246105	0.0125917	-0.0945892
0.874409	0.27791	-0.0448471
0.23768	0.315035	-0.0939286
0.329717	0.853648	0.437182
0.102968	0.0233868	0.0284798
0.0235863	-0.214235	0.0772292
0.732453	0.420218	0.0793036
0.109768	0.0239793	0.0254635
0.216299	0.402443	0.00183293
0.237341	0.204824	-0.119872
0.164866	0.116068	0.0367362
0.399282	0.488938	0.182189
0.435757	0.744859	0.000640162
0.343004	0.0291522	-0.0343893
0.858011	-0.009473	0.070242
0.340634	0.1868	0.70286
0.187751	0.148794	-0.126105
0.0764757	0.371286	0.0275235
0.311194	0.0991755	0.0224626
0.303908	0.0323988	-0.0110103
0.162793	0.0128125	-0.0479497
0.343918	-0.0743733	0.0338829
0.236022	0.126324	0.0497013
0.682551	0.219389	-0.00895065
0.0789393	0.0641209	0.112837
-0.161642	0.0646602	-0.00602702
0.470719	0.270304	0.000827791
0.639928	0.250184	-0.0799805
0.385857	0.301969	0.0419181
0.180776	0.31157	-0.00674867
0.336083	0.0515675	0.292048
0.656335	0.214533	-0.149564
0.223851	0.138874	0.0249423
0.898077	-0.00908487	-0.000524007
0.143714	0.0824433	0.0688894
0.428786	0.053048	-0.0350828
0.437502	0.502187	0.0421495
0.833649	0.470656	0.0997004
0.394858	0.0258311	0.209389
0.643215	0.015027	-0.0325443
1.01847	0.0940633	0.0180744
0.712038	0.0459457	0.101288
0.330713	-0.00315853	0.0433678
0.323672	0.0733134	0.190449
0.584944	-0.00998262	-0.000375974
0.29215	0.0226084	0.128945
1.20943	0.0877998	-0.0121583
1.00729	0.0997124	0.289021
0.771588	0.062452	0.0210289
0.403543	0.490886	0.0897349
0.910533	0.138676	0.0205375
0.191374	0.307087	-0.0338368
0.307402	0.0466031	-0.00875181
0.500614	0.0172725	0.0762216
1.25886	-0.051207	0.00985108
1.11148	-0.00781628	0.0272194
0.209998	0.254167	0.000611248
0.464642	-0.0334713	-0.026631
0.147179	0.0726166	0.162544
0.857122	0.0258277	0.489032
0.307902	0.0130603	0.266486
0.361024	0.354343	0.0993341
0.812397	0.20633	0.111034
0.279948	0.481195	-0.0573246
0.482287	0.219035	-0.0175151
0.498612	-0.0236101	-0.0434561
0.992107	0.175906	-0.057995
0.481067	0.6504	-0.0478127
0.340105	0.0955365	0.012198
0.566157	0.205754	-0.0489788
0.694314	0.0111984	-0.00157755
0.535811	0.14268	0.0619054
0.222533	0.615516	0.00127906
0.281737	1.34044	0.0633062
0.445751	-0.0554767	0.785048
0.379152	0.0155458	0.0414217
0.860418	0.298704	-0.0846394
0.33203	0.0560991	-0.0333586
0.517591	-0.00649874	0.099352
0.344825	-0.0448157	-0.0106556
0.564381	0.0335033	0.358015
0.640126	0.0139672	0.152139
0.433659	0.191152	0.0375683
0.374649	0.549075	-0.0526846
0.657858	0.176143	0.0572809
0.402647	-0.0812326	-0.00306369
0.361584	-0.0172804	-0.111261
0.466999	0.358862	0.0279592
-0.01158	0.253695	0.144706
0.381123	0.0768571	-0.0888259
0.763859	0.0153819	0.11712
0.0322619	0.0822553	0.0338976
0.211688	0.00731797	-0.0847922
0.362145	0.08211	0.0693296
0.11551	-0.0881678	0.0462674
1.02173	0.0781592	0.104014
0.458387	0.0509979	-0.0333921
1.33568	0.470238	0.0793502
0.919255	0.135698	-0.0254317
0.410948	0.020946	0.218325
-0.0546769	0.013349	0.0232156
0.545571	0.28563	0.0121096
0.195445	0.230878	-0.0702001
0.313678	0.134514	0.00643731
0.212541	0.288291	-0.0330849
1.17612	0.221296	0.142205
0.634785	0.152558	-0.0125823
0.511614	0.441902	-0.103002
0.276009	0.0276655	0.0478186
-0.375059	-0.083365	0.0913844
0.413968	-0.273627	-0.0485653
0.928893	0.0677171	-0.032934
0.395618	-0.00255822	0.0860703
0.131667	-0.0224452	-0.0188008
0.342968	0.0308744	-0.0786544
1.15268	0.130719	-0.0627877
0.717242	0.0510983	-0.186198
0.194361	0.218096	-0.0343512
0.833892	0.235373	0.108832
1.13405	0.1733	-0.0326124
0.396898	0.0774891	-0.0341802
0.533036	-0.0125383	0.00367329
0.23496	0.113536	0.117463
0.360071	0.0269524	-0.00454553
0.016211	-0.0527304	0.116769
0.637435	0.140795	0.255876
0.5462	0.269052	0.00134196
0.543849	0.102219	0.150645
0.429174	0.286669	0.0586475
0.563702	0.00472821	0.00811115
0.28112	0.172461	-0.00481546
0.480416	0.0151562	-0.0180924
0.250657	0.0769696	0.0361432
0.819999	0.829172	0.100733
0.246532	0.584456	-0.0146749
0.723065	0.0335068	-0.011647
1.11005	0.134907	0.00572293
0.55985	0.219482	0.065916
0.233879	0.890277	-0.0245253
0.797016	0.352488	0.205935
1.39295	0.204346	-0.0175866
0.500357	0.0478305	0.102728
0.718852	0.527077	-0.0288072
0.921218	0.976606	0.0629292
1.01798	0.3182	-0.0057668
0.266818	0.458569	-0.0436579
0.5867	0.0577283	0.0146045
0.173491	-0.0487188	-0.00229024
0.657074	0.0264911	0.0268028
0.51706	0.185973	-0.0907828
1.54735	0.0396369	0.269168
0.340363	-0.0797724	0.0385009
0.230172	-0.105387	-0.031001
0.998928	5.386e-05	-0.0529456
0.0498916	-0.0149177	-0.00257256
0.301739	0.00370114	0.0116505
0.447932	0.09994	0.096765
0.332861	0.340232	0.071744
0.842345	0.0783891	0.07222
0.498839	0.0798271	0.629039
0.533036	0.0455542	0.144727
0.390188	0.102325	0.111401
0.68015	0.0362307	0.00300972
0.434293	-0.0857962	0.107897
0.664331	0.253982	0.0302114
0.458347	0.0858583	0.0790493
1.35224	0.144422	-0.0665832
0.171562	0.166888	0.00967318
0.516553	0.0540894	-0.0969904
0.127495	0.315097	0.188856
0.28969	0.144844	0.0507842
0.26823	0.216043	0.0978701
0.548148	0.345893	0.0359646
-0.0351279	0.412028	0.081902
0.831372	0.027114	0.107972
1.10158	-0.004672	-0.0817359
0.211961	0.0535762	0.131355
0.524268	0.465301	0.0382508
-0.0393228	0.248837	-0.0379907
0.208189	0.0343449	-0.00198688
0.514823	0.330975	-0.000671146
0.586428	0.339635	0.0686454
1.66109	0.0135119	-0.0736462
1.46204	0.132176	0.148912
0.206694	0.00447223	-0.151871
0.839315	0.0260223	0.0286534
0.421216	0.0621295	0.0276753
0.493691	0.137785	-0.0377282
0.181908	0.0610149	0.11892
0.328688	0.0058228	0.0728581
0.243495	0.190975	-0.000772032
0.525497	0.0437245	-0.0385094
0.437215	-0.00471675	-0.000683478
0.374988	0.0627099	0.00660044
1.98665	0.0482734	0.0829495
0.622736	0.0907258	0.00658422
0.171316	0.250956	0.00491818
0.462607	0.406185	0.0127351
0.689571	0.728523	0.152442
0.416399	0.0316795	-0.0310616
0.540326	-0.0848689	0.0358595
0.780048	0.0491259	-0.0051323
-0.0359965	0.079826	0.134486
0.721476	-0.040807	-0.0096223
0.190758	0.215176	-0.0164133
0.233706	0.0303088	0.0283878
0.764565	0.42908	0.234609
0.753428	0.135341	0.012986
0.493396	0.116731	-0.00507999
0.0144793	0.117418	0.35835
0.794366	-0.0563416	0.278143
0.641854	0.139062	1.18283
1.7074	0.0261673	0.0247696
0.473499	0.290277	0.0932854
0.742262	0.118362	-0.0686512
0.280446	0.241829	0.0298239
0.161298	-0.0136443	0.0834817
0.239192	0.205027	0.0122893
0.328942	0.284235	0.0242304
0.213301	0.0380204	-0.0229036
0.628244	0.0716917	0.00512524
1.07787	0.204072	0.114366
0.390881	0.0872635	-0.0364736
0.089105	0.286732	-0.0416289
0.116017	0.184115	-0.0144684
0.353491	0.3167	0.0281381
0.516421	0.377275	0.00025677
0.0769099	-0.0189875	-0.0750522
1.04139	0.106875	0.0526344
0.992082	0.141664	-0.0291754
0.560653	0.0172441	-0.165925
0.502095	0.353239	0.473868
0.305564	-0.0309703	0.585759
0.156038	0.170541	0.00309691
1.03686	0.0529388	0.01364
0.187419	0.0631047	-0.0968061
0.455408	0.533632	0.00789939
0.77458	-0.0336559	-0.0278927
0.391916	0.651318	0.109706
1.27586	-0.00948186	0.187201
1.30847	0.194723	-0.0949678
0.553658	0.152942	0.282705
0.117601	0.214397	-0.162887
0.383057	0.286061	0.00766288
0.172175	0.0872039	0.0159801
0.733141	0.210584	0.0346902
0.186228	0.0394257	0.00630413
0.389953	0.13721	0.0340167
0.678833	0.504187	-0.0177052
0.791084	0.176268	0.0239488
0.0526193	0.312773	-0.0070181
0.0455711	0.0159139	-0.0159907
0.176826	0.414333	-0.0449197
0.521246	0.203303	0.05843
0.215372	0.429767	-0.0444011
0.639605	0.140888	-0.101
0.301331	0.0370321	0.0946475
0.309308	0.446159	-0.0132541
0.319165	0.0257281	0.0236472
0.212146	0.0807386	0.110847
0.455224	0.664371	0.0322141
0.424295	0.140122	-0.0111723
0.350347	0.000160811	-0.0324733
0.248991	0.112451	0.0309507
0.134401	0.085187	-0.0594456
0.931886	0.153064	-0.0208959
0.358124	0.105113	0.0121149
0.36594	0.740536	0.352739
0.424635	0.747746	0.0557251
0.328081	0.0405073	-0.0310821
0.456893	0.0342853	0.00452595
0.58949	0.0739454	0.0257073
0.198214	-0.103934	0.0595772
0.386407	0.0503346	-0.113171
0.31334	0.462576	0.0346111
1.69987	0.569756	0.168134
0.226233	1.1413	-0.0514738
0.415143	0.238599	0.114856
0.302002	0.29038	-0.0283772
1.02567	0.181748	-0.0659843
0.259801	0.0181788	0.000727836
0.111627	-0.197465	0.100986
-0.136134	0.0405921	0.231147
0.0627429	0.704834	-0.0627165
0.433556	0.137622	-0.0208743
0.633931	0.217007	0.0437909
0.327362	0.482758	0.0706775
0.49409	0.530638	0.016555
1.05264	0.0642277	-0.0197574
0.714261	-0.00120323	-0.0201436
0.243723	0.145723	-0.0117284
0.22855	0.155737	0.0283908
0.509978	0.325399	0.0122806
0.765386	0.272934	-0.029375
0.0832164	0.197393	0.049946
1.15213	-0.0672486	0.218876
0.580596	0.128789	-0.0228162
0.397571	0.016436	0.130015
0.944437	0.246795	0.203932
0.611905	0.227169	0.102489
0.256885	0.0570512	0.0287402
0.27577	0.017074	0.168757
0.23375	-0.0229485	0.13366
1.29564	0.299994	0.00322417
0.418194	0.070054	-0.0436904
0.52764	0.14481	-0.0280329
0.341887	0.0147417	0.243294
1.02246	0.132099	-0.0569434
0.410382	-0.0189749	0.165606
0.449704	0.112918	0.055473
	0.10913	-0.0811162
	0.043138	-0.0318163
	0.0844801	0.0358778
	0.0555436	0.0261412
	-0.107374	0.0319997
	0.370835	0.165282
	-0.0120046	0.0920698
	0.278269	0.0475715
	0.00211631	-0.0139724
	-0.0292124	0.168011
	0.0983115	0.0294986
	-0.0479615	-0.0223218
	0.0157511	0.0386715
	0.107311	-0.141573
	0.150217	0.103975
	0.28126	0.00608936
	0.00443854	-0.0253241
	0.0240857	0.0317218
	0.177027	0.066218
	0.114773	-0.00186455
	0.0427227	-0.0196473
	-0.0446658	0.0670042
	-0.0402834	0.192906
	0.0766226	0.0923452
	0.377675	-0.103508
	0.0161973	-0.139313
	0.198094	0.103208
	0.240651	0.0567269
	0.120932	0.0204685
	0.293341	-0.13201
	0.236781	-0.0608857
	0.0534014	0.0455191
	0.0609331	-0.0378118
	0.169416	-0.0152406
	0.105669	0.401848
	0.222215	-0.00221679
	0.0462846	0.0350407
	0.375214	0.775926
	0.147566	0.13212
	0.450858	0.178913
	0.268931	0.0660126
	0.0669123	0.0952484
	0.822626	0.026036
	0.286259	-0.0358831
	0.165996	0.0770482
	0.401493	-0.230566
	0.157147	-0.0982741
	0.0180242	-0.0374022
	0.207706	-0.101574
	0.684778	0.123399
	0.190238	0.315389
	0.316318	0.277322
	0.161179	0.0727188
	0.25395	-0.077909
	0.0595754	-0.00631085
	0.0605918	-0.0120192
	0.0903613	-0.00888479
	0.462645	-0.0568349
	-0.0622306	0.0913536
	0.0801782	0.0389701
	-0.019636	0.13951
	-0.131913	0.158101
	0.93737	-0.0873524
	0.0375237	0.477875
	0.582856	-0.00964269
	0.10269	0.0992094
	0.0825162	0.0727852
	-0.0359618	0.311264
	0.143387	0.333419
	0.513837	-0.0257936
	0.000989903	0.030025
	0.12188	0.451961
	-0.00467191	0.0962513
	0.0935178	-0.0423494
	-0.00289425	0.155601
	0.320657	-0.036617
	0.299938	0.0936806
	0.12752	0.0225121
	0.204767	0.0991241
	0.0430962	0.148666
	0.438418	0.0144244
	0.254429	0.0883961
	0.00683201	0.0809962
	1.08156	0.111763
	0.159662	0.0104454
	0.136363	1.3343
	0.353233	0.202262
	0.11457	-0.0207331
	0.00528787	0.165945
	-0.078906	0.325103
	-0.0232621	-0.0275336
	0.419724	-0.0571308
	0.102896	-0.0775136
	0.0812757	0.0874401
	0.065468	-0.124746
	-0.065308	-0.0951328
	-0.0231552	-0.0213853
	0.154941	-0.00960282
	0.31945	-0.0109154
	0.314422	0.0972114
	0.672751	-0.00557696
	0.231014	0.0680457
	-0.0828945	0.0033335
	0.765771	-0.0203481
	-0.0366283	0.0561121
[truncated: 19,212 more rows]
