# Supplementary material for: Neural signal propagation atlas of Caenorhabditis elegans
Source: Nature. 2023 Nov 1;623(7986):406–14. doi: 10.1038/s41586-023-06683-4 (PMC10632145; doi:10.1038/s41586-023-06683-4)
Supplement: Supplementary file 11 — Source Data Extended Data Fig. 3 [file 41586_2023_6683_MOESM11_ESM.xlsx]

## Sheet: EDFig3a
	ADAL	ADAR	ADEL	ADER	ADFL	ADLL	ADLR	AFDL	AFDR	AIBL	AIBR	AIML	AIMR	AINL	AINR	AIYL	AIYR	AIZL	AIZR	ALA	AQR	AS1	ASEL	ASER	ASGL	ASGR	ASHL	ASHR	ASIL	ASIR	ASJL	ASJR	ASKL	ASKR	AUAL	AUAR	AVAL	AVAR	AVBL	AVBR	AVDL	AVDR	AVEL	AVER	AVFL	AVG	AVHL	AVHR	AVJL
ADAL	0.681228	0.0916159	-0.0628298	0.014166	0.0918154	-0.0140654	0.0550209	0.084212	-0.00900534			-0.00564747	-0.0258383	0.131826	-0.00532999	0.0359317	-0.0688867	0.144472	0.0412838	0.00574179	0.0485857	0.141815	0.105618	-0.0087212	0.0828544		0.0229764	-0.00444549	0.132015	0.014303	-0.00409986	0.00295839	0.0291897		0.250969	0.0781323	-0.100871	-0.00357948	-0.00835028	0.00170804	0.0706624	0.120721	0.0758949	0.0185035	0.22267		-0.0262264	-0.0163775	0.0694002
ADAR	-0.000171272	0.507743	0.033354	0.344012	-0.00398784	0.0313982	-6.66e-05	0.0201771				0.072024	0.0739429	-0.0115843	-0.0236465	0.132431	0.0403882	0.0492523	0.026393	-0.0156891	0.200478	-0.0410978	0.0459422	0.0825314	0.0329104	0.0491132	-0.0282963	0.017804	0.0575157	0.0118128	-0.0353155	-0.0238894	0.0102525		0.319759	0.0454387	0.00934809	0.0162419	-0.0552074	0.0320671	-0.0102048	0.191798	-0.00032654	0.0258785		0.0615493	0.0273954	-0.0136023	0.0563656
ADEL	0.226258	0.0147174	0.919629	0.490587	0.117402	-0.0110067			0.0169401			-0.0605454	-0.0247695	0.518501	-0.0427616	0.00403563	0.0277072	0.175626	0.0281791	-0.0273181	0.102774		0.0296214	-0.0794431	0.0962824		0.0192944		-0.00816365	-0.0126206	0.0661571		-0.00833979		-0.0138602	-0.035081	0.0264001	0.00733211		-0.0395692	0.114808	0.107287	-0.00157751	0.0184434		0.0841708	-0.0505899	-0.0196645	0.181611
ADER	0.102147	0.251496	0.282736	0.365724	-0.0894385		-0.0612696	3e-05	0.117529		0.172078	0.0507246	0.0340997	0.0273699	0.0334209	-0.0111745	-0.0923696	-0.0316922	0.106069		0.98021		-0.011183		0.0643827	-0.00733558	-0.0269258	-0.0211697	0.0167009	-0.0165916	0.0691011		-0.0150255		0.00811804	-0.0134267	0.0530551	0.0570003		0.0376701	0.0468085	0.0925803	0.0764428	0.015584		-0.0199847	0.00943961	-0.176637	0.0398836
ADFL	0.0341002		-0.0169941	-0.00479389	0.149321		0.038435		0.102787					-0.0318382	0.0137809		0.0387653	0.106118	0.0175205				0.127345		0.0461903				0.0261935		0.0263451		0.150834			-0.0352368		0.221469			0.0777843								0.047763
ADLL	-0.000351082	0.010682	-0.135569	0.10239	-0.0596639	0.271304	0.199479	-0.0286922	-0.0237746	-0.00601683	0.0021851	0.0221883	0.0647049	-0.0289335	0.0237407	0.00399104	-0.0869469	-0.00955773	-0.0459421	0.228673	-0.0356396	-0.158247	0.327081	0.433933	0.545862	-0.00413555	0.0893953	0.0444136	0.266552		0.0646808	0.0279922	0.158024	0.110545	0.0567863		0.00534389	-0.0169957		0.312888	0.0182213	0.0340747	0.149	0.0427515		0.0311477	0.177915	0.128126	0.0494896
ADLR	-0.0205693	-0.0483372		-0.00471036	0.0201469	0.258942	0.383452	0.0758114	-0.0104178	-0.0165081		0.124253	-0.00558365	-0.251631	-0.021114	-0.0318391	-0.031991	-0.0225187	0.141665		0.0375695		0.0634394	0.072116	0.0435575	-0.0608779	0.0380344	0.0216338		0.31744	0.0085301	0.0255078	0.109376	0.170071	-0.0558406	-0.0298574	-0.0709406	-0.0404679	0.11358	0.495877	0.0203155	-0.00436934	0.0169044	0.073865	0.103039	-0.00948907	0.0862421	0.031323	0.0618399
AFDL	-0.00751748	0.0170269	-0.0815603	0.00108494	0.121452	0.024847	0.0883587	0.22415	0.210312			0.00878039	-0.00525387	-0.0265711	0.00161994	-0.00380976	-0.0132381	0.0258781	0.00616111	0.0470124	-0.0259148		0.086579	-0.0202169	0.0695878	0.122374	0.0946006	-0.0552627	-0.0177018	0.0293946	-0.00751526		0.0695662			-0.0681772	0.243636	0.265328	-0.0645629	0.111635	-0.00617416	-0.0124796	0.162681	0.188029		0.0065592	-0.00646963	-0.0187477	0.00602322
AFDR	-0.0376057	0.0600582	-0.022059	0.027803	0.135326	0.0287102	0.012697	0.109443	0.345526	-0.0563955		0.00486566	-0.000863944	0.00170294	-0.0347639		-0.103851	-0.002137	0.01737	0.00859337	-0.000409105		0.00895268		0.0356511		0.163692	0.355385	0.0206753	0.0281002	-0.0127484	0.0788682	0.0498763		-0.000930718	-0.0993277	0.0127178	0.244175		-0.259235	0.179152	0.0154353	0.173388			0.0147061	-0.0572986	0.0832592	-0.000164451
AIBL		-0.0216479		0.00450597		-0.0123401	0.119973	0.04486	-0.0201474	0.271991		0.106783	-0.0626156		0.093269	0.00620729					0.124688			0.388547				-0.028539				0.297167	0.0119605							0.0329107		-0.00505845	0.280052	-0.023543			0.0655132	0.00632838	0.00544635
AIBR		0.00133236	0.0116065				0.0809593				0.0933465	0.0606894	0.0910468			-0.0351128									0.0287418			0.0192694		0.0827088	0.0772849				0.0152306	-0.165259		0.0269416			0.1376	-0.00240488	0.410529	-0.00335819		-0.00635553			0.17172
AIML	0.194511	0.030217		-0.0180567	0.0495483	-0.0283487	0.000924377	-0.0616175	0.061198	0.0431722	-0.115631	0.640484	0.708795	-0.00263899	-0.0256312	0.296435	-0.0580451	0.211501	0.0681824	0.0255795	0.0249505		0.0101967	0.0481714	0.000197335	-0.0180183	0.00587884	0.0121581	-0.0175576	0.0535521	-0.0657908	0.276802	-0.038554		0.0844421	0.259859	0.0232514	-0.0216449		0.0144418	0.0320853	0.00863383	0.082555	0.0137665	0.230963	0.00715107	0.132046	-0.000598554	0.00699998
AIMR	0.0314639	0.0739353	0.0335678	0.0482679	0.00651456	0.0140298	0.0433702		0.0748821	0.00241801	-0.0192782	0.429214	0.839935	-0.017476	0.00618246	0.125058	0.117005	0.0755633	0.17887	0.0342481	0.0928236	0.199031	0.0266608	0.0723911	0.0230725	-0.01362	0.0225202	0.0132787	-0.00265761	-0.0073005	0.0618293	0.0273037	0.021806		-0.00919314	0.17406	0.022639	0.0298625	0.0337661	0.00708311	-0.00137017	-0.00928906	0.00719516	0.0394929	0.116771	0.0107681	0.0158657	-0.028045	0.0138042
AINL	0.0106242	0.049146		0.0321499	0.0352682	0.00439841	0.0435707	0.045164				0.0991876	0.040557	0.513594	0.0242498		0.00453972	-0.0420366	0.0112933	0.0109051	0.000592349		-0.0157841	0.0373342	-0.014031	0.0231559	0.0365036	-0.0305007	0.0368576	0.165069	0.0128444	-0.0284515	0.0904829	-0.0489159	0.0236849		-0.0352591			0.0261919	0.48614	0.0974033	-0.0170487	0.00550538		-0.0313769	-0.111351	0.0779744	0.380116
AINR	-0.00564859	-0.0689785		0.038456			0.030585	-0.00149212		0.0119459		0.0368663	0.0155589	0.0714299	0.243543	0.0264635		0.134548	-0.0252345	-0.00926583	0.0380351	-0.145043	0.099375	0.068309	0.108718	-0.0239277	0.0482394	-0.0445225	0.0630481	0.110503	0.0883842		0.0324367		-0.00311109	-0.0186833	-0.0296419			0.131303	0.204683	0.224854	0.0124502	0.134702	-0.212943	-0.0534722	-0.0287524	0.532288	0.0872484
AIYL	0.0745908	0.0697705			0.0347618		0.0251712	0.0275549				0.163054	0.0912778	0.0059712	-0.0474712	0.393599	0.0226573	0.273716	0.0791273		0.00430502	-0.101838	0.0121264	-0.0752206	0.0078645		-0.0337826	0.0490405	0.00968656	0.0170614	-0.00991915	0.206264	0.0747158		0.0737837	-0.052932	-0.0331147	-0.0300088	-0.0169998	0.0239946	0.0289356	0.0957612	0.0509094	0.029765	-0.057698	-0.0109108	0.0785695	0.00326687	-0.00873929
AIYR	-0.0246914	-0.0204727	0.0256016	0.0145338	-0.139256		-0.133668	-0.00900723				-0.0954732	0.311731	-0.0125338		0.404472	0.475899	0.0574898	0.000885371	-0.0351549	0.0454207			0.039672	-0.0290096				-0.0618211	-0.0500733	0.135214						-0.042159		-0.0128374		0.0431937	0.0115643	0.0123367	-0.00139789	-0.145486	-0.064973	-0.00258606		-0.0436949
AIZL	0.218964	0.0361075	0.0331478	-0.0138864	0.0533171	0.058456	0.0590945	-0.0370976	-0.0486138			0.290471	0.265826	0.027843	-0.0164704		-0.0357736	0.918867	0.445995	-0.0621282	-0.0705704		0.0701367	0.09042	0.000389155	-0.00724025	0.00983057	-0.0068161	0.0369195	0.0130198	0.0262292		0.0766042	-0.276837	0.11286	-0.00319773	0.000176883	-0.0285734	-0.0646797	0.155271	-0.00221444	-0.0445453	0.138282	0.0616723		-0.0208719	-0.0138074		0.0173936
AIZR	0.410681	0.171829	-0.0386596	0.0832939	-0.0631152	0.26922	0.0502754		-0.0114142				0.316297	0.0301912	0.0204283		0.234286	0.162712	0.589088		0.058816		0.0228508	0.0551205	0.00707989	0.0233587	-0.0116625	-0.00585735	0.0592617	0.020943	-0.011962		-0.0169898	-0.149153	0.0121711	0.116546	0.0212965	0.0492073		-0.00139015	0.0322443	-0.023861	0.0366709	-0.00899836		0.0110541	-0.00772102	0.0230103	-0.0247253
ALA	0.0230957	0.0557404				0.0766697	-0.0857298	0.0155416				0.0695139	-0.0144932		0.0395698	-0.00314626	0.046592		0.0664697	0.4906	0.0452762		0.0281922	0.0834814	-0.077621	-0.0255238	-0.0350445				-0.0643129	-0.0175134	0.0255261		-0.00329882			0.277624		0.0297162		-0.00581498	0.0382829	-0.0390668		0.0464994	0.137846		0.105932
AQR	0.226504	0.140619	0.0231507	0.196769	0.0618541	-0.0207543	0.0489448	0.0460463	0.0691874	0.120149	-0.0329348	0.0581438	0.148707	-0.0230788	-0.00679267	0.156101	0.0450542	0.129004	0.225991	-0.0169374	0.710528	0.00581503	0.0507274	0.0418662	-0.0108466	0.0399574	-0.0053116	0.0328013	0.00163006	0.0237562	0.048608	0.0137674	-0.0187599	0.0555311	0.15185	0.188098	-0.00580586	-0.0111944		-0.0154506	0.0496444	0.0691534	0.0033368	0.0231298	-0.0290174	0.146503	0.0623281	0.108786	0.0428307
AS1	-0.121337	-0.0408424				-0.0171191	0.0700411			0.13576			0.0939923	0.0330378	0.051241	0.0826684	-0.00797194		-0.142899		0.0326297	0.623947					0.00021042		0.0139553		0.0149924						-0.00984029					0.0650866	0.0222157	-0.0112389		0.145955
ASEL	-0.000243632	-0.0106751	0.00718315	0.00134385	-0.479748	-0.0923069	0.0446578	0.121777			0.0515124	-0.0100923	0.0102688	0.0897505	0.0175108	-0.037096	-0.0123651	0.0391661	-0.00368689	0.0456673	0.0325016	0.0424577	0.173263	0.275504	0.202251	0.0794677	0.208043	-0.0475725	0.0470926	0.0164481	0.0401074	0.103329	0.00867449		0.0255274	0.0844534	0.0208957	0.06463	0.17821	0.00590401	0.268148	0.0573847	-0.0148766	0.100604		0.00480723	0.219338	0.0590925	0.053564
ASER	-0.0407864	0.00478107	-0.0280773	-0.015081	-0.0295571	0.196433	0.19114	0.0103094				0.00858127	-0.0420526	0.0177385	-0.0419986	0.0424748	0.0575362	0.0164996	0.0181291	-0.00926375	0.00986294		0.0798068	0.417973	-0.0212179	-0.0328037	0.112648	0.243873	0.0656043	0.262001	0.00960996	0.281791	0.0866121		0.0704141	-0.00374641	-0.00955521	0.0930479		0.125088	0.0172272	0.0839004	0.0335542	0.0689959	0.0258276	0.0191411	0.0632106	0.593874	-0.00470459
ASGL	0.00738628	0.0328919	0.0555081		0.0314508	0.0736606	0.229968	0.0234839	0.0356534	0.0284502		0.0117008	0.0757523	0.016443		-0.054554	-0.0697314	0.13698	-0.0103384	0.090893	0.104314	-0.0799113	0.0170988	-0.0232666	0.378251		0.199409	-0.136994	0.208799	0.290098	0.0236794	0.0196772	0.0743759			0.0256183	0.027031	0.0527386	-0.029118	0.0628293	0.268651	0.0322039	0.00595161	0.00924109		0.0179816	0.0261173	0.0195524	0.176935
ASGR	-0.0196705	-0.00862769	0.0661737	0.0559193	0.153837		0.0729708	0.0256482	0.0516573			0.0200526	0.00457589	-0.0504727	0.0110771	-0.00218335	-0.0157893	0.0250108	0.0394492	0.000287436	0.00129317		0.0627592	0.298968	0.158588	0.42255	0.0560147	-0.00332457	0.053192	0.0504907	0.0323629	-0.0126031	0.078986	-0.0347963		0.263269	0.0271467	0.264885	-0.045593		0.0760083	0.0355561	0.00507649	0.0311249		-0.0273008	0.0775395	0.0434233	0.0322381
ASHL	0.00362149	0.0221864	0.0908764	0.000250513	0.00276876	0.0545569	0.0826859	0.00855389	0.00599457	0.0368651	0.158529	0.0655596	0.00546905	-0.0217007	-0.0147253	0.0408533	-0.0229549	-0.0361562	-0.0119623	-0.0708063	-0.000204697	-0.00940049	0.103547		0.116172	0.0275243	0.317877	0.0701754	0.0447225	0.0253601	0.0227776	0.0259121	-0.0129702	0.15489	0.304839	0.122299	0.161254	0.0823049	-0.0772525	-0.0870568	0.0958987	0.0380737	0.0352549	0.0936079		0.0340838	0.0373396	-0.0388557	0.0190501
ASHR	-0.0262518	0.0570642		0.0200613		-0.00396394	0.0613099	0.0178944	0.00106842	-0.0548119		0.00171192	0.00583617	0.00928221	0.0447648	-0.020135	0.0606938	0.0214293	-0.0225946		0.0641154		0.0671865	0.150917	0.00410308	0.104421	0.0586126	0.352674	0.0344064	0.0225358	-0.00284255	0.00416695	0.0157486	-0.0161726	0.236796	-0.0532425	-0.141629	0.1342		0.120805	0.0687559	0.312961	0.140143	0.10134	0.116697	0.0258234	0.00559269		0.00736741
ASIL	-0.0262257	-0.0373461	-0.0594112		-0.00376537	-0.0105145	-0.00688287	0.050765	0.0043492			0.0454852	0.0737477	0.0240882	0.0211727	0.0505686	0.014988	0.0558422	-0.0806555	0.0747656	-0.0470393		0.11398	0.460879	0.225944	0.216827	0.00330861		0.375882	0.0294283	0.0203573	0.011565	0.0609727		-0.0120762	0.0456822	-0.254014	0.0143871			0.12461	-0.151129	0.0824813	-0.00814025	0.0391347	-0.0461586	-0.00398362		0.157638
ASIR	0.0200035	0.237383	-0.0684292	0.0572147		0.240481	0.525574	-0.0198563			0.000845338	0.097189	0.0318675	0.185128	0.00502478	-0.103998		-0.00852233	0.0871844		0.00487287		0.0788304	0.108332	0.247229	0.207192	0.084363	0.00534792	0.0491019	0.459446	0.00097945	-0.0880859	-0.0131599		0.0238113	0.0139282	-0.0264116	-0.055634	0.0482639	-0.0487771	0.0813335	-0.001668	0.0553927	0.0377357	0.0701833	-0.0208334	0.139985		0.131184
ASJL	-0.0112769	-0.0103454	0.014986	-0.090489	0.0156515	0.109943	-0.017244	0.00869009	0.0623164				0.0351744	0.0137987	0.0711794	-0.00263954	0.066121	0.00613464	0.0155501		-0.00473549		0.0584806	-0.0358913	-0.0200277	0.0232221	0.0119358	-0.00823486	-0.0961691	0.0181844	0.369476	-0.0526967	0.006961		0.297482	0.0566979	0.0200809	-0.388396	-0.0166342	0.0724447	0.0766497	0.206803	2.14e-05	0.0261145		0.0335691	0.0775396	0.0457732	0.00162176
ASJR	-0.031785	0.0085552				0.0624486	0.0544039	-0.0464814				0.164488	0.0432019	0.0721286	-0.0198215	0.159182		0.301225	-0.0181733	-0.0731297			0.0258127	0.0178616	0.0388093	0.0678131	0.0990021	0.071533	0.000272825	0.0691185	0.0935191	0.285692	0.015086		0.166136	-0.158591	-0.0451255	0.0335698		0.0224162	0.0163726	-0.0227962	-0.0493579	0.0104281	-0.00731776	-0.0278462	-0.0291828	0.0135133	0.010884
ASKL	-0.0349516	0.0179841		-0.00964424	0.146461	0.108336	0.121842	-0.201419	0.00309695	-0.204757		0.000931906	-0.0115757	0.0617923	0.0204943		0.00544009	0.0247107	-0.0805692	0.00766817	-0.0208152		0.0654936	-0.0153884	0.0179417	0.0895733	0.0598116	0.0184224		0.0148863	-0.0475536	0.15784	0.340717		0.00950964	0.0445976	0.0670241	-0.0690825		0.189706	0.0240314	-0.00487299	0.302919	0.00450291		-0.0121468	0.0445204	0.05288	-0.0165572
ASKR	-0.00739403	0.0643462		0.026248		0.446017	0.0217905		0.00475106	-0.00373075		0.0681123	0.00992911	0.0736769	-0.0215522		0.00440318	-0.209736	-0.0575373	-0.0212155	0.0253097		0.0450126	-0.0381357	0.0209753	0.0445622	0.0891375	0.0679006		0.0681043	0.024476	-0.0521806	0.227447	0.247411	-0.0208806	-0.0436095	0.0160935	-0.00931065	0.0212289	0.32344	0.0771216	0.0443741	0.0374907	0.0341715		-0.0351537	0.13325	0.163624	0.0193149
AUAL	-0.00214855	-0.0102029		0.196289	-0.0296365		0.0869042	0.116194				0.154014	0.203748	0.0750246	0.0104565	-0.0526673	0.0341131	0.011551	-0.00993142		0.205669		0.216249		-0.0102642		0.0525788	0.0374863		-0.0193561	0.016461	0.182284	-0.0573605		0.381215	0.238031		0.0639602	0.0836087	-0.0520347	0.0741403	-0.0391951	0.27871	0.108262		-0.00738196	0.111067	0.0314836	-0.0458082
AUAR	-0.0518941	0.0219104	-0.00641221	-0.0268011	0.0113122		0.101959		-0.0689349			0.0810889	0.665995		0.00159268			-0.0550565	-0.0194375		0.0781595		-0.0365092		-0.00908566	0.115857	-0.0106041	0.207129	0.0633001	0.0127782	0.218226	-0.0195927	0.0974196		0.0459053	0.333767		-0.0090616		0.130469	0.0616973	0.395936	0.505883	0.000218132		-0.0672163		0.0288014	0.000296663
AVAL	0.0712078	0.0598602	-0.0615761	-0.00382927	0.0333349	-0.0112185	0.174771	0.257046	0.199568		-0.0525465	0.0110519	-0.00632151	0.0161717	0.141531	0.027013	-0.0122676	0.0153809	0.0299996		-0.0204059	0.191249	0.0123528	-0.0457829	0.0184647	0.0986828	0.111072	-0.0134397	0.0755089	-0.0303709	-0.0333241	-0.113551	0.0449895	0.0588188	0.159815	0.0282175	0.345497	0.16438		0.0189645	-0.0115212	-0.00387698	0.222355	0.130881	0.00146384	0.0369588	-0.00627806	-0.00596921	-0.0200048
AVAR	-0.000447397	0.0818041	0.0251903	-0.00453815	0.0689166	0.0652741	0.0236753	0.302929	0.0903031	-0.045496		0.128065	-0.00275708	0.0259625	0.0973995	0.00210288	0.0930069	0.0211668	0.0566184	-0.0428423	-0.00421783		0.0192688	0.185384	-0.0283847	0.261977	-0.0492304	0.105791	0.0522748	0.00737871	0.0568148	0.019104	-0.0383187		0.0741709	0.0230027	0.172624	0.259739		-0.0488318	0.0365398	0.0387701	0.231123	0.204435	0.103345	0.0221202	-0.0153486	-0.00991384	0.0151015
AVBL	0.0149584	0.0364685		0.0590535	-0.0282833	0.0676839	0.109806					-0.0459257	-0.0010018	-0.0300408		0.00882865	-0.0521978	-0.0913266	0.0979677		0.0993811	0.0714986	0.139551	0.252095	0.106174		0.0224476		0.0143784	0.000295624	-0.0180137	0.0340924	0.100642			0.0153551	-0.0122723		0.399202	-0.0263321	-0.0230901	-0.000651442	-0.0175889	0.0260458	0.0607799	-7.47e-05	0.183883		0.116529
AVBR	0.0627299	-0.009173		-0.0439955	0.102183		0.0750799	-0.0161706				0.0546833	0.0148519	0.105166	0.119414	0.0426209		0.0111019	0.108579		0.0119881	0.037423			0.150614		0.125588			0.0305307	0.0898106	0.119761	0.214607		0.0067925	0.0146154	-0.03919			0.188152		-0.0435404	0.112295			0.00751242	0.0178979		-0.00480601
AVDL	-0.00529358	0.131993	-0.0242153	0.018498		0.0407363	0.0209024	0.00902199	0.023905	-0.0020306	0.00538315	0.106973	0.0700884	0.135168	0.0172896	0.0947496	0.0132941	0.0319778	0.15618	-0.0534927	0.0386916		0.130249	0.0668	0.00578461	0.0843493	0.118906	-0.031644	0.153382	-0.0431571	0.103597	0.0681444	-0.00369335	0.0342784	0.103927	0.0710937	-0.0361559	-0.0317231		0.0637622	0.604704	0.0775293	0.00820935	0.0260476		0.0546806	0.206656	0.107227	0.260451
AVDR	-0.00331394	-0.00792412	0.00668309	0.0383934	-0.0114262	0.0102288	0.0621608	-0.00930264	-0.0601178	0.0783468	-0.072232	0.0437347	0.0679194	0.032958	0.114509	0.0608842	0.0491209	0.0250698	0.0023664	-0.03332	0.0102674	-0.0258089	0.0521134	0.0981889	0.0777073	0.0974398	0.0125426	0.0985154	0.0507726	0.0610545	0.0878874	-0.256913	0.0422847		-0.00535264	0.0257504	-0.00400971	-0.00669906	-0.0162927	0.376139	0.220358	0.446323	0.0424212	-0.00713833	-0.00128627	0.0174555	0.10779	0.254827	0.0864455
AVEL	0.0125251	0.0277044	0.0265159	-0.00422229	0.0533842	0.0278222	0.137287	0.106877	0.012473	0.159032	0.0846801	0.0399979	0.0185759	-0.0239489	0.157508	0.0347099	-0.0219956	0.0918283	0.0209121	0.0903388	-0.0116546	-0.0881293	0.0310628	-0.0324631	0.0765122	0.166479	0.137042	0.0505271	0.157288	-0.00573555	0.0696959	0.108844	0.0230061	0.0699404	0.151271	0.0531238	0.357566	0.169635	0.0116658	-0.147914	0.014159	0.0246852	0.411758	0.131844	0.115092	0.0338987	0.0571234	0.0205703	0.0227602
AVER	-0.00765816	0.0888493	0.0396165	-0.0137035	0.113593	-0.0240442	0.0682598	-0.00538839	0.231467	0.00381947	0.0424151	0.0104514	-0.0228866	-0.00725269	0.0789439	-0.0100827	0.0516155	0.0143573	0.0425001	0.036733	0.00970783	-0.0518893	0.0286736	0.0019308	0.0549569	0.171947	0.0489367	0.101891	0.0727149	-0.0151562	0.0270445	0.0376906	0.0151201	0.0227358	0.0706647	0.00458086	0.161808	0.163196	0.0327077	-0.0685505	0.0187302	0.0683442	0.13857	0.451391	0.113976	0.0386189	0.0425638	0.0327555	0.0137315
AVFL	0.0244874							0.0119564				0.042743	-0.0221854	-0.136738		0.00801186		0.184616			0.0339603			-0.0180747				-0.0176087		-0.0320588	-0.0272377	0.0176925	-0.0599378		-0.0867212		-0.00719809			0.0863123			0.0403519	-0.0630321	0.64637		0.0564972		0.00559173
AVG	0.0274741	0.0453594	0.0249988	-0.0574116	0.0684119	0.142085	0.00483369	-0.000415727	-0.0445878		0.0879307	-0.00306724	0.0687963	-0.01754	-0.0119426	-0.0150957	-0.0419946	0.045811	0.0592115	-0.0255685	0.0604767	0.192006	0.0109337	0.0479379	0.0307715	0.0524487	0.0179895	-0.0223795	0.0122458	-0.00805809	0.00967145	0.0235338	0.0183592	-0.00333741	0.0243355	0.0579757	0.0579431	0.015763	-0.00736237	-0.00224257	0.0305391	0.0284867	0.043921	0.0301371	-0.0336795	0.412491	0.0180018	-0.0414657	0.0191953
AVHL	0.0440797	0.0433017	-0.0198294	0.0192768	-0.0164063	0.243522	-0.00476509	-0.0317097				0.0424848	0.057328	0.147935	0.0187678	-0.0293889	-0.0708457	-0.00321585	0.0312145	0.033503	0.057697	-0.000558329	0.0387835	0.103957	0.156027	0.045169	0.0704264		0.201493	0.058924	-0.0409455	-0.0367653	0.0451806		0.0341703	0.0556185	0.12003	0.0528674	0.317444	0.0324539	0.308254	0.142177	0.017219	0.0230712		-0.00189484	0.319829	-0.000374232	0.192945
AVHR	-0.0143786	-0.027112	0.0332724	0.0363154	-0.0470188	0.207267	0.10248	0.0060466	-0.0146697	0.0286856		0.0560617	0.0246964	0.211516		-0.0108159	0.015659	0.0612765	-0.030689	0.022881	0.00365901	0.0897521	0.122295	0.235337	0.126672	0.0577046	0.0556591	-0.0559197	-0.0594887	-0.0788387	0.0391471	-0.00137415	0.0702793		0.0165887	0.0569069	0.0452097	0.0372337	-0.0332135	0.0480931	-0.00815542	0.0418875	-0.01252	0.00194949		-0.0348504	-0.233753	0.44772	0.040469
AVJL	-0.0247323	0.0210062	0.113442	0.0119727	-0.000661563	0.154493	0.0701858	0.0475043	0.026912	0.21243	-0.0332406	0.0289395	0.0888884	0.249166	0.0562673	0.0137641	-0.0916563	0.024295	0.0330553	0.0375314	0.0245424	0.0566802	0.0191068	0.0349796	0.0515404	0.090172	0.0548088	0.00701271	0.100046	0.0455523	-0.0185779	0.082861	0.0067786	0.105381	0.00265833	-0.0311598	-0.0118544	0.0357132	0.285799	0.174014	0.451046	0.128997	0.0300946	0.014344	0.0621974	0.0486302	0.201789	0.179881	0.436864
AVJR	-0.0210955	0.148695	0.0109661	0.0535994	-0.114721	0.113409	-0.00566198	0.0172111		0.00132711	-0.00388031	0.0805852	0.092931	0.0887064	0.233997	0.0059956	-0.0155579	0.0610757	0.0678532	0.0404244	0.0120331	0.0355759	0.0610071	0.16483	0.093079	0.324092	0.0457313	0.0222608	0.017973	0.0638831	-0.00458803	0.0265786	0.00395431	-0.0238235	-0.00276614	-0.0696334	0.0412327	0.00235219	0.141188	0.0284453	0.128443	0.250099	0.0434062	0.0286601		0.0309144	0.140851	0.492786	0.112777
AVKL		-0.193818	0.0895223	0.0051825		0.00320642	-0.0463183	0.0267886				0.0091671	0.220987	-0.0088751		0.0398771		0.0293492	0.232558	0.0063437	0.058206		0.0620876	0.101214	0.0626967	-0.0239224	0.0022607	-0.0341653	0.0508465	0.0209018	-0.017141		-0.0121947		0.0138028	0.195412			-0.0116256			-0.0201625	-0.0101394	0.0244264		0.0381118	0.0443942		0.0441801
AVKR	0.0217434	0.0220261	0.0463951	-0.00155717	0.0424439		-0.0163698	-0.0280771				-0.00421425	-0.0113872	-0.0847346	0.0387945	0.120329	-0.0536387	0.388514	0.0601871	-0.0285884	0.239578		0.0225513	-0.00619457	0.0237791	-0.0217514	0.0267007	0.0856816	-0.0309408	0.0061069	-0.00736293	-0.0391992	-0.00155647		0.0160039	0.0195278	-0.0294252	0.023725		-0.0296218	0.0310428	0.0487395	-0.0814303	-0.0161098	-0.195259	-0.0104764	0.0166798	0.0262322	-0.0280484
AVL	-0.0317717	0.176867														0.027635					0.0226362	0.000968189					-0.0249359	0.0422449									0.123859				0.184865	0.0534684	0.137886	0.000954388					0.0220048
AWAL	-0.000889725	0.00463042	0.0853154	-0.123993	0.209996	0.0690601	0.0376405	0.106934	0.0193997	0.0695177		0.110044	0.0354277	0.0638702	9.54e-05		0.0500086	0.051289	0.015368	-0.014045	-0.040232		0.163423		0.183011	0.0711368	0.21484	0.0597419	0.0487466	0.016549	0.0501905	0.170536	0.0399636		0.166599	0.268082		0.00643904		0.0337795	0.289328	0.0857896	0.0700798	0.019474		-0.0087068	0.155806	0.0389775	0.0222321
AWAR	0.0133879	0.0344096	-0.00238578	-0.040795		0.00120134	-0.0117929	0.209953		0.0441585		0.0342397	0.0400862	0.00314116	0.0392101	0.00155757	-0.0361608	0.0209881	0.00697928	-0.00157004	0.0540825		0.0707859	0.0390788	0.0197904	0.00930933	0.0448336	0.0403099	0.0324011	-0.0300024	-0.0229043	0.0371032	-0.00955963	0.64517	-0.0308524	0.155333		-0.0146469			0.122283	0.184712	0.0142591	0.146592		0.0287127	0.0747357		0.0555654
AWBL	-0.0228252	0.00461279	0.0329565	0.0173373	0.176614	0.030917	0.0272323	0.120548	0.0700848	-0.113769	-0.0058602	0.0371924	0.0023314	0.00401054	0.0421558	0.0265978	0.0506409	0.069277	0.0218642	0.00968751	0.017207		0.0956277	-0.0300947	0.0885634	0.0852387	0.212981	0.0684075	0.0435705	0.0568519	0.0162756	0.0485985	0.110263		0.0276827	0.0105538	0.0593481	0.0518272	0.00710137	0.0184832	0.121099	0.0522803	0.0612716	0.0349867	-0.0123551	0.000139395	0.0602994	0.0501573	0.0838709
AWBR	-0.00442194	0.0847826	-0.0217782	-0.00435096	0.157132	0.123429	0.0431115	0.114307	0.288387	0.0221216	0.0824148	0.00868822	0.0267187	0.00184802	-0.00682756	-0.00354049	-0.0102174	0.0269734	0.0131949	-0.0265173	0.00363193	-0.0120286	0.0821028	0.133942	0.0832941	0.158132	0.184719	0.192335	0.0240243	0.072568	0.0414099	0.0538834	0.12711	0.397211	-0.014972	0.0770908	-0.0226628	0.0975563	0.0687796	0.567882	0.0312121	0.147017	0.0218437	0.102507		0.0399494	0.0417068	0.0238902	0.0317397
AWCL	-0.0520807	0.0867714	-0.0718329	0.00555295	-0.0168547	-0.00107147	0.0235277	0.022981	0.0368112	-0.0264629		0.0742462	0.00956383	0.0201284	0.0939655	0.0403783	0.247541	0.0425032	-0.00229839	0.0106209	0.0417503	-0.0531259	0.0502605	0.0651922	-0.00844457	-0.0305884	0.173428	0.30533	0.0460382	-7.31e-05	0.00765337	0.289329	0.0243276	0.174057	0.00359859	0.00727683	0.0563817	0.167524		0.020807	-0.0176055	0.119438	0.0824838	0.0722505		0.0230673	0.0934352	0.0766665	0.0487264
AWCR	-0.0591794	-0.0159677	-0.0172668	0.000989806		0.0234634	0.0306169	0.0700454	0.180417	0.0180313	0.00620093	-0.0223926	-0.0292652	-0.0235739	-0.0101774			0.043116	0.0418265		-0.0330836		0.373792		0.216309		0.0711474	0.0695145	0.0770241	-0.0315165		0.134495	0.00718292		0.0121108	0.00665347	0.125018	-0.00713643		-0.123761	0.0192783	0.0313164	0.171324	0.010932		0.0104195	0.0216341	0.00391363	-0.0308286
BAGL	-0.0397508	0.01049	0.103411	0.00496543	0.0128537	0.00435922	0.162385					-0.140008	0.0663811	-0.086708	0.001229		-0.126662	0.0383992	0.0102059	-0.0248739	0.0346374		0.09143	0.0675632	0.0898972	0.00439032	0.022294	-0.0133086	0.0805773	0.0148864	0.0663063	-0.0316792	-0.0129177	0.493401	0.0821632	0.0215693	0.0113147	0.459685		0.133251	0.0128433	0.0701717	-0.00946312	0.00614739		0.031407	0.0403304	0.0596255	0.0288107
BAGR	0.0457384	0.0365859		0.0365709	0.0509922	-0.0683127	0.0440615			0.0786679		-0.0527341	0.0603445	0.0150234	0.0149443		0.00203875	-0.0619876	-0.0169929	0.0104888	0.0270467		0.0267152	0.224847	0.0749808	-0.0535649	0.0287892	-0.00682851	0.0825955	0.000881856	0.0417428	-0.0322264	0.357597	-0.00138535	-0.111217	0.0262134	-0.0191393	0.0367556	-0.0141011	0.171079	0.00852676	0.0509985	0.0484267	0.0116308		-0.0469183		0.0493121	0.0428242
CEPDL	0.0614439	-0.0090542		-0.0403922		0.0170958	0.145225					0.170612	-0.0178602	0.0467973	0.0236708			-0.0052977	-0.00867352	0.336879	0.0162041		0.0381204	-0.0162888	-0.0134952	-0.0580757	0.0112767	0.00539135	0.0614161	0.0103524	-0.00389892		0.0703358		0.0319986	-0.063896	0.0818173	0.00518309		-0.0241721	0.0708091	-0.0210897	0.0470855	0.0681855		-0.0190811	0.0694747		-0.0129432
CEPDR	-0.0134907	0.0325579		0.0360472		-0.00418665				0.0172615		0.0204625	0.0541606	-0.00373859	0.00493886	0.0176098	0.0148464	-0.0187728	0.029663	-0.0135924	-0.0117862	-0.0367406	0.0525859	0.00578602	0.00359145	-0.0986059	0.02554	-0.0265677		0.0192388	-0.0149824	0.00914511	0.0374053	0.057484	0.0231024	0.0084082	-0.00171814	0.340101		0.0821251	0.100058	-0.0125075	0.0144417	0.0536084		0.0126094	-0.00541987	0.0593595	0.0840821
CEPVL	-0.00698689	-0.00565189	-0.0615977	0.0191186	0.0303985	-0.00289389	-0.00667256	0.0359563	0.0992978		0.0462477	-0.0186693	-0.0102899	-0.00161115		0.145253	0.12915	0.126455	0.0409885	-0.0107648	0.00392976		0.0322194	0.000656656	0.043769	0.0116735	-0.0616961	0.012333	0.0951938		0.0344732		0.0759472		0.026788	0.0457747	0.00136373	0.0758708		-0.00232363	0.0482016	0.0399756	0.0102841	0.0746895		0.0488441	0.0430052	-0.0145334	-0.0304518
CEPVR	-0.0637058	0.0255982	-0.0189775	-0.0119219		-0.0116675	-0.00388002	0.0571567			0.0154665	0.0369616	-0.0175703	-0.0296264	0.0371373	0.0620834	0.0987083	-0.0359101	-0.0137392		0.0524021	-0.0317021	-0.0150446	-0.0134405	0.0609195	-0.00979014	-0.0249025	0.0585317	-0.152305	-0.0145753	-0.0216462	0.0118925	-0.0409995		0.000321672	0.0317914	-0.0699492	0.0133488		-0.0244689	-0.0547644	-0.00391337	0.0066016	0.144769	0.0832309	-0.0166236	0.0395399	-0.00840296	0.050311
DA1	0.00828207	0.254676	-0.0311407			0.0407241	0.273854	-0.026044		-0.0259329	0.037952	-0.0445263	0.0913957		0.0349561	-0.016314		0.165345			0.0149866	-0.0185194	0.0155183	-0.0031614	0.0444288		-0.0336302	-0.0229989		-0.0353187	0.0472751	-0.0283163		0.02563		-0.0550777	0.168903	0.157321		-0.0344886	0.0362466	-0.0262258	0.0829876	0.0871751	0.0496985	0.0155376	-0.0557567		0.0553834
DB2	-0.0347005	0.0568226	-0.0137666	-0.0405219		0.0136588	0.00594142		-0.0355208	-0.00741122		0.184809	0.163268	0.131585	0.00625686		0.00684079		0.226863		0.135581		-0.00648699	-0.0718972	0.120944		0.0634277	-0.00847493	-0.0347149	0.00561305	0.0467315	0.166252	-0.00733003		0.0343526	0.267448	0.170809	0.114638		0.00773408	0.00304551	0.0857892	0.0275878	0.354693		0.114062	0.142605	0.0132739	0.0241549
DD1	-0.0333965	0.0583444				0.152767					-0.229928	0.0236442	-0.0313749	-0.0312915		-0.0112845		-0.0169109	-0.0102674	-0.00235815	0.0157478	0.0853843		0.0662332	0.0475804	0.00155752	0.0135924		-0.0575763		0.43834	-0.0864245	-0.0509888	0.105052			0.148381	0.0914559	-0.0350325	0.00376344		0.0826868	0.0803278	0.00964733		0.199511	0.0266507	0.028577	0.1033
FLPL	0.0918941	0.106368	0.635423	0.064035	-0.00527576	-0.0263109	-0.00514938	0.0277056	-0.028417	0.168386	0.0782496	0.0211707	0.0355274	0.0360145	0.0315669	0.0219611	-0.00961074	0.0656339	0.036333	-0.0152798	0.165698	0.0240246	0.0187455	0.0476913	0.0593655	0.00480477	0.00563065	0.0286004	0.0128123	-0.0323528	0.016179	0.108587	0.0576374		0.0251772	0.0828564	0.00920539	0.0133662	-0.0104777	-0.0118574	0.168505	0.0326604	0.0187795	0.00831288	-0.0185083	-0.0265775	0.0107376	0.102852	0.0901397
FLPR	0.00076118	0.0238733	0.000505676	0.0908033	0.00753169	-0.0115641	0.0234063	0.02859		0.083577		0.0540668	0.0234678	0.0733491	0.0419995	0.0230289	0.0141345	0.0846092	0.103353	-0.00871924	0.160647	-0.0866557	-0.00101222	0.0656682	0.00106212	0.0697907	-0.00310237	0.02205	-0.0380966	0.0347713	0.0366071	0.0866042	0.0520528		0.0180787	-0.0677775	-0.00694717	0.0373236	0.00252085	0.00531862	0.255035	0.100013	0.00523903	0.0136668	0.0349852	-0.0216089	0.030427	0.106061	0.0856456
I1L	-0.0135039	0.0113382	-0.0231567	-0.0232948	-0.00804094	0.0155545	-0.00669866	-0.0327307	0.0792946	0.0259324	0.0281419	0.0333055	0.00306524	-0.00980421	0.0360839	0.0246554	0.026623	0.0129478	0.00707849	-0.00127093	-0.0194669		-0.00520201	0.00705884	0.0131942	0.0320001	-0.0113717	0.0110866	-0.0100916	0.00531675	-0.00570387	-0.0375399	0.0175349	0.00513865	-0.00381771	0.0346348	0.00539718	0.0113927	-0.028428	0.00820115	0.00737758	0.0127516	0.0191088	0.00281444	-0.0448373	0.0119881	0.0201651	0.00436628	0.00687978
I1R	-0.0249999	-0.00276929	0.108872	-0.00682603	-0.0594662	0.0477647	0.00935034	0.00738831	-0.0341297	0.0943248	-0.211912	-0.0137877	-0.00728574	-0.0238766	0.0159075	0.0294827	0.0284916	0.0235144	0.00547141	-0.00187832	-0.00766466	-0.0427845	-0.01884	0.00316942	0.00587343	0.0144773	-0.00177154	0.0349114	0.0272304	0.00177323	0.0241073	-0.0150764	0.0814987	0.0666262	0.0248319	0.0414701	-0.0565055	-0.00352312	0.0122804	-0.00131106	0.00970715	-0.0219568	0.00203493	-0.00535182	0.00328247	-0.0239174	0.0108386	-0.00765082	0.00544238
I2L	-0.0287671	0.0152206	0.00620605	-0.0352799	-0.0321606	0.0206599	0.00670865	0.0429315	-0.0235919	-0.0439668	0.0368026	0.00563689	0.00666698	-0.00668907	0.0258102	0.141712	-0.0319067	0.0103986	-0.0385153	-0.00274264	-0.00530412		0.0225849	0.00667646	-0.00798402	-0.0101114	0.021655	0.033029	-0.0111607	-0.00225724	0.0274356	0.0985769	-0.0103494	0.0826782	-0.0551592	-0.0187258	0.0424412	-0.012823	0.0125694	0.0240993	0.0218947	0.012986	0.0602356	-0.0337789	-0.026254	-0.012128	0.0232824	0.0244478	0.0132609
I2R	-0.016832	0.00724883	0.0127947	0.00799618	-0.0086339	-0.0152271	0.0194776	0.00524248	0.00689785	0.012236		-0.0169901	0.00434818	0.0180754	0.0649274	0.0754295	0.0207377	0.0136726	-0.00745386	-0.00937289	0.00577598		0.012184	-0.000859864	-0.00301565	0.0148595	-0.0131454	0.0160631	-0.00184468	-0.0273433	0.0154554	0.0998433	-0.0400182	0.134965	-0.0584637	-0.0159521	-0.00471773	-0.0121809	-0.021863	0.0540048	0.0143686	0.0206701	0.0301767	0.00143757	-0.0237065	-0.00310836	0.0447052	0.0183197	0.0222653
I3	0.025445	0.072783	-0.0283485	0.0299071	0.0111636	0.0383563	-0.0323924	-0.00431534	-0.0211699		0.0130021	-0.0356923	0.049585	0.00131962	0.125347	-0.0230242	0.166749	-0.0375388	0.0545814	0.370032	0.0279899	-0.0640961	0.000196176	0.111726	0.0624193	-0.0555413	0.0236878	0.0351356	0.0203166	0.0217813	-0.00777197	0.00420979	0.153417	0.0575328	0.0691501	-0.00276964	-0.0661925	-0.0108713		-0.00102389	-0.0144452	0.0288567	0.0121813	-0.0190333		-0.0290006	0.0333974	0.0430745	0.0259578
I4	0.00854722	0.0893109	0.34827	-0.016006	0.0385385	0.100686	-0.00694883	0.00940969	0.0104976	-0.109341		0.0551348	-0.0245667	0.103797	0.217856	-0.00751968	-0.0928964	0.0278138	0.0307925		0.0313739		0.0138721	0.0969402	-0.0253419	0.252787	-0.0107695	-0.0106768	0.0859817	-0.0174449	0.0040488	0.0231367	0.0459979	-0.0958918	-0.0272028	-0.020746	0.0293568	-0.0191056		-0.0837295	0.0256934	-0.0663257	0.0358773	0.00807844	0.049541	-0.00789886	0.0899969	0.00180246	0.0708127
I6	0.0375	-0.00671494	0.0436234	-0.0232616	-0.00315821	0.0177899	-0.00598052	-0.00217075	-0.0194689		0.0623516	-0.0149621	-0.0235051	0.106211	0.0353043	0.0496546	0.00526026	0.0213884	0.0168785	0.0314055	0.0180411		0.0646356	0.10856	0.0372732	0.095094	0.0101412	-0.00988458	0.0292391	0.0324444	0.00732365	0.0303813	0.00579785	-0.122547	0.0041879	0.0247587	0.0289923	0.0124242	0.0127443	0.0735905	0.0270439	0.00201643	0.0399498	0.0522364	-0.00626087	0.0310277	0.111753	0.00585633	0.0296709
IL1DL	-0.0192264	-0.00389965	0.0796118	0.00505903	0.0186342	0.0701854	0.0646034	-0.0753925	-0.00719111	-0.0508788		0.0120503	0.000498497	-0.00642445	-0.00138528	0.0679843	-0.00921616	0.0458248	-0.0226541	0.032913	0.0117234		0.0108681	0.122792	0.0359108	-0.0238227	0.00537902	-0.00173231	0.0178209	0.0618047	0.0371682	-0.0596528	0.0260086	-0.0790817	-0.0126613	0.0205087	0.0215163	-0.0127639		0.0745297	0.0734133	-0.00726938	-0.0152879	0.0224304	0.0558197	0.0133954	-0.0105772	0.0297843	0.0517722
IL1DR	-0.0322656	0.0466634	0.0644527	0.022749	0.0560473	-0.0113708	0.151949	-0.0225249	-0.0545839			0.0100363	0.0295503	-0.0499412	0.0790367	0.132811	0.0119865	0.00258542	0.00448028		0.0192231	0.0934311	0.0615148	0.00299648	4.67e-05	-0.0339536	-0.00594228	-0.0188377	0.00916948	0.0434297	0.0185823	0.00483864	0.000997806	0.0818866	-0.00778441	0.0352512	-0.0448639	0.0659425		-0.0129608	-0.00836971	0.0282803	0.00511464	0.00116383		0.034408	0.0460853	0.0910704	0.0501298
IL1R		0.0196476		0.0806977		-0.115406	-0.0602627					-0.0816685	-0.0212333						0.0162983		-0.0281502		0.0492224		0.0167512		0.0160683		-0.0146651	0.0238841		0.0242779	-0.0133874		0.0421254	-0.161064		-0.00149398	-0.00855606	0.0126228		0.000749321	0.0245385	-0.0533431		-0.0181131			0.0436255
IL1VL	9.96e-05	0.0143688	-0.000200951	-0.0204579	0.0644588	-2.34e-05	-0.0207093	-0.0134363	0.0637574	0.0752313	0.0292127	-0.00707886	0.00917717	0.00618708	-0.0278305	-0.0497766	-0.0240083	0.0569881	-0.0199247	0.00349269	-0.00280166		0.0709777	0.00493221	0.0201093	0.0310124	0.00156671	0.00994198	0.0220044	0.0358219	0.0446105	0.0584323	0.0113301		-0.0241942	-0.034408	0.0676498	0.00354493	0.00311126	0.00250775	0.00233972	0.00597189	0.0248348	0.0366923	0.0590654	0.00432585	0.0207441	-0.0264305	0.00981754
IL1VR	-0.011568	0.0531242	0.0636394	0.119991	0.0124905	-0.0586387	0.00884685	-0.0229493	-0.00856545	0.0157841	0.0967874	-0.0102761	0.0220082	0.0267729	0.0802302		-0.00979929	0.00263869	-0.0332665	0.0329857	-0.00422475		0.0133782	0.00428972	0.0494979	0.0120108	0.0174373	0.00458963	0.0478924	0.0186825	0.0416137	0.0369454	-0.0164877	-0.034649	-0.0391136	0.0598608	-0.0173195	-0.0508837	0.00643246	-0.0076779	0.00491739	-0.0194949	-0.005764	0.0181619		0.0137479	0.0346071	0.0103573	0.0378715
IL2DL	0.0425276	0.021717	-0.0011129	-0.0182511	0.0216361	0.0678478	-0.0136204	0.0132135	0.00649447		-0.0552389	0.0175243	0.0467272	-0.00315106	0.0120385	-0.00639781	-0.0368083	0.0214162	0.0235563	0.0195901	0.0313487		0.0715221	0.0419027	-0.00415345	-0.0181374	-0.0526397	0.0323625	-0.00913182	0.0103401	0.0122017	0.0654201	-0.000284799	-0.0507924	-0.00875414	0.0241639	0.102324	-0.00461465		-0.0153419	0.0456333	0.0260216	0.029533	0.0413187	-0.00647154	0.0247214	-0.00684351	0.00123554	0.0232353
IL2DR	-0.00858146	0.017291	0.0808725	-0.00411924	-0.0208375	0.0582916	-0.0160661	0.0304208	0.0409163	0.00230853		0.0121634	-0.00497548	-0.0185002	0.00445073	0.030157	-0.00356975	0.0136369	0.0136158	0.268583	0.0192196		0.0784425	0.0143378	0.017767	0.010265	-0.000762388	0.010854	0.0423338	0.0105212	-0.0182244	0.150104	0.00908429	0.0743305	0.0306876	0.00468155	-0.0491812	0.14394	0.0399333	0.00318745	0.00433419	-0.00879656	0.0175531	0.0134954		-0.0385501	-0.00881146	-0.00449784	0.0311349
IL2L		0.141639		-0.0458666		0.0229319	0.0679582		-0.00509544	0.0238888		-0.0382989	0.0235245	0.0339736	-0.0390341		0.0661191	0.0209913	-0.0318971	0.00958149			0.138293	-0.0450173		0.00921909	0.107255	-0.0529537	0.0946432		0.0217418		0.0104799					-0.0272207		0.136214	0.0340692	0.113959	-0.0103465	-0.0144749		-0.0515165	-0.071693	-0.00670586	0.0472908
IL2R	-0.0176141	-0.129241			0.00144223		0.0237165	-0.0279672					0.0447643	-0.0204224			-0.0609902	-0.291026	-0.0904401						-0.0248464		0.0140627	0.160674	0.039232		0.0490573		0.0308165				0.044686			0.542318	-0.000314232	-0.00985487	0.0237456	0.118822		0.174661	0.132479	-0.0255348	-0.0249695
IL2VL	-0.015072	0.00263459	-0.0398035	0.0541293	-0.0145434	0.0164432	-0.0451901	-0.0575603	-0.0177651			-0.00767738	-0.00117258	0.073715	-0.0144399	0.0275165	0.00871428	-0.015	-0.0221788	0.00759762	-0.00420674		0.0268465	-0.00368537	0.00719852	-0.0327049	-0.000175093	-0.0152951	0.00413622	0.00241446	0.00653333	-0.0514298	0.0638191		0.0244699	0.0432677	-0.000867047	-0.0194525		0.0499708	0.00475184	-0.00712217	0.0298508	-0.0209729	0.00323782	0.0193395	-0.0135291		0.0248836
IL2VR	0.0198067	0.0180488		0.0813106	-0.0243825	-0.0018183	-0.024446					-0.0448982	0.0615157	0.0248468	0.00110855	0.0211316	-0.0279107	0.162471	0.012603		0.0266614	0.0686576	0.00558115	-0.0162507	0.0619471	-0.0341043	-0.00444894	-0.013357	0.0188048	0.048217	-0.0259106	-0.0951062	0.00142766	0.0979536	-0.0020288	0.00203096	-0.0481324	0.0130301	0.0147981	-0.0894072	-0.0065194	0.0304748	0.00163684	0.0171028		-0.000345111	-0.0125705		0.0209824
M1	0.0604158	0.0605254	0.205792	0.0107363	-0.00392314	0.0652339	0.0274139	0.0671096		-0.00585861	-0.0158002	0.0111245	-0.0254063	0.0640328	0.180005	-0.0612093	-0.0241099	-0.00843455	0.0536032	-0.0141167	-0.00276956		0.0343387	0.0512859	-0.00440715	0.207941	-0.00563406	0.0486374	0.0613373	0.0188515	-0.0082397	0.0887763	0.05871	0.0979959	-0.0443941	0.0144403	0.0277386	0.00929353	-0.00171547	-0.0714792	0.0404419	-0.0109807	0.0374785	0.0715026	-0.036772	0.0204197	0.0306441	0.0388267	0.033336
M2L	0.0389883	-0.0267873	-0.0645313	-0.0113098	0.133299	0.0205464	0.0150099		-0.0434789	0.084485		-0.0122068	-0.0104622	0.00329587	0.0153996	0.0102043	-0.019862	-0.0119608	-0.0111919	0.0450795	0.0126692		0.0402921	0.107291	0.0819054	-0.0182242	0.0553948	0.25334	-0.0113635	-0.00118094	0.0366427	0.0134346	0.0147018	-0.0442985	-0.0168501	0.0986738	-0.00292677	-0.0445543		0.0560468	0.120375	0.000614252	0.0359336	-0.0178947	-0.0170874	0.00118992	0.00147871		0.278337
M2R	0.489708	0.0211632	-0.0243043	0.030862	-0.00361245	0.122659	0.021782	0.0640494				0.00432518	0.00861368	-0.0596376	0.0429357	-0.0531524	0.0015095	0.0247973	-0.0531876		0.0940745		0.0218796	0.120518	0.0565826	-0.102628	0.0725733	0.206892	0.0235092	0.0148558	-0.003329	0.0600837	0.183036	-0.250676	0.0369823	-0.000491495	-0.000887763	-0.00884843	-0.00607629	0.0382854	0.0767563	0.0385249	0.110799	-0.0277452	-0.00110156	0.0284025	0.0191329	0.0265367	0.123755
M3L	-0.000328424	0.00573549	0.028768	-0.017415	0.00432054	0.0386457	0.0414868	0.0103709	0.0411756	-0.0511086	0.0146421	-0.00926995	0.0224207	0.00922857	0.0160181	0.0179998	0.0864156	-0.00303259	-0.00246644	-0.0234619	0.0306954	-0.0268775	0.0172571	0.046464	0.0516305	0.0343227	0.00727612	-0.00460412	0.00964554	0.0113677	0.00479392	-0.00409085	0.000895592	-0.0318949	0.037332	-0.0189202	-0.0239334	0.0554308	-0.017788	0.100465	0.0413909	0.0169058	0.00610665	0.00815993	0.000813486	0.0275417	0.0187548	-0.0313797	0.0277791
M3R	0.00316053	-0.00828055	0.0430785	0.00775829	0.0438629	0.0185114	0.02215	0.00597378	0.0859705	0.00699854	0.0383317	-0.0183798	0.00371543	0.0547928	0.00807986	0.0534869	0.0469678	-0.00486437	0.00120364	0.0588749	0.0255712		0.0233083	0.0486416	0.0710675	0.0304329	0.0158302	-0.0218205	0.0427331	0.0321143	0.0248669	-0.0362256	0.0201688	0.0368573	0.00653019	-0.00093512	-0.0555372	0.0361649		0.265634	0.0202755	0.0218941	0.0107346	0.0148722	-0.0306251	0.0130217	0.0220557	-0.0105493	0.02913
M5	0.0392992	0.0160513	0.0279158	0.0880952			-0.0689106					0.0224168	-0.0392382	0.00649082	0.129832		-0.332679	-0.0803805	-0.082421	-0.02393	0.0881358		0.0314297	0.180569	0.054265	0.211834	0.0236379	0.0109231	0.0297986	-0.006657	0.0126881		0.176161		0.0318878	0.0406148	0.0833694	0.0189532	-0.0680478	-0.145059	0.0284108	-0.0307522	0.0192403	0.0823252		0.0225654	0.0537845	-0.0216935	0.0137714
MCL	-0.0470021	0.0134169	0.0152353	-0.0246402	-0.0261403	0.168691	-0.0808167	0.0992549	0.0353579		0.000738368	-0.0822177	0.0388964	0.00444364	0.0141307	0.01332	0.048672	0.0231206	-0.0327501	0.0147647	0.00829761		0.045083	-0.011212	-0.028196	0.0429711	0.000518316	0.173384	0.00968331	0.000407614	-0.00132201	-0.0297367	0.0399437		-0.00696427	-0.013868	0.0261681	0.0267852	-0.0594457	0.0706461	-0.0666004	-0.00145437	-0.0138951	-0.00193611	0.126244	0.0164498	-0.0011826		0.049473
MCR	0.00987151	0.051936		0.0159389	0.00847006	0.0501844	-0.0457794	0.0371036				0.0129466	0.0122582	0.0249888	0.0157416	-0.0268578	0.0689791	-0.0846604	0.0168484	0.00486336	-0.00832613		0.00278318	0.0367756	0.0260142	0.0426306	0.0632576	0.164356	-0.00740513	-0.0106999	-0.0122148	-0.127826	0.0795779		-0.0407658	-0.0712367	0.00126279	0.0219288	0.00732451	0.152495	0.00413341	-0.00051954	-0.00847195	-0.00635287	-0.0164398	-0.00119985	0.119468	0.0423427	0.0229997
MI	-0.104461	0.0723752		0.0312693	-0.00343495	-0.0497864	0.0654279	-0.0329189		-0.113183		0.0142589	0.00387925	0.00126526	0.0536712	0.0369082	-0.0319357	0.0618666	-0.00576838	0.126821	-0.00112541		0.0697823	-0.0260101	0.00312793	0.0456649	0.0253549	0.0146843	0.0370488	0.041328	0.0269657	0.00690411	-0.00868228		-0.040349	-0.0165852	0.239292	-0.00298366	-0.0106322	0.0931292	-0.0129966	-0.00973742	0.0428163	0.0945379	-0.231331	-0.0333044	0.0341576		0.0556313
NSML	0.0577688	0.00818185	-0.0258415		0.0593524	-0.00136441	-0.0645982	0.0563485			0.0392512	0.00252073	-0.0546572	0.00724223	0.0664103	0.0154529	-0.00723705	-0.0809939	-0.0103497	-0.00699972	-0.0610744	0.0250149	0.0148309	-0.0254028	0.0235208		-0.0193327	0.00833484	0.0242033	0.00912257	0.0525684	0.0233288	0.0168052		0.048917		-0.00663816	-0.0231059	-0.0212975	0.0135467	0.0301572	0.0285153	-0.0358606	-0.00366651	-0.0345184	0.0351582	-0.0218036	-0.0233105	0.0417495
NSMR	-0.0523809	0.0157976	-0.0155688	-0.00607807		-0.00774781	-0.030045	-0.0254751			-0.00610774	-0.0162007	0.0291471	0.0410657	-0.00836936	0.0302966	-0.0129251	-0.0199875	-0.012913		-0.0758692	-0.116602	-0.0119914	0.0979754	0.00866171	0.0172978	0.00161466	-0.0486741	0.0582382	-0.0146435	0.00469603	0.0956686	0.0279525	0.00835726		0.066813	0.0233153		-0.0216031	0.0384581	0.0186086	0.0188642	0.034326	0.0102156	0.0413326	0.00639586	0.0208415		0.0222727
OLLL	-0.0729916	0.00801298		0.038538	0.0270043	-0.0402659	-0.0116305	-0.0253351	0.000572075	-0.035589	0.0393151	-0.0270967	0.00569603	0.024865	0.0630956	0.140675		0.00251289	-0.00200271	-0.0248593	0.00922488	0.0765374	0.0190331	0.0593157	0.0156766	0.0103659	-0.00330816	0.0124466	0.0736514	0.0522792	0.00659124	-0.0551148	0.0254788	-0.0236266	-0.0230669	-0.015826	-0.00189881	0.0793324		0.110197	0.0437779	0.0476164	0.0710112	-0.000623786		0.0889357	0.0211965	0.00987672	0.0326462
OLLR	-0.0128294	0.0295145		-0.000425847	0.0254428	0.0125785	0.0504129	-0.0221383	-0.0219291	0.0421458		0.0208157	-0.00656193	-0.0301431	0.0689911	0.0862573	0.00528036	-0.000538302	-0.00813959	-0.0125248	0.00317125		0.00877951	0.0702802	0.0510827	-0.0200311	-0.00176915	-0.008789	0.0348842	0.0366411	0.0413749	0.00855168	0.0326371	0.0593152	-0.0116407	0.00732058	0.00901428	0.0776227		0.206816	0.0566936	0.035163	0.00617406	0.0129733	0.0214743	-0.0291283	-0.00941265	0.0152718	0.0228092
OLQDL	-0.0222979	0.0242488		-0.00071162	0.0418421	-0.00651959	0.0799261	-0.0225588		-0.0360502		0.0739354	-0.0577665	0.0222991	0.0697497	0.0306602	0.0669287	0.0405432	0.0366229	-0.0330946	0.0146637		0.0539333	0.120961	0.05806	0.109383	0.00364471	0.151585	0.0964233	0.116673	-0.00192502		-0.0818978		-0.0160503	0.0330059	0.069739	0.391857		0.202565	0.145428	0.127928	0.0346085	0.0168053	0.100764	0.053651	0.0100021	0.0996702	0.0295183
OLQDR	0.0235498	0.0807254	0.0272855	0.0401126	0.0478373	0.0672701	0.102189	-0.0251656	0.00176387	-0.0349805		-0.00842045	0.0217714	-0.0360412	0.0433303	0.080656	0.0243676	0.00056896	0.0410336	-0.0901615	0.0426594		0.0381601	0.153625	0.122866	0.0627507	0.001457	-0.00514021	0.168543	0.0596603	0.00323777	-0.0251957	-0.0549108	-0.0722085	0.0127867	0.0845321	0.046253	0.0588038		-0.0788529	-0.0189716	0.0667047	0.0208874	0.0268274	0.0704938	0.0831543	0.0558035	0.0291862	0.00765332
OLQVL	-0.00105211	0.00916396	0.113258	-0.00206454	0.0256142	0.03677	0.0389722	0.0166602	0.106313		0.0583424	-0.0276722	-0.0021219	0.107521	0.23101	0.139122	-0.0209899	0.131872	-0.0408323	-0.0657073	0.0099405	-0.0808822	0.0490432	-0.0264996	0.131783	-0.000188604	0.0139511	0.0131815	0.0389165	0.00901966	0.0185883	-0.0256292	-0.0300414	-0.019728	-0.0107052	0.309692	-0.011811	0.0563956	0.0494569	0.0684853	0.033165	0.110031	0.0488618	-0.00178845		0.0137228	0.0152032	-0.0318089	0.0136183
OLQVR	-0.0791036	0.0472917	-0.0201723	0.198987	0.0367127	-0.0653457	0.0515818	0.0214305	0.0669005	0.057968	0.0986488	-0.0197933	0.0133921	-0.0157178	0.132856	0.158371	-0.0110363	0.115236	-0.035242		0.0301075	0.032557	0.0465713	-0.0030525	0.105242		0.139147	-0.00367948	-0.0252505	0.0100009	-0.00597272	-0.0131247	-0.001576	0.0954	0.00075171	0.0256233	-0.0830421	0.197313		-0.0224799	0.0260749	0.00694481	0.065265	0.0261089		0.0873567	0.0016854	0.0852053	0.02904
RIAL	-0.0908877	0.0208213		0.0521066	-0.0298102	0.0616322	0.0591182	-0.0316124				-0.0347769	0.00408076	-0.0263211	0.104946	-0.00966292		0.00603871	0.0508203	0.0522163	0.0148372	0.0221622	0.134463	0.167404	0.0190042	-0.0640892	0.0378282	0.0714421	-0.0103365	0.135792	-0.0141096	0.0201495	0.0596864		0.0492123	0.19724	0.0247571		-0.000755129	0.223975	0.0434435	0.0178313	0.0852603	0.0254499		-0.0276685	-0.0286744	0.00426464	0.0604953
RIAR	0.084671	0.00699456	0.0748238	-0.00387603	-0.034579	-0.027544	-0.00891597	0.0269985	-0.0388757	0.00594065		0.017629	0.00828145	-0.0120214	-0.0114571	0.0896071		-0.0231238	0.0301745	-0.00309728	0.0165603		0.105357	-0.0052565	-0.00564839	-0.0184704	0.125902	-6.57e-05	-0.0788106	0.171467	-0.0440891	-0.0473123	-0.0332273		0.0935951	0.079202	0.0592683	0.130726		0.12177	0.0415101	-0.0600797	0.0967405	0.094866		0.0706718	0.0119413	-0.0146433	0.00891661
RIBL	-0.0322404	-0.0469573	0.0720535	-0.00193904	0.0503418	0.212786	-0.078096	0.050806	-0.142998	0.149582			0.0581546	0.436967	0.0542758	-0.0120624		-0.0062057	-0.0640767	-0.0341561	0.0265928	-0.0474115	-0.010184	0.151512	0.0776746	-0.206535	0.0527482	-0.0128932	-0.108509	-0.0459624	0.0739807		-0.0618124		-0.0232731	0.0196206	-0.00465237	-0.29202	0.286577		0.0195743	0.0319238	0.0477691	-0.0240896		-0.0510223	0.0260177		0.0180393
RIBR	-0.0565813	0.0343187						0.00964491				-0.036686	-0.0333957	0.00838226		0.0178576		0.0581589	0.0355899	-0.00175152	0.12156			0.0780227	0.0205634		0.0644342	-0.0325365	-0.0219314	0.0144429	-0.034377	0.0410709	-0.235736			0.100664	-0.0456407	0.0493656		-0.0363952	0.088815	0.0717211	0.0248187	0.00704006	-0.0352494	-0.0233543	0.0975305	0.00264482	0.0827619
RICL	0.0643855	0.0463528	-0.0145197	0.0388313	-0.0146655	-0.123991	-0.023209	0.0779251	0.0236158			0.259543	0.0631572	-0.021791	-0.0283913	0.0294294	0.0537567	0.0255331	0.0460056		0.0533579		0.0192367	0.0772725	-0.0395084		0.032154	0.037853	0.00141069	0.00737897	0.180737	0.145104	-0.00450403		0.278866	0.132548		0.0136417	0.0205224	0.051621	0.0426375	0.103609	-0.000473951	0.0149516		0.000675072	-0.0206746		0.0200903
RICR	-0.0485877	0.362751	-0.0196532	0.0739297		0.00992729	0.03952	-0.000955111				0.0553959	0.0894876	0.04645	0.139389	-0.00863641	0.0002145	0.0746296	0.022546	0.0621001	0.057427		0.0246068	0.0332788	-0.0315332	0.0625157	0.00572692	-0.0564763	0.0135971	-0.0160626	0.0248844	0.0431526	0.00485418		-0.0600208	0.0373512	0.139084	0.00843969	-0.0331831	-0.0783259	0.099579	0.346752	0.05372	0.0154261		0.00659036	0.0240871	-0.00848819	0.119015
RID	0.0154747	-0.0212701			0.0997162			-0.00285077	-0.0362186				0.102049	-0.0262078			-0.0572918	0.107414	0.000328634		-0.024283				0.203036		-0.0350073	0.0422636	0.0419032	0.098943	0.0255022					0.118202		0.184715			-0.0204954	0.0580787	0.087628	0.0369626		0.00248051	-0.00394071		-0.0391245
RIFR				0.0760284		0.0243354	-0.0932569						0.0299662	-0.103454	0.113781			0.17595			-0.0512322		-0.0835496		0.00185097	-0.00489083	0.10244	-0.0308173		0.0753233	-0.00390724		0.117834		-0.00327009		0.0529072		-0.00120406			-0.00265403	0.0519015	0.0238275		-0.0312348			0.0500189
RIGL	0.0596737	0.0581786	-0.0382049	0.00875517	0.296446	-0.0818599	-0.00696239	0.000403145	-0.0410929		-0.0246109	0.0534678	0.0440977	-0.0368496	-0.0430261	0.0331457	-0.00266312	-0.0331961	0.0364241		0.0458729	0.264495	-0.125041	0.00101388	0.0620623	0.0269488	0.0392445	0.110166	0.0604722	-0.0100627	0.1111	0.0687014	0.0132262	0.0480899	0.00510344	0.129092	-0.0484654	0.0714673		-0.0346505	0.0147129	-0.00497945	-0.0167552	0.108685	0.00721137	0.148535	0.138082	0.0161669	0.00968666
RIGR	-0.00417718	0.0227553		-0.0184505	-0.0274078		0.00169895	0.0262055				0.047216	-0.0134673	0.0364657	0.00486256	2.51e-05	0.0368715	0.0464379	0.131273		-0.0176989	0.415414	-0.0384224	0.228481	0.060497	0.0781475	-0.00465124	-0.00812364	0.0135962	0.0128515	-0.0909748		0.00767283	0.00264253	-0.0297648	0.0226816	0.0372087	0.0554899	0.0106688	0.0544265	-0.113433	0.0167772	0.103071	0.0356194	-0.0469918	0.218608	-0.0209495	0.0684137	0.0278146
RIH	-0.0156802	0.000510005				0.0280352	-0.00347425	-0.113985	0.0125349	0.0452201	0.0512765	0.0376541	0.0384376		0.0477965	0.217892		0.0388366			-0.0169946			0.01441				0.00281426		-0.0153558			0.00319839	-0.0294926			0.0255446				-0.00599729	0.0272189	0.0324818	0.382324	0.0383052	0.0353705		-0.0136201	-0.0037
RIML	-0.0498807	0.0344768	0.0507719	0.0185948	-0.0456692	-0.0235287	0.076177	0.148744			0.11069	0.0267539	-0.0418756	0.0197794	0.0244816	0.0709629	-0.01305	0.080646	0.0733256		0.0719076	-0.0718022	0.0970996	0.0708206	0.00486425	0.0831666	-0.0435418	0.0309237	-0.0161459	0.0102811	0.0612635	0.117605	0.135641	0.0601308	0.0474371	0.194275	0.134252	0.0113265		0.00135832	0.0293772	0.108994	0.0699216	0.0851565		-0.00430921	0.135542	0.0541092	0.0109659
RIMR	0.0262042	0.169632	0.0475204	-0.0203637	0.000435495	0.0968398	0.120988	0.0891507		-0.0654681	-0.00903692	0.016378	0.143039	0.0167213	0.1213	-0.0228237	0.788995	0.0807882	0.079095	0.0300554	0.0250967		0.0960703	0.103417	0.0253263	0.226931	0.0093301	0.0873194	0.0575394	-0.0180438	0.0135126	0.160898	0.0520523	0.222364	0.0708312	0.0701021	0.0950946	0.005372	0.0407458	0.0250941	0.0191075	0.108674	0.0220348	0.0093929	0.0341568	0.0385923	0.114153	0.0151442	0.140176
RIPL	-0.021957	0.0794527	0.0983565	0.0296585	0.0115448	0.00987163	0.0755265	0.0146055	-0.016198			0.0112444	-0.0652577	-0.0031504	0.0917439			0.0833492	-0.00719182		0.0571925		0.0165271	-0.0248282	0.118047		0.0596715	-0.00880313	0.0429715	0.0844512	0.0359196	0.021325	-0.0728853		-0.0519355	0.0929791		-0.033873		0.0583123	0.00874886	0.0634476	-0.0173544	0.03101		0.112353	0.0649748		-0.00721056
RIR	0.0023961	0.0366493					0.0274212	0.0533307				0.178747	-0.0396019			0.00519268		0.128625			0.0385273	0.0244869	0.0389752	0.117651				-0.0217212		-0.0832508	-0.060876						0.0524267	0.0399401		0.124281		0.0777313	-0.0373751	-0.125887	-0.0265086		-0.0157824		-0.0277469
RIS		0.0246162		-0.0275277						-0.0412556		-0.00143715	0.185731		-0.0244518	-0.0153278			0.0467525		0.0103274		0.017159	-0.0239492	-0.0289932		0.0387888	0.077052	0.0433219	-0.0379034			-0.000509398		0.02468	0.0456352	-0.0347366	-0.0409221	-0.0141649	0.16376	0.0860919	0.0508219	-0.0318547	0.00592724	0.472374	-0.0392777			0.0534675
RIVL	-0.0110709	-0.0322597	0.204015	-0.000890243	0.068555	0.253427	0.0850123	-0.00899243	-0.0908619		0.0260783	0.124892	0.026607	0.137423	0.085827	-0.011275	-0.0532147	0.00257972	-0.0391051	0.0775295	0.014872		0.0693129	0.0952949	0.0913302	0.0588829	0.0222178	-0.00606232	0.417858	0.108487	1.79e-05	-0.0134031	0.232614	-0.00496188	0.0948786	0.0113032	-0.0156508	0.0341441		0.0422756	0.0942603	0.065087	0.0617179	0.0134081	-0.0475095	0.00597971	0.122082	0.143361	0.0992525
RIVR	-0.00284505	0.129282	0.0282306	0.150432	-0.0436987	0.0220626	0.185139	0.0326668	-0.174335	0.0319543	-0.0136718	0.0747185	0.0745244	0.0936473	0.210856	0.0378085	-0.0472786	-0.0157094	0.0643972	0.0511579	-0.0249298	-0.242599	0.0296945	0.108983	0.108208	0.199866	0.0491428	-0.0262147	0.184349	0.336921	-0.00343287	0.0474356	0.169684	0.394313	-0.0239794	-0.0838345	-0.0508596	0.0434112	0.0424246	0.0486598	0.0766766	0.0855069	0.0337645	0.0168155	-0.0251662	-0.0339904	0.215553	0.416046	0.118491
RMDDL	-0.00436236	0.0286703	0.0128734	0.0536011	0.0136363	0.0742953	0.0529859	0.0794182	0.00954432	0.115129		0.121313	0.076345	-0.026113	0.0832939	0.000696522	0.303692	0.0145944	0.0441599	0.0188834	0.173455		0.0266186	0.0861541	0.0297395	-0.031274	0.0339481	0.0223817	-0.0174955	-0.0191468	0.0895571	0.127304	0.018767		0.029083	0.0987162	0.0822251	-0.00754699		0.0027403	0.0367635	0.0410992	0.12634	0.148833		-0.00537396	0.0189764	0.00203013	-0.00243028
RMDDR	-4.91e-05	-0.00770335	-0.0349326	0.0313286	0.0687567	0.0166704	0.0119482	-0.00464111	0.0178001	0.0590362		0.0609868	0.172143	-0.0479637	0.0158621	0.0956087	0.0708198	0.0268115	0.0720662	0.0667213	0.0328975		0.0225397	0.0857937	-0.0159795	0.0128982	0.077271	0.0256965	-0.0196503	-0.0112548	0.0355972	0.0970739	0.0366699	-0.343275	0.191689	0.157317	-9.26e-05	0.035866	0.105436	0.0502431	0.0402396	0.051966	0.0843084	0.143349		0.0294206	0.0663744	-0.00758772	0.0303588
RMDL	-0.0256331	0.0635616	-0.0313615	-0.00967051	0.0794993	0.0629786	0.0993847	0.164273	0.0767146		0.0227772	0.0154131	0.0869182	0.00266719	0.0627475	0.0405371	0.0759671	0.15107	0.0378823	0.0181305	-0.0137636		0.0217617	0.0257179	-0.00631187	-0.0300187	0.0899802	-0.0202255	0.0150991	0.0218971	-0.00602853	0.0167592	-0.00248881		0.0582224	0.025346	0.139478	0.0653444	0.0193668	-0.0209004	0.0101955	0.051172	0.315964	0.176239		-0.0150712	-0.0628462	-0.0667925	0.028127
RMDR	-0.0388519	0.00898126	-0.0377977	0.0284774	-0.0169574	0.240021	0.0185444	0.0174469		0.0158289		0.0118853	0.0730394	0.0761209	0.0421825	0.0183852	-0.110206	-0.104306	0.0692034	-0.0181247	0.0224186		0.0209627	0.165139	0.015158	0.0261445	0.0665582	0.348266	0.00296482	-0.0116231	-0.0402617	-0.0377877	-0.115836		0.187822		0.165283	0.289918	0.0269206	0.0592901	-0.0202314	0.0242527	0.0492987	0.204505		0.00123197	-0.0240584	-0.0531053	0.0433948
RMDVL	0.0174387	0.0320575	0.0275802	0.0196056	0.297273	0.0300251	0.100241	0.0256393	0.0832176	0.0500122	0.0830442	-0.0117339	-0.0161654	0.0170426	0.0621166	0.0836917	0.115985	0.0770246	0.0480938	-0.00998158	0.00262823		0.0169481	0.0314601	0.0491522	0.0631179	0.0534769	-0.00837123	0.0634552	0.00845433	0.0309085	0.0374474	-0.0138406	-0.0573901	0.0460016	-0.0165094	0.339707	0.0879468	-0.00236998	-0.0106066	0.00282131	0.0307683	0.14944	0.0898176		-0.0280226	0.00140756	-0.0142996	0.0324231
RMDVR	0.00684294	0.0338828	0.0577649	0.0228918	0.0360541	0.0700226	0.111459	-0.0337771	0.0833618	0.0214603	0.153137	0.00299452	0.00700887	0.0276643	0.0212007	0.0552626	0.0275804	0.0268979	0.0297699	-0.00106244	0.0269798	0.0747786	0.0241407	0.0320724	0.0405096	0.0894103	0.0139759	0.0340857	0.0136921	-0.00560465	0.00395491	-0.0202504	0.0541034	-0.0352887	0.0715397	-0.0068413	0.105811	0.223836	0.0385512	-0.0636374	0.0574754	0.0309795	0.0415803	0.0897607	0.0207594	0.00905088	0.00367665	0.0137685	0.0184941
RMED	-0.108739	-0.0949447	0.139113	0.103131	0.0133925		-0.0749927	0.00139917	-0.0949951			-0.0651859	-0.0737271	0.0470776	0.218695	0.14715	-0.225321	0.00851309	0.025783	-0.102389	-0.00303326		0.0449309	0.0372904	0.0316544	-0.0139585	0.0234518	-0.0572404	-0.191381	0.112887	0.0468082		-0.126546		0.0101938	-0.0952005	-0.00265845	0.0389192		0.043901	-0.0496208	0.165103	-0.0365362	-0.0172791	0.0738382	-0.00823331	0.00296463		0.0411821
RMEL	0.0210598	0.0272416	0.0187876	5.25e-05	-0.0181861	0.156469	0.0268059	-0.00219919	-0.0240423	-0.0397864	0.0305541	-0.016698	-0.00271812	0.0313786	-0.0176439	0.342635	0.0605198	-0.00470414	0.0213556	0.00747274	0.0221359		0.0512356	0.0785524	0.0136809	-0.0068986	0.00262581	0.024846	0.0492047	0.0722104	0.00252876	-0.00736257	-0.00783416	-0.0245088	0.00213126	0.156258	0.0369811	0.0614214	-0.0631452	0.190507	0.0599207	0.0337812	0.0210176	0.0149565	-0.0117135	0.0384426	-0.0230772	-0.0104181	0.014694
RMER	-0.0101383	0.0334418	-0.0312671	0.0354143	0.0147506	-0.00894482	0.00394474	-0.00183417	-0.0133005	-0.0593895		-0.0203337	0.0189781	0.0222174	0.109328	0.0637201	0.114714	0.0224349	0.0211806	-0.00649424	0.0272452	-0.0478365	0.0151708	0.0292154	0.0176504	-0.0179459	-0.0164329	0.0160465	0.000955521	0.046837	0.0156219	-0.00394204	0.0240719	0.0607809	0.0641642	0.213697	-0.0253178	0.0149298	-0.0717142	0.359873	0.00234491	0.0139362	0.0263868	0.0144065	-0.0439603	0.0151592	0.0281387	0.00867515	0.0240736
RMEV	-0.0349297	0.00167649	0.0278433	-0.0254801	0.050179		-0.0159199					-0.0195442	0.0562098	-0.0394669	-0.0341762	0.104187	-0.0122419	-0.0421111	-0.0237255	-0.0444762	-0.0320445	0.048451	0.01704	0.135122	-0.00929869	-0.031696	0.058181	0.00883205	-0.113874	0.0196206	0.0428156	0.0183733	-0.0410661		-0.021719	0.0431732	-0.0387102	0.0532917	-0.0848542	0.254875	-0.0757339	-0.0234998	-0.0166095	0.0801746		-0.0048826	-0.0243325	0.17664	-0.00848716
RMFL	-0.0336495	-0.00493069			-0.00270599	0.00294109	0.0991613					0.126872		0.0125621	0.00452582		0.0263176	0.308005	0.157823				0.141907	-0.0233053	0.00905315		-0.0399273		0.00621063		0.0951407	-0.0378489	-0.0886248							-0.0571191	-0.0852398		-0.0418059			0.0604823	0.0967701		0.0263923
RMFR	0.0868786	-0.0320633		0.102869		-0.033346	0.0182421	0.0430619				0.878614	0.291408		-0.00342415			0.210553	0.0945875		0.0967243		0.0151828	-0.0141469	-0.0312935	0.00665487	0.0116292			-0.0318853	0.178074	0.0981145	0.032576		0.095279	-0.115169	0.0509413	-0.0188329	-0.0515777	0.0255053	-0.00314389	-0.0475227	0.177892	-0.0214564		-0.00917407	0.0275448		0.00967564
RMGL	0.129653	0.0556366		-0.017544		0.0191338	-0.00104794					0.206566	0.00707933		-0.0123475				0.158769	-0.00396948	0.0525026						-0.0132719	0.0374934	0.000967364		-0.0226711					-0.00848663		0.00358763		0.0196994	0.0596311	-0.0073848	-0.0355926	-0.00837174				0.0834918	-0.00461722
RMGR		0.43582		0.104182															0.0615204	0.00357108	0.0395936			0.142221						-0.0212953
SAADL	-0.0167935	-0.00339767	0.0132339	-0.00763284	0.159336	-0.0392787	-0.0208698		-0.000657246	0.316796	0.0041666	0.0890967	0.0164043	0.512482	0.171234		0.00033133	-0.291685	0.130517	-0.0628158	0.226049		-0.00567795	0.0535253	-0.0102279	0.0228793	0.147896	-0.00154056	-0.0665167	0.0509874	-0.0368484	0.0215634	-0.150193				0.00680628	0.20509		0.0880976	0.0579191	0.025769	-0.0282931	0.0688452		0.0192129	0.241605	0.0182648	0.0678128
SAADR	0.0170805	0.0305172		-0.0118902		0.065398	0.100511	0.0162454	0.0204548	0.171662		-0.00276551	0.199098		0.0120932	0.11743	0.010168		-0.00487199		0.0925536	0.0228924	-0.0126053	0.00256147	-0.0183853		-0.00588143	0.0377684	0.000214776	0.15819	0.0531113		0.0371103		0.0951477	0.221985		0.188496		0.345635	0.0339161	0.0822023	0.0242535	-0.125355		-0.034744	0.0411465	-0.0130556	0.00168461
SAAVL	-0.0226395	0.00849609	0.0219937	0.0392739	0.368336	0.140185	0.0333076	0.15164		0.068102	0.0176047	0.0419023	-0.0107387	0.0140007	-0.0398818	-0.0470008	0.0011379	0.0323811	0.00609282	-0.0848827	0.00438994		0.0184422	0.120514	0.0254615	0.0430856	0.0399838	0.0167165	-0.0076631	0.0129684	0.0293894	0.0251151	0.0682782		0.0809316	0.0289128	0.180218	0.103001		0.0132895	0.00513522	-0.00412601	0.0942863	0.050141		0.00922578	0.0107973	0.012796	0.0368493
SAAVR	-0.0322956	0.00508614		0.00782639	0.0774819	0.127375	0.276998	0.0270319			-0.0166363	0.120182	0.0401941	-0.0082185	0.0600388	0.00830236	-0.0870731	-0.0661101	-0.00845237	-0.00465733	0.0147288		0.0470781	0.100459	0.0329195	0.0169706	0.0663224	0.272758	0.000870463	0.0234112	0.00360233	-0.0132404	0.171417	0.152492	-0.0542497		0.0323928	-0.0939626	0.00431913	0.117619	0.023324	0.0286667	0.0135046	0.146223		0.00246073	-0.00975486	-0.0104087	0.00476888
SABD	-0.023729	0.023501	0.0352947			0.03725	0.0811502	0.00569074			-0.00953217	0.00961988	0.0558135	0.00838421	0.109465	-0.0149145	0.276622	0.0898119	0.166328	0.000138625	0.099753		0.0189091	0.120416		-0.0163758	0.0480602	-0.00710032	-0.0405618	-0.0295158	-0.0402869	0.0276913	0.0277684		-0.0489463	0.0531212	0.00234517	-0.00134469		-0.0237492	-0.00584613	0.127612	-0.00532121	0.00112695	0.387477	0.194772	0.0719762		0.0649646
SABVL	0.0634416	0.273029			-0.0038891	0.0913346	0.00970879	-0.0275278				0.144467	0.395751	-0.0350182	0.0828045			0.140095	0.0788877	-0.0284516	-0.049568		0.042989	0.00171479	0.010167	0.0508376	0.00539079	0.0348151	0.0161635		0.0768841				0.239677						0.129804	0.00402922	0.24213	0.0568393			-0.0171597		0.0241822
SABVR	0.0124516	0.0822196				-0.00861978	0.00894003	0.0280954					0.170924	0.00949527	-0.0165848		-0.0836846	0.0604187	0.413919		0.106641		-0.00381669	0.0765099	-0.0175248		-0.053531		0.275831	0.0228408	-0.0257154	0.0183511	0.0525648			0.090543					0.016982	0.102166	0.063638	-0.121338		-0.0671799	0.0670391	-0.020803	0.0022417
SIBVR													0.0492012								0.0914925			0.0135676																			0.10629	0.29519					-0.0549997
SMBDL	-0.00930314	0.0145278		0.101375		-0.0404716	0.0886009	0.0583044					0.403063	0.0318547	-0.0425479		0.0120446	-0.0104662	-0.0177111		0.119998		-0.02763		0.0646923	-0.0622292	0.0835252	0.649258	-0.00031682	-0.0478157	-0.0143848	0.00164561	-0.00150176		0.00509087	0.0444095	-0.0220435		-0.00713127	0.0114412	-0.0106659	-0.0197985	-0.00446632	-0.0296319		-0.00428753	0.0261578		0.0504263
SMBDR	-0.102257	-0.0110154					0.0434286	0.0527872						-0.00190301	0.110649	0.0340329		0.465865	0.350076		-0.0295523	0.0284122		0.0278989			-0.000909697		-0.0169237		0.131174			0.017435			-0.0141388			0.189632		-0.00789959	0.0628461	0.125239		-0.00959506	-0.029854		-0.0199707
SMBVL	-0.0245013				-0.00932184		-0.00749076	0.158381					0.132063	-0.0139858		0.379548	0.113145	0.00136849	0.0889244		0.00763771		0.0628493	0.00405612	0.0190323		0.030368	0.0051409	0.0611404		0.00562955				0.125875				-0.0282391	-0.00219069	-0.10775	0.00199543	0.243493	0.31211		0.0340812	-0.0221744		-0.00559398
SMBVR	0.0269318	-0.00424021			0.0280143	0.096333	0.0031569	0.0445388				-0.018473	0.108866	-0.0430524		-0.0283652	-0.163239		0.12718		-0.016569			0.0555442	0.0364154		-0.00481545	0.0285638	0.0883886	-0.0376329	0.139041	0.0806419	-0.0373302				-0.0556212	0.000279356	-0.032294	-0.0494858	-0.00217797	-0.00395958	-0.0320165	-0.00709495	-0.0619588	0.0244785	0.0940683	-0.000629809	0.00214598
SMDDL	0.0885234	0.117964		0.0332984	0.0180148	0.0872504	-0.0311242	-0.0247683				0.0698163	0.11513		0.0211682	0.0306477	0.0158685	0.438477	0.0462439	0.0107787	-0.00546034		0.0543079	-0.0140107	0.00496494	-0.0601714	0.00566684		0.0468265	0.0561811	-0.00704594	0.142897	0.0247051	0.178708	-0.0168477	0.207871	-0.010398	0.049707	0.0934867	0.0204046	-0.0301608	0.0355674	-0.011726	0.0200864	-0.0388034	0.0300146	0.0306562	0.0648691	-0.0399249
SMDDR	0.0866837	0.00849506	0.0141595	0.0854888	0.00112575	0.0153224	-0.00139849		0.000615163			0.177219	0.10645	0.118836	0.00508527	0.227928	0.620659	0.103568	0.0730227	0.0669196	0.00248705		-0.00403565	-0.0523015	0.293926		0.0301238	0.0185972	0.0331945	-0.0238134	0.0194951	0.00843461	-0.0424345		0.227724	0.178655	0.0092152	0.092473		0.0689158	-0.0175966	0.0603245	-0.0285558	0.148109	-0.0494276	0.0954136	0.0740353		-0.0128572
SMDVL	-0.0127755	0.00882395		0.0279924			-0.00227997	0.0320294		0.0464583	0.0121942	0.0473651	-0.00262603	-0.023404	-0.0518261	0.250615		-0.0201098	-0.0146721		0.0601728		0.0179343	0.0424068	-0.0458901	-0.019464	0.0339301	-0.00622706	0.115467	0.0381041	0.126258		0.132414		0.0499264	-0.0883091	-0.0296657	0.0564204			0.036746	0.00735226	0.0393903	0.017484		-0.0169643	-0.0359164	0.0392732	0.00282322
SMDVR	-0.0188588	0.0397434		0.0355353			0.0225431					0.0468965	0.0545347	-0.131062	-0.0702374	-0.000256141		0.119312	0.0638167		-0.0162177		-0.00302889	-0.0104156	-0.244088	0.0984252	0.0784484	-0.0603547		0.0737228	0.0341314		0.219282		-0.0181408	0.0604656	0.0592364	0.101746		-0.0427771	0.0398814	0.0539429	0.0411325	0.144246	-0.023845	0.00127832	0.0206472		0.00881339
URADL	-0.0499204	-0.00509026	-0.0597306	0.0424146	0.0175249	0.0393779	-0.0264137	0.0139152	0.0371426		0.0346283	-0.00516071	-0.0164232	0.0300917	0.0644657	-0.00937702	0.00271543	0.00859467	-0.0160828	0.0102222	-0.0122404		0.158485	-0.0163359	-0.0699562	0.0899763	0.0170754	0.0296803	-0.0352314		0.0235211	0.0463589	-0.00875357		-0.00446061	-0.0244525	-0.0664688	0.0204212	0.0327433	0.132481	-0.0109785	0.0167942	0.00774245	-0.0201321		-0.00138445	0.0611889	-0.0483321	0.0159676
URADR	0.12025	0.00938927		0.013631	0.016838	0.0171157	0.121804	-0.0476217				-0.0273599	-0.0205509	0.00894163		0.121046		-0.0246924	-0.018488	0.0383851	-0.0900435		0.0128248	0.0199089	0.0279438	0.0329177	4.54e-05	-0.0490786	0.058565	0.0981124	0.0136697	-0.0328815	0.109308			-0.030336	0.0240003	-0.0129613	0.00888113	-0.0302295	-0.0170915	0.0524726	0.0785576	0.0314949		0.0189226	-0.066987	-0.0274757	0.000865604
URAVL	-0.0380802	-0.033926		0.0271433		0.0512155	0.00238063		-0.0436704	-0.0371658		0.0327037	0.0123194	-0.0314039	-0.0219273	0.117576		0.0821722			-0.011435	-0.108875	-0.0108762	-0.0448236	0.0564036	0.0193302	0.00448814	0.0279542	0.0576421	-0.00907871	0.0875399	0.0120913	0.0206029		-0.0526889	-0.0124306	-0.0142921			0.00558582	-0.0145349	-0.00436366	0.0800927	0.118037		0.0248802	-0.0886262	-0.0460736	0.0334665
URAVR	-0.0100288	0.0324871		0.0724655		-0.0434841		0.0423193				0.00113462	0.114993	0.0738458	-0.0359553		-0.00429576	0.0577263	0.0646562	0.0368878	0.0180531			-0.0209612	0.0670674	0.199849	0.00406582		-0.0357822	-0.00604109		-0.244177			-0.00896426	0.0332013			0.00336206	-0.0549474		0.0850679	0.00604493	0.0826727		0.108543	-0.0766175	-0.0169555	0.0870619
URBL	-0.0919707	-0.0179224		0.0607382		0.0454575	-0.0291429	0.0450362				-0.00175912	-0.0857121	0.0475997	0.0543147	0.0635482		0.000545084	0.00867353	-0.00673574	0.00467559		0.0411685	0.124817	0.0790878	-0.0530577	0.00918401	0.00322961	-0.00599935	0.0687889	0.0588469		-0.0202613		0.0117818	0.0738753	-0.0943203			0.03229	0.0258039	-0.0326828	-0.00586944	-0.0196252	0.108644	0.000381887	-0.00825981	0.0180206	0.00858124
URBR	-0.00712033	0.0237382	0.0191024	0.00746133		0.082	0.0207419	0.0775708			0.0799549	-0.0197879	-0.0152752	0.0363132	0.0697485	0.0165671	0.0972195	-0.00323897	-0.0430742	-0.0560478	0.0516637		0.0402556	-0.0466338	0.0504727	-0.139893	0.00961676	0.00973851	0.0137009	0.023976	-0.0294984	-0.0344463	0.173075		-0.00807857	0.0374361	0.0180561	0.0120165		0.198955	0.0419305	0.0178132	0.0458908	0.0220503		0.0507064	0.0231778	-0.00856485	0.00347111
URXL	0.0511629	0.0345372	-0.0537712	0.0450765	0.0734151	0.197203	0.398075	-0.0563894	0.0126379	0.0648839	-0.0039961	-0.0131428	0.048903	-0.0106998	0.168244	0.0102304	-0.0706783	0.0152947	0.000508158	0.0212313	0.00510141		0.0320138	0.0396899	0.0170479		0.137681	-0.00955491	-0.0147504	0.245397	0.0245828	-0.0167902	0.0670013	0.0436748	-0.00810492	-0.0558586	0.0503449	0.145873	-0.00251273	-0.0386126	0.00916575	0.0480436	0.0548743	0.0476876	-0.0408176	0.0419967	0.0276729	-0.0415057	0.0244565
URXR	0.014813	0.0696398	0.0133678	0.0274984		-0.0193057	0.253254	0.0338954	0.0932126	0.00614642	0.0124297	0.0159661	0.0475375	-0.0522666	-0.0151298	0.0466847	-0.009211	0.0312835	0.017848	-0.0454929	-0.00501106	-0.162616	0.0600037	0.117315	-0.0150173	-0.0312573	0.00964456	0.0330125	0.0385575	0.0156227	-0.00450115	0.0291704	0.138988		0.0139412	-0.0295192	0.0350857	0.135239	-0.0459232	0.006385	0.0977078	0.0303872	0.0769616	0.108987	-0.0892108	0.012175	0.0558486	-0.012243	0.00518595
URYDL	0.0623112	0.0161113				0.0181529	0.0804726		0.0743555	-0.0417197		-0.0423626	-0.0444439	-0.000327667	0.2078		-0.0479426		0.0190349		0.0511795		0.0203263	0.021918	0.063777	0.0303974	-0.0278035	-0.0107293	0.0375369	0.0824548	0.0959886		0.00677403					0.0302313	0.0541447	-0.0884482	0.0255675	0.118067	0.115333	-0.0345445		0.153214	0.00520512	0.011209	0.0328588
URYDR	-0.0432028	0.0162909			0.0423304		-0.0643555	-0.0326565				0.0010782	-0.0622241	0.00223908	-0.0819162	-0.109619	-0.00294167	0.0251497	0.0446527	-0.0645791	-0.0140852		0.01693	0.0305666	0.048944		0.0251881	-0.0776463	0.0173128		0.0337665		-0.0790923		-0.000664768	0.250077	-0.0137623	0.0528277			0.192741	0.0787871	0.0634234	0.012723		0.0331266	0.184005	0.0177064	0.0154116
URYVL	-0.0206693	0.00159156		0.0101462	0.0385102	-0.0325144					0.00817571	-0.0375486	-0.0151926	-0.0215872	0.0589789	0.00117705	-0.0229472	0.0950872	0.0714	-0.0082948	-0.785411	0.0182384	0.174947	0.083752	0.0312289		0.0250844	0.0623259	0.0664777	0.0652761	0.00117527	0.0295352	-0.0225776		-0.00673361	0.0907771	0.00403134	0.16055	0.0358394	0.115868	0.0325948	0.0550134	0.0575157	0.0174747		-0.0113122	0.0255453	-0.0130267	0.036744
URYVR	0.0382779	0.0341417	-0.0732066	0.0338479	0.045021	0.00477283	0.178617	0.0123176	0.103603			0.00566499	-0.0390076	0.0268477	0.128763	-0.0820177	-0.00814325	0.0030562	-0.0268788	-0.020817	0.0506867		0.0808761	0.0442961	-0.0471773	0.107366	0.00128164	0.0468059	0.0469947	0.0114715	0.0360811	0.0320768	-0.0766948	-0.142901	0.0442844	0.0175679	0.0517607	0.0102345	0.015738	0.0454445	0.0576447	-0.0193274	0.00922359	-0.0274364	0.0639657	0.034696	-0.00712305	-0.0422167	0.0311841
VA1	-0.0461438	0.0728466	0.00246523	0.0431056	0.00213741		-0.0120177	0.0832905			-0.0392546	0.0180565	0.0245863			-0.0122985	0.0102479		0.0170701	0.0739735	0.0529253		0.0163222	0.00968173	0.0339689		-0.0214471		-0.0367387	-0.0183956	-0.116542						-0.0371478			0.0737309	0.0940683	0.0383726	-0.0326167	0.0430805	-0.0657698	-0.0118185	-0.0161777	0.0230029	-0.000344291
VB1	-0.0408978	0.103577	-0.00643629	-0.00408074	-0.00712981	0.0318769	0.0285122	-0.00779145	-0.00569577	0.170923		0.169353	0.015892	-0.0452076	0.0387742	0.0320896	-0.0257415	0.00434041	0.144521	0.01864	0.0314441		-0.0354733	0.084206	-0.019895	-0.0118819	0.00855682	0.0522133	0.00571191	-0.0253977	0.0832474	-0.0615149	0.0150023	-0.00378895	0.0201122	0.0324201	0.00271481	-0.00482981	0.0602772	0.0249014	0.0150495	0.0173972	0.031318	0.000914169	0.0464614	0.39064	0.101558	0.00707689	0.0246664
VB2	0.0515979	0.120378	0.1424	0.0153786	0.0816007	0.142455	-0.00970932	0.00654	-0.0666486			0.160578	0.0743364	-0.00560638	0.0148898	-0.0134045	-0.023004	-0.00422337	0.132508	0.00416144	0.0771793	-0.127516	0.0140762	-0.0933742	-0.0181673	-0.0213915	-0.00857763	0.0112938	0.0101534	-0.021243	0.00637754	-0.00421709	-0.021573		0.0524765	0.0594205	0.103058	-0.00857737		-0.0426996	0.0305942	0.0186161	0.0278146	0.0878298		0.00100199	0.0517518	-0.0161981	0.0137498
ADFR	-0.0256727	-0.00961465			-0.0184892		0.0533148	0.174867					0.0241733		0.0474462		-0.0279126		0.0907239				0.0600881					0.0010647			0.152959		0.00765622		0.0335047			0.140671			0.0361502		-0.0394306	0.180748		0.0218713	0.0490582		-0.0349906
AIAL		0.0788978		-0.0207747
AVFR	-0.00313952			-0.0780482			-0.0246076	0.149735				0.0661025	0.076877	0.014124	-0.0666119			-0.0332754	-0.0086592		0.0916461		-0.00914968	0.0777354		0.100814	-0.00434988			0.00708493	0.0934204		0.0159208				0.120861			0.00179144		-0.0106861	0.0900718	0.0613407	0.449703	0.0248888	0.0143621		-0.0260306
DB1	0.070764	-0.00331653	0.00869587	-0.0224725		0.0593097					-0.0313901	0.0381037	0.0463408		-0.0235297			-0.0667098	0.0399449		-0.0124845		-0.00614891		-0.0406041		-0.0927367	0.227054		0.0500283	0.0261495	-0.0480329	0.0169387	0.0973657	0.104374	0.0112837	0.0157999	-0.0433135		0.0306947	-0.0457446	-0.0681984	0.0205169	0.113259		0.218531		0.0624097	0.0261972
IL1L	0.0545848	-0.0568769		0.045966			-0.028559						0.0322059		-0.0204435			-0.0333632					0.0106118		0.0194354	-0.0646853	0.0164007			0.0299314	0.0200894		0.0349235		0.013827	-0.137143	-0.0486433	0.0103321	0.0563742			-0.0469243	-0.00977791	0.0342823		-0.0346032			0.00988954
M4	-0.0401622	0.00283274				-0.0375067	0.0381314	0.058427				0.102584	-0.0269482	-0.105906	0.00366315	0.0963139	-0.00717453	0.0139814	-0.0596765	0.00931692	-0.149267	0.103602	0.202934	0.136906	0.0125612		0.0350277	0.0825448		0.0437008	0.0239045	0.243547	0.0376763		0.0317188		0.295933	-0.0217825		-0.0195624	-0.0126174	-0.0289414	0.527648			0.0433182	-0.0124944	0.00326196	0.0502335
RIFL		-0.0203478				-0.0231256	0.0132944					0.125619	0.16064		0.291002	-0.0752422		0.0256702		-0.0449984	0.0151758		-0.0770584	0.0868394		-0.0366935	-0.0198579				-0.0242652	-0.0346757			0.00500646			0.000146046		-0.0283863	0.0677249	0.0264337	-0.0185542	-0.00555746					0.0592384
RIPR	-0.0645792	-0.0397176		0.00361328								0.190144	-0.271877	-0.0864786	0.0600286	0.185567		-0.246719	0.297941		0.0321449	-0.302204		0.189473			0.500509	0.0309318		-0.00249213	0.00544652		-0.186582		-0.0387166	0.177353	-0.0710919			0.340761		-0.00933015	0.00642001	-0.0778027	0.0560933		-0.0772273
RMHL	-0.0594935	0.0201748														0.0351769					-0.0223615	-0.00352736															-0.00199011					-0.141911	-0.0129405
SIADL	-0.00679709																			0.00718515	0.0100372																											0.0185764	0.00376909
SIADR													0.0958923														0.103369												0.0689273
SIAVL		-0.0345421														0.00696243											-0.0593275				-0.179252
SIAVR	-0.00294961												0.0350105							0.000453879	-0.0178536			0.00477616																			0.0973342	0.180159				0.0494322	0.0533502
SIBDL							0.218821
SIBDR							0.083352						-0.0124612	0.00249579	-0.00328166			-0.087447			0.0361158		0.0514552		0.0129168			0.224661		-2.25e-05	-0.1241				0.000130164	-0.0396746							0.0708299			0.0424974			0.0262922
SIBVL						-0.1508		0.26202																	-0.0470398								0.160542									0.0631134	0.0103527						0.00584506
VD1	-0.0183184	0.123694		-0.00747874		-0.0621311						0.162001	0.0715139			-0.00234601					-0.00199682	0.114232		-0.0330716				-0.080563		-0.117931							0.243862					0.00497797	0.182613	0.0218948	0.0262168	-0.105785			0.0126385
[truncated: 119 more columns]

## Sheet: EDFig3b
neuron	observed	stimulated
RMDVR	104	59
RMDVL	104	45
M3R	103	38
I3	103	13
M3L	102	38
AVJL	101	47
RMER	98	24
I1L	97	7
RMEL	94	21
AWBL	93	46
AVER	92	32
I2L	92	12
I1R	91	4
AVJR	91	33
AVEL	90	44
AVDL	89	17
I2R	88	15
AWBR	85	25
M1	82	17
RMDDL	80	29
I6	80	13
RMDDR	78	33
AVDR	75	26
VB1	74	31
OLLR	74	18
FLPR	73	27
OLLL	72	22
RMDL	70	14
FLPL	68	13
URXL	66	22
IL1VR	66	17
IL1VL	66	26
AQR	65	29
RIVR	64	21
RMDR	62	23
OLQDR	62	18
MI	60	15
URXR	60	21
ASHL	58	21
RIVL	57	12
IL1DL	56	21
SAAVR	56	18
IL1DR	56	10
SAAVL	55	16
OLQVL	54	9
AVAR	54	9
VB2	52	21
IL2DL	52	5
ASEL	51	8
IL2DR	48	7
URYVR	47	10
OLQVR	47	17
AVHL	46	8
M5	46	9
CEPVL	45	15
OLQDL	45	7
ADAR	45	16
RIMR	44	22
ASER	43	8
I4	43	8
AVAL	43	6
RICR	43	11
M2R	43	9
URYVL	42	6
ADAL	42	12
ASHR	42	8
CEPVR	42	12
MCL	41	4
CEPDR	41	10
AIMR	40	19
RIML	40	19
M2L	40	11
AVG	39	12
AVHR	39	6
BAGL	39	9
IL2VL	39	2
RIGL	39	10
RIAR	39	13
SMDDL	38	15
AWAL	37	12
AINL	37	8
CEPDL	37	3
ASGL	37	9
IL2VR	36	4
RIGR	36	16
MCR	35	3
ASGR	34	3
URADL	34	1
NSML	34	3
NSMR	34	3
BAGR	34	4
ADLL	33	6
AWAR	33	8
URBR	33	9
SAADL	32	9
SMDDR	31	7
SMDVL	31	8
SAADR	31	4
URADR	31	3
AIML	31	14
DB2	30	12
URBL	30	8
RMEV	30	5
RICL	30	4
ADER	30	10
ADEL	30	4
AFDL	29	5
ADLR	29	7
RIAL	29	6
AVKR	29	8
SMDVR	28	7
AFDR	27	2
ASIR	27	14
URYDL	27	5
AINR	26	6
URYDR	26	4
ASKL	25	9
ASKR	25	4
DA1	25	1
AIZR	24	15
URAVL	24	3
SABD	24	9
RMED	24	1
URAVR	23	1
ASJL	23	11
AWCL	23	10
M4	22	0
AIZL	21	9
ASIL	19	9
VA1	19	3
AIYL	19	6
AVKL	19	5
RIBL	19	4
DD1	19	3
SMBVL	17	7
SMBVR	17	2
AIYR	16	4
DB1	16	0
ASJR	15	4
RMFR	15	4
RIPL	15	2
AWCR	15	4
RIBR	15	3
RIH	14	7
ALA	14	3
AUAL	13	4
RID	13	8
SMBDR	13	3
IL2L	13	2
AUAR	12	7
AVBL	12	2
RMGL	12	4
IL2R	11	4
AVBR	10	4
IL1R	10	4
RIFL	10	0
SMBDL	10	1
AIBL	10	2
RMFL	9	3
RIS	9	5
SABVL	9	3
SABVR	9	4
RIR	8	5
VD1	8	0
AS1	7	1
AVFL	7	1
ADFR	7	0
RIPR	7	0
AVFR	7	0
IL1L	7	0
AIBR	6	2
RIFR	6	1
ADFL	6	3
RMGR	4	1
SIBDR	4	0
AVL	3	1
SIAVL	3	0
SIAVR	3	0
SIADL	2	0
SIADR	2	0
SIBDL	2	0
SIBVL	2	0
RMHL	1	0
AIAL	1	0
SIBVR	1	1
VD2	1	0
AIAR	0	0
I5	0	0
