# Supplementary material for: Neural signal propagation atlas of Caenorhabditis elegans
Source: Nature. 2023 Nov 1;623(7986):406–14. doi: 10.1038/s41586-023-06683-4 (PMC10632145; doi:10.1038/s41586-023-06683-4)
Supplement: Supplementary file 12 — Source Data Extended Data Fig. 4 [file 41586_2023_6683_MOESM12_ESM.xlsx]

## Sheet: EDFig4a
	ADAL	ADAR	ADEL	ADER	ADFL	ADLL	ADLR	AFDL	AFDR	AIBL	AIBR	AIML	AIMR	AINL	AINR	AIYL	AIYR	AIZL	AIZR	ALA	AQR	AS1	ASEL	ASER	ASGL	ASGR	ASHL	ASHR	ASIL	ASIR	ASJL	ASJR	ASKL	ASKR	AUAL	AUAR	AVAL	AVAR	AVBL	AVBR	AVDL	AVDR	AVEL	AVER	AVFL	AVG	AVHL	AVHR	AVJL
ADAL	12	8	1	4	2	3	3	4	1	0	0	2	4	2	1	5	2	6	6	2	8	1	3	1	3	0	4	3	3	5	7	2	4	0	2	3	2	6	2	2	4	5	13	8	1	0	4	1	15
ADAR	1	16	1	2	1	1	5	4	0	0	0	3	8	3	2	5	3	2	8	1	8	1	5	4	5	1	7	2	5	7	6	1	4	0	3	4	3	3	2	2	4	6	15	7	0	8	5	1	14
ADEL	5	5	4	2	1	2	0	0	1	0	0	2	3	1	1	2	2	2	2	1	9	0	1	1	2	0	1	0	1	1	3	0	3	0	2	3	3	4	0	1	2	5	3	3	0	2	2	2	9
ADER	3	10	2	10	2	0	2	3	1	0	1	4	6	2	2	2	1	2	5	0	3	0	3	0	1	2	6	2	4	3	4	0	2	0	2	3	2	4	0	2	7	6	5	2	0	6	1	1	13
ADFL	1	0	1	1	3	0	2	0	1	0	0	0	0	1	1	0	1	1	3	0	0	0	1	0	1	0	0	0	2	0	2	0	1	0	0	1	0	1	0	0	1	0	0	0	0	0	0	0	2
ADLL	3	6	1	1	1	6	4	1	1	1	2	3	4	3	3	4	1	3	3	1	4	1	1	1	2	2	7	3	3	0	5	2	5	1	1	0	1	4	0	1	3	5	2	4	0	4	4	2	10
ADLR	4	4	0	2	1	1	7	2	1	1	0	3	7	1	3	2	1	3	3	0	1	0	3	4	2	1	6	4	0	8	6	1	6	3	1	4	2	2	2	1	9	3	6	5	1	3	4	1	12
AFDL	7	6	1	2	1	1	2	5	1	0	0	4	4	3	1	2	2	4	4	2	6	0	2	1	4	1	7	1	2	1	4	0	2	0	0	1	1	1	2	2	1	8	5	3	0	6	4	1	7
AFDR	4	4	1	4	1	3	2	1	2	1	0	5	3	2	1	0	1	2	5	1	6	0	1	0	3	0	4	2	1	2	1	2	2	0	2	5	3	2	0	1	2	7	9	0	0	5	3	3	4
AIBL	0	1	0	1	0	1	2	1	1	2	0	2	2	0	2	1	0	0	0	0	1	0	0	1	0	0	0	1	0	0	0	1	2	0	0	0	0	0	0	1	0	1	2	2	0	0	1	3	2
AIBR	0	5	1	0	0	0	1	0	0	0	2	1	3	0	0	1	0	0	0	0	0	0	0	0	1	0	0	2	0	1	1	0	0	0	1	1	0	1	0	0	1	1	2	3	0	1	0	0	7
AIML	4	5	0	1	1	1	2	1	1	1	1	14	10	3	1	3	1	4	2	1	5	0	1	2	1	1	3	3	1	3	3	1	4	0	3	2	1	1	0	4	5	4	9	7	1	3	3	1	11
AIMR	4	10	3	4	3	2	4	0	2	1	2	9	19	3	3	5	3	5	7	1	10	1	3	3	5	2	6	4	5	6	7	3	5	0	4	5	6	2	2	2	8	10	9	12	1	9	1	2	20
AINL	5	5	0	1	2	2	2	5	0	0	0	2	7	8	2	0	1	4	3	1	9	0	3	3	5	1	7	1	3	1	5	2	5	1	1	0	1	0	0	3	2	8	5	5	0	7	6	1	12
AINR	2	4	0	4	0	0	2	1	0	1	0	6	5	2	6	5	0	5	3	1	10	1	3	4	3	1	4	1	1	5	5	0	1	0	2	2	6	0	0	2	3	8	6	5	1	3	2	1	4
AIYL	4	3	0	0	1	0	2	1	0	0	0	2	8	3	1	6	1	2	3	0	3	1	3	1	3	0	2	2	3	2	2	1	2	0	3	2	2	1	2	3	2	3	7	2	1	2	2	1	8
AIYR	2	3	1	1	1	0	1	1	0	0	0	1	3	2	0	2	4	3	2	1	1	0	0	2	2	0	0	0	1	1	2	0	0	0	0	0	1	0	2	0	3	4	3	3	1	2	1	0	1
AIZL	3	5	1	1	1	1	1	1	1	0	0	1	6	4	2	0	2	9	10	1	4	0	3	2	1	2	7	2	2	5	7	0	2	1	1	1	1	2	2	1	4	2	6	5	0	4	3	0	2
AIZR	1	5	2	3	1	1	1	0	1	0	0	0	7	3	1	0	2	6	15	0	5	0	3	2	3	1	6	3	3	6	5	0	3	1	3	3	4	3	0	1	4	7	7	3	0	6	1	1	5
ALA	3	2	0	0	0	1	1	1	0	0	0	2	5	0	1	1	1	0	1	3	6	0	2	2	1	1	1	0	0	0	2	1	3	0	1	0	0	1	0	2	0	5	3	3	0	1	3	0	7
AQR	9	12	3	6	1	1	4	3	1	1	1	8	12	2	4	5	3	6	7	2	29	1	5	4	3	1	11	3	8	8	6	2	1	1	2	5	2	5	0	3	5	12	23	13	1	5	4	3	22
AS1	1	2	0	0	0	1	1	0	0	1	0	0	1	1	2	3	1	0	2	0	3	1	0	0	0	0	1	0	2	0	1	0	0	0	0	0	1	0	0	0	0	4	1	1	0	1	0	0	0
ASEL	4	7	1	5	2	2	4	2	0	0	1	4	9	4	4	3	2	6	5	1	14	1	8	4	7	1	10	1	3	2	7	2	5	0	3	2	5	3	2	2	6	11	20	4	0	6	4	3	13
ASER	3	7	1	7	2	1	4	1	0	0	0	3	9	4	4	3	1	3	5	1	13	0	6	8	4	1	10	3	1	6	7	1	4	0	2	4	2	1	0	4	5	6	10	6	1	5	6	2	13
ASGL	9	3	1	0	2	3	3	4	2	1	0	6	9	4	0	4	1	1	5	2	7	1	1	2	9	0	7	2	7	7	3	3	3	0	0	5	4	1	2	2	7	7	9	6	0	3	2	3	13
ASGR	8	5	1	3	3	0	2	2	1	0	0	1	6	3	1	2	2	3	8	2	7	0	4	1	4	3	8	3	4	5	5	1	3	1	0	3	1	2	2	0	6	5	8	8	0	3	4	1	11
ASHL	5	9	1	5	3	4	4	2	2	1	1	9	8	5	2	4	2	5	6	1	13	1	7	0	3	3	21	6	5	6	6	3	6	2	1	3	2	5	1	1	14	12	16	11	0	8	5	3	26
ASHR	5	8	0	3	0	3	1	3	1	2	0	5	8	4	1	2	2	4	5	0	11	0	2	3	2	2	8	8	3	6	6	4	6	2	1	3	1	2	0	3	7	7	13	8	1	6	5	0	19
ASIL	2	3	1	0	2	2	1	1	1	0	0	2	4	3	1	1	1	1	4	1	4	0	3	1	3	2	3	0	9	5	2	3	3	0	1	3	1	2	0	0	2	3	3	4	1	3	2	0	4
ASIR	1	6	1	4	0	2	2	1	0	0	1	2	10	2	1	1	0	2	6	0	8	0	2	5	3	1	4	2	2	14	3	1	3	0	3	6	2	4	2	1	3	4	9	6	1	7	2	0	9
ASJL	4	6	1	1	2	1	4	3	1	0	0	0	7	3	2	1	2	5	6	0	1	0	4	2	3	1	5	2	3	3	11	1	5	0	3	5	1	3	2	1	5	4	7	4	0	6	3	1	7
ASJR	3	4	0	0	0	1	3	1	0	0	0	3	8	1	2	2	0	1	3	1	0	0	2	2	1	1	2	1	1	3	5	4	1	0	2	4	1	2	0	2	3	1	4	3	1	4	2	1	7
ASKL	2	4	0	2	1	3	3	1	1	1	0	3	5	1	3	0	1	3	2	3	3	0	4	3	3	2	6	2	0	4	6	2	9	0	2	2	1	1	0	2	4	3	4	3	0	6	4	2	10
ASKR	4	4	0	2	0	1	2	0	1	1	0	1	5	1	2	0	1	2	3	2	6	0	3	2	2	1	5	2	0	4	3	1	6	4	1	2	1	2	2	1	6	5	7	5	0	3	2	2	9
AUAL	2	4	0	1	1	0	2	1	0	0	0	2	7	2	1	1	1	2	3	0	4	0	1	0	2	0	4	3	0	3	4	2	2	0	4	5	0	1	2	4	3	1	4	3	0	3	2	1	8
AUAR	2	2	1	1	1	0	1	0	1	0	0	3	6	0	1	0	0	1	2	0	7	0	1	0	1	1	3	1	2	3	1	1	1	0	3	7	0	2	0	2	2	2	2	2	0	3	0	1	6
AVAL	3	9	1	7	2	1	3	1	1	0	1	8	8	2	4	5	1	5	9	0	4	1	6	3	3	1	8	1	1	5	5	1	3	1	1	3	6	6	0	3	7	12	11	8	1	7	4	2	18
AVAR	3	9	2	6	1	4	3	1	1	1	0	6	10	3	3	2	2	4	8	1	10	0	4	4	2	1	6	6	4	9	5	4	3	0	4	7	2	9	0	2	5	14	17	11	1	8	3	3	19
AVBL	2	4	0	1	1	1	2	0	0	0	0	2	7	1	0	4	2	1	2	0	2	1	1	2	1	0	2	0	1	2	4	4	2	0	0	2	3	0	2	1	1	2	4	2	1	3	1	0	4
AVBR	2	3	0	2	1	0	1	2	0	0	0	2	3	3	1	5	0	2	2	0	4	1	0	0	1	0	1	0	0	1	2	1	1	0	1	2	1	0	0	4	0	1	1	0	0	2	3	0	3
AVDL	6	12	3	8	0	3	4	2	1	1	2	9	13	4	4	2	1	5	9	2	18	0	7	6	3	3	16	7	2	6	6	4	6	4	3	4	5	6	0	4	17	20	22	23	0	9	7	6	38
AVDR	6	10	3	7	2	4	2	4	1	1	1	8	11	8	4	4	2	4	9	3	24	1	3	4	9	3	14	5	7	9	4	2	4	0	3	3	6	5	2	2	8	26	30	20	1	10	3	3	26
AVEL	6	14	3	9	1	5	6	4	1	2	2	9	11	6	5	5	4	5	12	1	17	1	6	5	6	2	16	7	4	11	9	3	8	2	4	4	3	7	2	1	10	18	44	23	1	10	5	3	34
AVER	11	10	4	8	3	3	4	5	2	2	2	11	11	8	5	5	3	6	11	3	26	1	4	3	7	2	16	6	7	12	9	3	5	3	2	3	5	3	2	4	13	24	30	32	1	7	5	4	39
AVFL	1	0	0	0	0	0	0	1	0	0	0	2	3	1	0	2	0	1	0	0	1	0	0	1	0	0	0	1	0	1	2	1	1	0	1	0	1	0	0	2	0	0	1	1	1	0	1	0	3
AVG	6	12	1	3	2	2	3	2	1	0	1	6	11	4	3	6	1	7	7	2	17	1	3	4	6	2	8	2	4	4	6	2	4	2	3	5	6	3	2	3	3	13	12	8	1	12	4	4	19
AVHL	6	9	1	4	1	5	2	3	0	0	0	7	8	5	3	4	1	4	5	3	6	1	5	3	7	2	10	0	4	3	7	3	6	0	3	4	2	3	2	3	4	11	7	7	0	10	8	1	15
AVHR	7	3	1	2	3	4	2	4	2	1	0	7	5	2	0	4	2	2	8	2	5	1	2	2	6	1	7	2	3	3	4	4	4	0	2	3	3	2	2	2	2	10	9	8	0	3	2	6	10
AVJL	6	12	3	8	2	4	6	5	1	2	2	9	11	4	2	5	2	5	6	1	24	1	5	8	5	1	12	6	2	10	7	2	7	2	4	5	5	6	2	3	15	20	35	25	1	7	5	6	47
AVJR	7	12	1	6	2	4	4	5	0	1	1	7	11	6	6	5	2	6	12	3	18	1	8	5	8	3	16	5	5	11	7	1	5	3	4	6	5	5	2	1	12	21	28	18	0	10	6	4	31
AVKL	0	1	1	1	0	1	2	3	0	0	0	1	5	1	0	1	0	1	1	2	6	0	1	1	2	1	2	1	1	1	2	0	1	0	2	2	0	0	2	0	0	1	4	2	0	1	3	0	4
AVKR	2	5	1	4	1	0	2	1	0	0	0	3	8	2	3	2	1	2	8	1	5	0	3	3	2	2	7	2	6	5	4	1	2	0	2	4	3	2	0	2	3	7	2	2	1	5	2	1	6
AVL	1	1	0	0	0	0	0	0	0	0	0	0	0	0	0	3	0	0	0	0	4	1	0	0	0	0	2	1	0	0	0	0	0	0	0	0	1	0	0	0	1	2	1	1	0	0	0	0	1
AWAL	4	4	2	1	2	3	3	1	2	1	0	2	4	3	2	0	2	3	4	3	11	0	3	0	1	2	6	2	6	1	2	2	5	0	1	3	0	5	0	2	2	11	8	4	0	4	4	3	14
AWAR	3	3	1	2	0	1	2	2	0	1	0	7	4	2	3	1	1	1	5	2	5	0	4	2	1	1	3	2	1	3	2	3	2	1	1	1	0	2	0	0	5	8	4	5	0	3	2	0	9
AWBL	10	14	3	8	2	6	7	5	2	1	2	9	13	6	4	3	3	5	12	3	17	0	6	7	7	3	17	7	4	12	8	4	8	0	4	7	4	9	2	3	11	21	36	22	1	11	5	6	37
AWBR	7	11	3	7	3	5	6	4	2	2	1	6	14	5	4	5	2	7	11	2	15	1	8	5	5	1	11	6	4	13	9	3	8	2	3	4	5	7	2	2	10	16	35	17	0	7	6	4	33
AWCL	3	6	2	2	2	2	2	3	2	1	0	4	7	3	3	4	2	5	4	1	5	1	1	1	2	2	4	1	3	2	4	1	5	3	1	3	1	2	0	4	3	4	5	2	0	5	4	3	5
AWCR	2	2	1	3	0	1	2	2	1	1	1	3	4	2	1	0	0	1	4	0	3	0	1	0	2	0	2	2	1	2	0	2	4	0	2	4	3	3	0	2	1	3	4	1	0	3	1	2	9
BAGL	1	1	1	3	2	3	2	0	0	0	0	1	4	3	2	0	1	5	2	2	9	0	5	3	2	2	10	4	3	7	6	4	2	1	1	2	1	1	0	2	2	9	9	8	0	2	4	3	8
BAGR	1	4	0	4	1	2	2	0	0	1	0	6	7	1	5	0	1	1	5	1	3	0	2	1	2	2	9	3	2	10	4	2	1	2	1	3	1	3	2	2	5	8	8	10	0	4	0	1	9
CEPDL	2	4	0	4	0	2	2	0	0	0	0	2	6	1	3	0	0	1	2	2	4	0	3	2	2	2	5	2	1	2	2	0	2	0	1	2	1	2	0	1	3	3	15	14	0	4	3	0	6
CEPDR	4	8	0	5	0	1	0	0	0	1	0	3	6	1	4	4	1	1	5	1	7	1	2	1	3	2	6	3	0	5	2	4	3	1	2	4	3	1	0	3	4	6	9	8	0	5	1	1	13
CEPVL	5	5	3	2	1	2	1	2	1	0	1	4	4	4	0	1	1	5	5	1	15	0	1	3	5	1	6	3	4	0	2	0	3	0	2	1	3	3	0	1	2	11	18	11	0	3	4	5	12
CEPVR	2	7	1	4	0	2	5	3	0	0	1	4	8	3	3	4	1	3	4	0	10	1	4	3	4	1	9	5	1	3	3	3	3	0	4	4	2	3	0	3	3	7	16	13	1	6	3	1	10
DA1	5	1	1	0	0	3	1	1	0	1	1	2	6	0	3	5	0	1	0	0	6	1	1	1	1	0	1	2	0	2	1	4	0	2	0	2	2	2	0	2	2	5	6	5	1	1	1	0	12
DB2	3	8	1	2	0	2	2	0	1	1	0	5	9	1	1	0	2	0	5	0	9	0	3	2	2	0	7	4	2	2	5	1	5	0	3	4	3	1	0	3	7	9	13	7	0	4	1	4	11
DD1	2	4	0	0	0	2	0	0	0	0	1	3	2	1	0	3	0	1	1	1	8	1	0	2	2	2	5	0	1	0	1	2	2	2	0	0	1	3	2	1	0	6	5	3	0	2	2	1	5
FLPL	9	8	2	5	1	3	4	4	1	1	1	5	11	5	4	6	3	7	9	3	19	1	4	8	5	2	12	6	3	8	7	4	5	0	1	2	5	3	2	2	6	12	18	15	1	7	5	5	22
FLPR	8	11	1	6	1	3	4	4	0	2	0	6	13	7	4	5	1	8	10	2	18	1	4	7	7	2	15	7	4	8	8	2	7	0	3	6	2	3	2	4	13	11	22	17	1	8	5	4	15
I1L	9	15	3	8	3	5	6	5	2	2	1	12	15	7	6	3	4	9	12	2	20	0	8	8	8	3	20	8	9	11	11	4	9	4	3	5	5	6	2	3	14	18	33	28	1	10	8	6	42
I1R	9	15	3	7	3	5	4	4	1	1	2	13	14	7	5	5	3	8	12	3	26	1	7	7	8	3	19	7	7	11	9	4	6	1	2	5	6	7	2	3	14	21	33	28	1	9	6	6	34
I2L	6	9	3	5	3	6	5	3	1	1	2	9	10	4	2	1	3	6	8	2	13	0	3	5	7	2	13	6	4	11	5	4	4	2	2	7	4	6	2	1	10	15	24	16	1	9	5	6	28
I2R	9	9	2	9	2	3	5	5	2	2	0	8	11	6	5	2	3	9	10	1	17	0	4	6	6	2	14	6	9	14	11	1	6	1	3	7	1	7	1	3	13	17	22	12	1	7	6	5	24
I3	8	13	3	7	2	2	1	1	1	0	2	6	8	6	2	3	3	5	10	1	13	1	6	2	1	2	11	3	7	8	4	1	2	4	1	5	2	8	0	1	11	11	28	16	0	3	2	5	25
I4	6	7	1	3	3	3	4	5	1	1	0	4	13	4	4	2	1	5	9	0	13	0	3	4	3	1	10	5	6	8	7	2	5	1	4	7	2	4	0	3	4	3	12	9	1	7	5	2	15
I6	10	12	3	4	3	4	5	5	1	0	2	9	13	6	5	3	3	8	11	3	19	0	6	7	6	3	18	6	7	8	10	1	6	1	3	4	2	7	2	3	14	12	22	15	1	7	8	4	27
IL1DL	5	9	2	6	1	2	3	1	2	2	0	7	10	3	4	2	3	6	6	2	11	0	3	5	5	3	10	6	7	6	7	2	6	1	3	5	5	4	0	2	5	11	20	13	1	8	3	4	15
IL1DR	7	5	2	9	2	1	4	3	1	0	0	8	7	4	4	3	1	9	8	0	14	1	4	4	2	1	12	4	6	9	5	1	2	2	3	5	1	4	0	1	11	10	22	12	0	4	3	3	12
IL1R	0	2	0	3	0	1	1	0	0	0	0	2	6	0	0	0	0	0	2	0	1	0	1	0	2	0	1	0	1	4	0	3	1	0	2	1	0	2	2	1	0	1	8	3	0	4	0	0	5
IL1VL	5	7	1	4	3	4	4	3	2	2	1	5	5	6	3	3	2	4	8	1	17	0	4	6	6	1	12	8	6	3	7	3	7	0	2	3	4	3	2	2	7	15	17	15	1	3	6	6	24
IL1VR	7	6	3	4	2	4	4	1	2	2	2	6	11	6	3	0	3	6	4	1	15	0	4	6	8	1	12	5	6	6	7	4	5	1	3	7	3	1	2	2	10	16	26	17	0	7	3	6	29
IL2DL	5	7	2	2	3	3	4	3	1	0	1	4	11	3	2	2	3	5	2	2	12	0	3	6	7	1	7	2	6	6	7	2	3	1	2	2	2	2	0	1	5	8	10	11	1	5	3	3	22
IL2DR	4	8	1	3	2	3	5	3	1	2	0	7	9	3	4	2	4	4	5	1	12	0	2	3	5	3	6	6	5	9	7	1	4	1	2	1	1	2	2	3	5	9	10	13	0	4	2	4	12
IL2L	0	3	0	1	0	1	3	0	1	1	0	2	1	1	1	0	1	2	3	1	0	0	1	1	0	1	4	2	1	0	4	0	4	0	0	0	0	2	0	1	1	1	4	2	0	1	3	1	11
IL2R	1	1	0	0	1	0	2	2	0	0	0	0	2	3	0	0	2	3	4	0	0	0	0	0	1	0	4	1	2	0	2	0	2	0	0	0	3	0	0	1	1	4	2	3	0	1	2	1	6
IL2VL	4	7	1	3	2	3	5	3	1	0	0	5	10	2	4	1	2	4	6	2	4	0	3	4	5	2	6	2	4	7	6	4	3	0	2	6	2	2	0	2	4	6	9	6	1	7	3	0	10
IL2VR	5	6	0	2	1	2	4	0	0	0	0	3	10	1	2	4	2	6	4	0	9	1	4	1	2	1	7	4	2	6	7	2	2	1	3	4	1	2	2	1	4	7	14	11	0	6	3	0	15
M1	5	13	2	5	2	4	4	4	0	1	1	8	14	7	5	1	1	6	12	2	15	0	4	5	8	1	13	5	8	10	7	3	5	2	3	3	3	6	2	3	9	11	17	14	1	8	7	4	22
M2L	1	4	2	2	3	2	4	0	1	1	0	3	7	4	4	2	1	4	4	1	8	0	3	3	2	1	6	5	4	4	8	1	3	2	2	3	2	4	0	2	5	3	5	6	1	4	5	0	11
M2R	2	4	2	3	3	2	5	2	0	0	0	3	11	4	4	1	1	4	2	0	7	0	4	3	5	2	8	2	5	5	6	1	6	1	4	2	2	1	2	2	4	3	11	3	1	5	4	2	8
M3L	12	15	4	10	3	5	5	5	2	2	2	11	16	8	5	6	4	8	11	3	28	1	7	8	7	3	18	7	8	10	10	4	8	4	3	5	3	8	2	4	11	22	37	29	1	9	7	5	43
M3R	11	14	3	10	3	5	7	5	2	2	1	10	16	7	6	3	4	8	14	3	23	0	8	7	7	3	19	8	9	13	11	4	8	4	3	7	5	9	0	3	17	23	39	27	1	12	6	6	43
M5	1	8	2	1	0	0	2	0	0	0	0	2	9	3	3	0	1	5	6	2	8	0	5	4	2	2	9	2	5	1	6	0	4	0	3	2	1	3	2	2	3	7	5	4	0	5	6	1	8
MCL	3	10	2	2	3	2	2	3	1	0	1	4	8	5	2	2	2	5	6	1	9	0	3	4	5	1	6	4	3	2	8	3	5	0	2	1	2	4	1	3	4	6	8	6	1	7	4	0	9
MCR	2	7	0	2	2	1	3	5	0	0	0	3	10	6	3	3	1	4	5	1	10	0	2	5	4	1	3	4	2	5	6	1	5	0	3	4	2	2	1	4	2	5	9	6	1	6	5	2	11
MI	3	10	0	5	1	2	4	4	0	1	0	10	14	6	6	3	2	5	11	3	17	0	6	6	7	2	14	5	3	6	8	3	5	0	4	4	2	3	2	4	11	14	12	14	1	11	7	0	21
NSML	2	2	1	0	1	1	2	2	0	0	1	4	6	4	1	4	1	1	5	1	7	1	4	2	4	0	6	2	2	3	2	1	2	0	1	0	5	2	2	1	4	6	7	4	1	1	1	2	9
NSMR	5	4	2	2	0	1	1	1	0	0	1	6	9	2	2	5	1	3	2	0	4	1	3	2	2	1	6	2	1	6	6	1	4	1	0	1	3	0	2	3	3	6	5	6	1	2	5	0	7
OLLL	7	9	0	5	1	5	5	4	1	2	1	6	10	7	5	3	0	6	11	3	18	1	5	4	7	2	11	4	7	7	6	4	7	2	3	5	4	5	0	4	10	16	19	13	0	8	6	2	26
OLLR	9	8	0	7	3	4	7	4	2	1	0	7	10	5	4	3	2	4	12	1	13	0	6	4	8	2	10	6	5	8	11	2	8	2	4	6	4	8	0	3	8	16	23	13	1	5	5	3	26
OLQDL	2	7	0	3	1	1	4	1	0	1	0	5	7	6	5	1	2	3	5	2	10	0	3	3	4	1	8	1	8	6	4	0	3	0	4	4	1	3	0	2	4	5	13	8	1	5	3	2	12
OLQDR	6	8	2	8	1	4	4	4	2	1	0	8	8	4	2	3	3	3	9	1	14	0	4	5	4	2	9	6	4	5	7	4	6	1	1	2	2	4	0	2	6	13	21	12	1	6	4	1	26
OLQVL	7	8	1	5	1	2	4	3	1	0	1	6	7	3	3	4	1	5	7	1	3	1	6	2	4	1	11	5	5	8	8	1	5	2	2	1	5	8	2	3	7	14	18	12	0	3	7	3	17
OLQVR	5	11	1	2	3	2	5	2	2	2	1	7	5	3	5	4	1	5	6	0	9	1	5	1	3	0	3	4	5	6	7	3	4	1	3	3	1	4	0	3	8	10	17	13	0	6	5	1	20
RIAL	2	2	0	4	1	2	3	2	0	0	0	4	8	2	4	3	0	5	4	1	14	1	3	1	2	2	7	2	2	2	4	3	2	0	2	2	2	0	2	2	3	4	5	9	0	4	3	1	8
RIAR	3	3	1	2	1	2	3	3	1	1	0	8	5	2	4	2	0	4	8	1	8	0	3	3	5	1	5	1	1	3	4	2	1	0	1	2	3	1	0	2	6	8	10	11	0	3	5	1	10
RIBL	3	4	1	1	1	1	1	2	1	1	0	0	3	2	4	3	0	5	3	1	6	1	2	1	2	1	5	1	2	1	6	0	2	0	1	1	3	1	2	0	1	6	3	3	0	4	3	0	2
RIBR	2	3	0	0	0	0	0	1	0	0	0	2	5	1	0	1	0	3	4	1	4	0	0	3	2	0	1	1	1	2	3	2	1	0	0	2	4	1	0	1	5	4	4	3	1	1	2	1	6
RICL	3	7	2	5	2	1	3	1	1	0	0	4	6	2	3	2	2	2	10	0	5	0	2	2	2	0	5	2	3	3	7	1	3	0	1	3	0	3	2	3	6	2	7	3	0	2	4	0	9
RICR	1	7	1	6	0	2	1	3	0	0	0	6	11	4	2	1	1	5	7	1	8	0	2	4	4	2	7	2	4	5	4	3	6	0	3	3	2	1	2	3	3	5	8	3	0	7	4	1	8
RID	1	2	0	0	2	0	0	1	1	0	0	0	4	3	0	0	1	3	4	0	2	0	0	0	1	0	2	1	6	3	1	0	0	0	0	1	0	2	0	0	3	3	2	2	0	2	1	0	1
RIFR	0	0	0	1	0	1	1	0	0	0	0	0	3	1	1	0	0	2	0	0	1	0	1	0	1	1	3	1	0	1	2	0	1	0	1	0	1	0	2	0	0	3	2	2	0	2	0	0	5
RIGL	9	5	2	2	1	1	4	4	1	0	1	5	12	2	3	5	1	5	7	0	10	1	4	6	3	2	10	2	5	8	6	4	5	1	2	5	3	3	0	2	2	4	11	6	1	6	4	2	14
RIGR	4	8	0	2	1	0	3	3	0	0	0	6	10	4	4	4	1	5	5	0	6	1	3	3	5	1	8	3	4	6	4	0	3	1	3	4	3	1	2	1	4	2	9	7	1	7	2	1	8
RIH	2	3	0	0	0	1	3	2	1	2	1	3	3	0	2	1	0	3	0	0	5	0	0	3	0	0	0	1	0	3	0	0	2	1	0	0	1	0	0	0	2	2	5	4	1	1	0	3	7
RIML	4	9	2	5	1	3	3	4	0	0	1	5	5	3	3	4	2	5	6	0	9	1	4	3	2	2	9	4	2	4	6	3	4	1	2	2	2	1	0	3	3	7	11	5	0	7	4	1	13
RIMR	1	9	1	3	1	3	2	1	0	1	1	10	13	5	5	1	1	4	7	1	12	0	5	4	5	2	7	4	5	6	7	3	6	1	4	4	2	3	2	3	4	12	11	9	1	9	4	2	13
RIPL	2	4	1	1	1	1	1	1	1	0	0	1	1	2	2	0	0	4	4	0	1	0	1	2	1	0	2	1	2	2	4	1	1	0	1	5	0	2	0	2	3	4	4	3	0	2	3	0	5
RIR	2	1	0	0	0	0	1	3	0	0	0	2	1	0	0	5	0	1	0	0	2	1	1	1	0	0	0	1	0	1	1	0	0	0	0	0	2	1	0	1	0	1	3	1	1	0	2	0	1
RIS	0	2	0	1	0	0	0	0	0	1	0	2	4	0	3	1	0	0	2	0	4	0	1	1	1	0	4	1	1	2	0	0	1	0	2	2	1	1	2	1	1	1	2	4	1	2	0	0	2
RIVL	6	7	1	4	3	2	3	1	1	0	1	7	13	5	3	1	1	4	7	3	18	0	5	5	4	3	15	2	7	12	8	2	3	2	4	7	2	6	0	3	9	19	14	16	1	8	4	2	29
RIVR	5	13	1	5	1	4	6	3	1	2	2	11	11	6	6	4	3	4	9	3	17	1	6	4	5	3	17	5	3	8	6	1	6	1	2	4	2	5	2	2	8	20	16	17	1	10	5	4	23
RMDDL	10	9	2	7	2	4	6	5	2	1	0	11	11	5	4	4	3	6	11	2	15	0	7	6	7	3	15	8	6	11	10	2	7	0	4	4	1	7	0	2	9	17	28	16	0	8	6	5	27
RMDDR	8	8	2	8	3	5	4	3	2	1	0	11	12	6	4	2	2	9	10	3	17	0	6	7	7	3	16	7	8	11	8	4	8	1	2	3	1	6	2	2	14	15	30	23	0	8	7	5	25
RMDL	6	4	3	8	3	4	4	3	1	0	1	10	13	4	3	1	2	4	10	3	15	0	3	5	9	2	12	2	5	9	2	3	4	0	3	7	3	6	2	3	10	13	21	19	0	6	4	3	24
RMDR	4	6	1	6	1	1	5	4	0	1	0	8	10	6	4	2	1	5	8	3	10	0	6	3	6	2	13	4	5	1	8	3	5	0	2	0	4	4	2	3	9	12	12	13	0	7	4	4	21
RMDVL	9	11	4	5	3	6	5	4	2	2	1	8	16	7	3	2	3	7	9	2	23	0	7	8	7	2	19	8	7	11	10	2	8	2	1	3	4	8	2	3	14	18	34	25	0	6	7	5	38
RMDVR	11	13	4	7	3	6	6	5	2	2	1	10	17	7	6	5	4	8	14	2	26	1	8	7	6	3	18	5	9	13	9	3	9	3	2	4	5	6	2	4	13	21	33	27	1	9	8	6	35
RMED	5	4	1	5	1	0	2	3	1	0	0	3	8	2	2	3	1	3	3	2	1	0	3	2	3	2	4	1	1	4	3	0	4	0	3	5	2	2	0	3	1	4	3	4	1	5	3	0	8
RMEL	7	13	4	8	3	5	6	5	2	2	2	10	13	6	5	3	3	6	11	2	22	0	4	5	6	2	16	8	8	7	11	3	7	1	3	5	3	9	2	3	13	19	29	20	1	8	6	4	38
RMER	8	13	3	8	3	5	5	3	1	1	0	9	18	8	6	5	1	7	14	3	26	1	8	6	7	3	20	7	8	8	8	4	7	2	4	6	6	6	2	3	15	21	33	25	1	10	6	6	36
RMEV	3	4	1	1	1	0	3	0	0	0	0	3	8	2	1	4	2	2	1	2	4	1	2	1	4	1	8	2	1	5	2	2	2	0	1	4	1	1	2	2	2	4	9	6	0	1	3	1	9
RMFL	1	1	0	0	1	1	2	0	0	0	0	3	0	3	2	0	1	2	1	0	0	0	2	1	2	0	3	0	1	0	2	2	1	0	0	0	0	0	0	1	2	0	3	0	0	1	2	0	2
RMFR	2	4	0	2	0	1	3	1	0	0	0	1	11	0	3	0	0	3	3	0	4	0	4	2	2	1	5	0	0	2	3	3	2	0	2	2	1	1	2	1	1	1	5	3	0	7	2	0	7
RMGL	2	3	0	1	0	1	1	0	0	0	0	1	4	0	1	0	0	0	2	1	3	0	0	0	0	0	1	1	1	0	1	0	0	0	0	1	0	3	0	2	2	3	1	1	0	0	0	1	3
RMGR	0	1	0	2	0	0	0	0	0	0	0	0	0	0	0	0	0	0	2	1	3	0	0	1	0	0	0	0	0	2	0	0	0	0	0	0	0	0	0	0	0	0	0	0	0	0	0	0	0
SAADL	2	6	1	1	1	1	2	0	1	1	2	9	7	1	1	0	1	2	4	1	6	0	2	4	3	1	5	4	1	8	3	1	5	0	0	0	1	2	0	2	6	5	12	15	0	3	3	2	13
SAADR	1	6	0	1	0	3	2	1	1	1	0	3	2	0	1	4	1	0	1	0	2	1	3	2	3	0	4	3	1	1	1	0	6	0	2	2	0	2	0	1	2	4	11	5	0	3	2	2	8
SAAVL	4	12	2	8	2	3	4	3	0	1	1	6	11	3	4	1	2	4	4	2	14	0	2	2	5	3	9	4	5	5	3	3	3	0	3	6	4	6	0	1	11	12	16	14	0	10	1	2	26
SAAVR	4	9	0	5	1	4	3	4	0	0	1	6	7	6	2	2	3	4	7	2	10	0	4	3	4	3	10	2	5	6	5	2	5	1	1	0	4	5	2	2	7	12	17	13	0	7	6	4	20
SABD	1	6	1	0	0	2	2	3	0	0	1	3	3	2	2	2	1	3	5	1	6	0	3	3	0	1	5	4	1	4	5	4	2	0	1	2	1	1	0	1	5	4	3	4	1	3	3	0	11
SABVL	1	1	0	0	1	1	1	1	0	0	0	1	2	3	1	0	0	5	1	1	3	0	1	1	1	1	2	1	1	0	3	0	0	0	1	0	0	0	0	0	3	1	1	2	0	0	1	0	2
SABVR	1	1	0	0	0	1	1	1	0	0	0	0	2	2	1	0	1	4	1	0	2	0	1	2	1	0	1	0	2	4	3	1	1	0	0	2	0	0	0	0	3	2	3	1	0	1	1	2	2
SIBVR	0	0	0	0	0	0	0	0	0	0	0	0	1	0	0	0	0	0	0	0	4	0	0	1	0	0	0	0	0	0	0	0	0	0	0	0	0	0	0	0	0	0	1	1	0	0	0	0	2
SMBDL	1	1	0	1	0	1	1	1	0	0	0	0	3	3	1	0	1	3	2	0	1	0	2	0	1	1	3	1	1	2	3	1	3	0	1	2	1	0	1	1	1	2	2	1	0	3	2	0	1
SMBDR	4	3	0	0	0	0	1	2	0	0	0	0	0	1	1	4	0	3	2	0	5	1	0	1	0	0	4	0	1	0	3	0	0	1	0	0	1	0	0	1	0	1	2	2	0	1	2	0	4
SMBVL	3	0	0	0	1	0	2	2	0	0	0	0	4	4	0	1	1	1	1	0	6	0	1	1	3	0	1	1	4	0	4	0	0	0	1	0	0	0	2	1	1	4	3	2	0	1	2	0	6
SMBVR	2	3	0	0	1	3	1	4	0	0	0	1	4	4	0	2	1	0	2	0	1	0	0	2	4	0	1	1	4	1	3	2	1	0	0	0	1	1	2	1	2	4	4	3	1	2	1	2	4
SMDDL	4	6	0	5	1	2	1	2	0	0	0	7	9	0	1	2	2	2	7	2	4	0	3	3	4	2	6	0	1	3	4	3	3	1	2	4	1	1	2	3	4	4	9	7	1	5	3	2	8
SMDDR	4	5	2	3	3	1	3	0	1	0	0	5	5	1	3	2	2	3	5	2	9	0	4	3	2	0	6	2	4	2	5	3	2	0	2	4	1	2	0	1	3	7	3	11	1	4	3	0	10
SMDVL	2	7	0	6	0	0	2	2	0	1	1	2	5	1	2	1	0	1	8	0	7	0	2	3	1	1	3	2	2	2	1	0	2	0	1	2	1	2	0	0	2	6	8	5	0	6	1	3	15
SMDVR	1	8	0	4	0	0	1	0	0	0	0	3	7	4	1	1	0	3	6	0	1	0	4	1	1	1	10	3	0	3	3	0	4	0	3	2	2	1	0	1	5	4	9	8	1	5	2	0	9
URADL	1	9	1	4	1	2	3	1	1	0	2	5	6	1	2	3	1	2	5	1	8	0	3	1	1	1	5	4	1	0	3	2	3	0	1	1	3	2	2	1	6	7	10	7	0	4	2	1	13
URADR	3	8	0	3	1	1	1	2	0	0	0	6	6	2	0	1	0	1	6	2	1	0	1	3	4	1	4	1	3	2	2	2	1	0	0	2	3	2	2	2	6	6	3	6	0	5	3	3	9
URAVL	1	3	0	2	0	2	3	0	1	1	0	6	6	1	1	3	0	2	0	0	5	1	3	2	4	1	3	1	1	2	4	1	4	0	1	2	2	0	0	1	1	3	3	3	0	3	3	2	5
URAVR	6	3	0	1	0	1	0	1	0	0	0	6	6	2	1	0	1	2	2	1	5	0	0	1	4	1	4	0	1	1	0	1	0	0	1	2	0	0	2	2	0	5	3	5	0	4	1	1	4
URBL	2	5	0	2	0	2	1	2	0	0	0	3	4	2	3	2	0	2	2	2	7	0	1	3	2	1	6	1	2	3	4	0	4	0	1	2	2	0	0	3	4	5	10	3	1	5	4	1	8
URBR	6	11	1	3	0	1	1	2	0	0	1	7	10	2	2	1	1	2	3	1	5	0	2	2	5	1	5	2	3	7	6	2	4	0	3	6	1	2	0	3	3	13	9	11	0	7	2	1	18
URXL	3	10	1	2	2	4	3	2	2	1	1	9	6	2	1	2	1	4	8	1	10	0	4	5	6	0	11	4	3	2	9	3	5	1	2	4	1	3	2	1	5	10	25	19	1	6	4	4	26
URXR	9	10	1	5	0	3	6	4	2	1	1	7	12	2	4	4	1	5	7	1	12	1	4	4	6	2	9	3	5	10	5	2	5	0	3	6	3	3	2	2	3	10	20	9	1	10	6	4	16
URYDL	2	4	0	1	0	1	3	0	1	1	0	3	2	2	1	0	2	0	5	0	4	0	3	3	2	1	10	3	3	2	5	0	3	0	0	0	0	1	2	1	1	5	5	4	0	2	3	2	9
URYDR	1	3	0	0	1	0	2	3	0	0	0	3	1	4	1	1	1	1	4	1	3	0	2	2	5	0	3	2	3	0	3	0	1	0	1	1	3	1	0	0	3	7	9	5	0	2	2	2	10
URYVL	7	10	0	3	1	2	0	0	0	0	1	4	6	5	1	3	1	3	8	2	10	1	2	4	6	0	5	3	4	4	4	1	2	0	1	4	4	2	2	2	5	12	10	9	0	5	4	3	11
URYVR	5	8	1	4	2	2	2	1	1	0	0	4	7	2	1	2	2	4	6	3	14	0	2	5	2	2	8	3	4	5	6	2	2	1	2	3	1	4	2	2	3	6	11	9	1	6	3	3	13
VA1	5	3	1	1	1	0	1	1	0	0	1	8	2	0	0	2	2	0	2	1	5	0	1	2	3	0	3	0	1	1	1	0	0	0	0	0	1	0	0	1	4	4	4	4	1	1	1	1	6
VB1	5	8	1	8	2	6	5	3	1	2	0	10	11	5	6	1	4	6	12	2	18	0	6	5	6	1	13	4	5	11	6	1	7	3	2	4	5	7	2	3	14	19	25	16	1	7	6	3	34
VB2	7	9	1	7	3	2	3	1	1	0	0	3	8	4	2	3	3	3	9	2	12	1	3	2	3	1	8	6	5	6	7	1	5	0	3	5	3	4	0	2	7	14	13	7	0	7	2	1	20
ADFR	1	3	0	0	1	0	3	2	0	0	0	0	1	0	1	0	1	0	2	0	0	0	2	0	0	0	0	1	0	0	2	0	2	0	1	0	0	2	0	0	1	0	1	2	0	1	1	0	5
AIAL	0	1	0	1	0	0	0	0	0	0	0	0	0	0	0	0	0	0	0	0	0	0	0	0	0	0	0	0	0	0	0	0	0	0	0	0	0	0	0	0	0	0	0	0	0	0	0	0	0
AVFR	1	0	0	1	0	0	1	2	0	0	0	1	4	1	1	0	0	2	1	0	4	0	1	2	0	1	3	0	0	2	1	0	2	0	0	0	2	0	0	1	0	1	2	3	1	2	1	0	4
DB1	2	2	1	1	0	1	0	0	0	0	1	2	3	0	1	0	0	1	3	0	4	0	3	0	1	0	2	1	0	2	1	1	2	1	2	3	3	1	0	1	3	2	4	4	0	3	0	1	7
IL1L	3	1	0	3	0	0	1	0	0	0	0	0	7	0	1	0	0	1	0	0	0	0	1	0	2	1	3	0	0	2	1	0	1	0	1	2	1	1	2	0	0	1	6	2	0	3	0	0	3
M4	3	3	0	0	0	1	3	1	0	0	0	1	3	3	2	4	2	3	3	1	7	1	3	4	2	0	5	1	0	2	6	1	4	0	2	0	1	3	0	3	1	2	1	0	0	1	5	1	6
RIFL	0	2	0	0	0	1	2	0	0	0	0	2	4	0	1	1	0	1	0	1	4	0	1	1	0	1	1	0	0	0	2	1	0	0	1	0	0	1	0	1	1	1	2	2	0	0	0	0	3
RIPR	1	2	0	1	0	0	0	0	0	0	0	1	1	2	1	4	0	2	1	0	4	1	0	1	0	0	1	1	0	2	1	0	1	0	1	1	2	0	0	2	0	1	2	1	1	0	1	0	0
RMHL	1	1	0	0	0	0	0	0	0	0	0	0	0	0	0	3	0	0	0	0	2	1	0	0	0	0	0	0	0	0	0	0	0	0	0	0	1	0	0	0	0	1	1	0	0	0	0	0	0
SIADL	1	0	0	0	0	0	0	0	0	0	0	0	0	0	0	0	0	0	0	1	2	0	0	0	0	0	0	0	0	0	0	0	0	0	0	0	0	0	0	0	0	0	0	0	0	0	0	1	1
SIADR	0	0	0	0	0	0	0	0	0	0	0	0	1	0	0	0	0	0	0	0	0	0	0	0	0	0	1	0	0	0	0	0	0	0	0	0	0	0	1	0	0	0	0	0	0	0	0	0	0
SIAVL	0	1	0	0	0	0	0	0	0	0	0	0	0	0	0	1	0	0	0	0	0	0	0	0	0	0	1	0	0	0	1	0	0	0	0	0	0	0	0	0	0	0	0	0	0	0	0	0	0
SIAVR	1	0	0	0	0	0	0	0	0	0	0	0	1	0	0	0	0	0	0	1	6	0	0	1	0	0	0	0	0	0	0	0	0	0	0	0	0	0	0	0	0	0	1	1	0	0	0	1	3
SIBDL	0	0	0	0	0	0	1	0	0	0	0	0	0	0	0	0	0	0	0	0	0	0	0	0	0	0	0	0	0	0	0	0	0	0	0	0	0	0	0	0	0	0	0	0	0	0	0	0	0
SIBDR	0	0	0	0	0	0	3	0	0	0	0	0	2	1	1	0	0	1	0	0	1	0	1	0	1	0	0	1	0	1	1	0	0	0	2	2	0	0	0	0	0	0	2	0	0	1	0	0	1
SIBVL	0	0	0	0	0	1	0	1	0	0	0	0	0	0	0	0	0	0	0	0	0	0	0	0	1	0	0	0	0	0	0	0	1	0	0	0	0	0	0	0	0	1	3	0	0	0	0	0	4
VD1	1	2	0	1	0	1	0	0	0	0	0	1	2	0	0	4	0	0	0	0	6	1	0	2	0	0	0	1	0	1	0	0	0	0	0	0	2	0	0	0	0	3	3	3	1	1	0	0	4
[truncated: 119 more columns]

## Sheet: EDFig4b
	ADAL	ADAR	ADEL	ADER	ADFL	ADLL	ADLR	AFDL	AFDR	AIBL	AIBR	AIML	AIMR	AINL	AINR	AIYL	AIYR	AIZL	AIZR	ALA	AQR	AS1	ASEL	ASER	ASGL	ASGR	ASHL	ASHR	ASIL	ASIR	ASJL	ASJR	ASKL	ASKR	AUAL	AUAR	AVAL	AVAR	AVBL	AVBR	AVDL	AVDR	AVEL	AVER	AVFL	AVG	AVHL	AVHR	AVJL
ADAL	1.27e-13	0.539086	0.358252	0.51832	0.345851	0.458668	0.490451	0.337636	0.40703			0.589178	0.627256	0.544481	0.558083	0.544356	0.547613	0.464748	0.589981	0.496834	0.285539	0.262693	0.195194	0.529512	0.622147		0.583765	0.618469	0.263867	0.614375	0.599598	0.60741	0.630649		0.543919	0.291413	0.301458	0.618469	0.592531	0.432556	0.322944	0.584662	0.254821	0.6452	0.213583		0.4113	0.622618	0.486999
ADAR	0.625829	9.6e-13	0.619522	0.329563	0.63902	0.585918	0.623538	0.623725				0.0918454	0.415254	0.4831	0.503667	0.155954	0.51405	0.532264	0.553214	0.543482	0.0798458	0.344942	0.576304	0.17506	0.640049	0.337646	0.538056	0.444414	0.642884	0.329563	0.183765	0.572857	0.598746		0.524799	0.207675	0.641989	0.494357	0.377014	0.47082	0.262693	0.0695047	0.620804	0.177773		0.57119	0.443164	0.594052	0.552245
ADEL	0.0297886	0.566413	3.77e-11	0.026383	0.450793	0.617962			0.617619			0.389972	0.604923	0.0305926	0.495252	0.458772	0.504441	0.356703	0.513072	0.565991	0.00284544		0.622215	0.554073	0.12014		0.64386		0.609566	0.63551	0.448177		0.355322		0.599812	0.279442	0.531562	0.611158		0.585371	0.412355	0.62517	0.596071	0.638848		0.590138	0.492707	0.57887	0.511194
ADER	0.574091	0.0597048	0.356689	3.28e-08	0.537385		0.324851	0.626533	0.428261		0.584401	0.309765	0.480737	0.647962	0.544481	0.562207	0.576798	0.338823	0.429817		0.096854		0.306192		0.390842	0.512663	0.369862	0.483453	0.593601	0.636259	0.595748		0.617867		0.640619	0.582973	0.569619	0.562207		0.479405	0.368555	0.365283	0.412048	0.644009		0.248914	0.600092	0.190747	0.438414
ADFL	0.60839		0.500702	0.644319	6.03e-05		0.478766		0.131254					0.487125	0.432556		0.531989	0.451966	0.546322				0.101382		0.432179				0.438213		0.565344		0.337969			0.392327		0.151817			0.340891								0.581793
ADLL	0.577935	0.423422	0.0513898	0.444601	0.347056	1.57e-08	0.0232036	0.479498	0.576642	0.281839	0.59914	0.450793	0.386921	0.481699	0.646462	0.222416	0.428041	0.548346	0.271364	0.250384	0.609848	0.172789	0.026383	0.282298	0.000110956	0.588177	0.169963	0.436877	0.0511838		0.538056	0.346249	0.0119042	0.239046	0.569662		0.606218	0.479895		0.00260124	0.532719	0.325808	0.591551	0.322484		0.470396	0.113002	0.62277	0.112888
ADLR	0.516457	0.542654		0.384853	0.649404	0.0615204	6.68e-10	0.235441	0.576304	0.395935		0.342624	0.554722	0.341125	0.130915	0.553976	0.495672	0.387188	0.132144		0.453362		0.325152	0.557606	0.55054	0.467416	0.591009	0.497747		1.64e-05	0.313686	0.450793	0.0957362	0.00127203	0.465817	0.526937	0.566286	0.483761	0.197511	0.0722926	0.597405	0.63836	0.416673	0.415254	0.340073	0.541425	0.402816	0.607878	0.0620022
AFDL	0.377347	0.575272	0.34565	0.493073	0.340869	0.428746	0.27306	0.000229659	0.246479			0.623685	0.448173	0.640951	0.601849	0.551155	0.475255	0.627238	0.598695	0.546778	0.230816		0.485265	0.536866	0.563497	0.526285	0.0153502	0.461403	0.566798	0.552197	0.443239		0.173213			0.483977	0.16329	0.249786	0.0241106	0.583322	0.460184	0.410648	0.0922184	0.232729		0.57554	0.644302	0.55839	0.336919
AFDR	0.494955	0.547529	0.450446	0.549279	0.0711004	0.578141	0.346249	0.341836	8.28e-05	0.194087		0.627256	0.622573	0.493012	0.443628		0.254247	0.608776	0.644035	0.599971	0.21537		0.469701		0.524055		0.0791639	0.411124	0.553224	0.505724	0.595011	0.528408	0.186583		0.567269	0.106412	0.31658	0.111192		0.0155777	0.618469	0.554722	0.253686			0.605592	0.404326	0.39592	0.630227
AIBL		0.469203		0.634438		0.57143	0.619522	0.422577	0.338405	0.0177742		0.0707236	0.0039952		0.575569	0.559728					0.163217			0.0310474				0.435725				0.139277	0.588177							0.612699		0.372538	2.31e-05	0.300216			0.48029	0.447895	0.262485
AIBR		0.620701	0.569662				0.0942437				0.187379	0.447895	0.141494			0.138505									0.608388			0.591534		0.341061	0.502765				0.585922	0.0859183		0.457908			0.441339	0.644423	0.565811	0.542563		0.548227			0.44811
AIML	0.303717	0.455943		0.611158	0.525896	0.282127	0.640326	0.119133	0.334927	0.55355	0.410359	1.72e-27	4.96e-08	0.606711	0.53394	0.143191	0.217723	0.604178	0.548936	0.458882	0.525925		0.60782	0.566798	0.582973	0.595554	0.650215	0.573677	0.604419	0.097535	0.171838	0.0126964	0.499872		0.547529	0.174745	0.524799	0.588156		0.252594	0.457058	0.329634	0.0192555	0.337827	0.269013	0.636903	0.455874	0.585515	0.365283
AIMR	0.611158	0.611158	0.547094	0.390279	0.510926	0.389201	0.635786		0.259513	0.407331	0.407639	1.33e-08	5.91e-35	0.308282	0.644832	0.531952	0.215001	0.594765	0.259496	0.46909	0.41318	0.259185	0.412964	0.586173	0.645565	0.592328	0.424512	0.392327	0.470396	0.555542	0.0115618	0.352166	0.604419		0.586652	0.0405069	0.545856	0.581641	0.591749	0.598695	0.551762	0.501933	0.639615	0.36649	0.457908	0.529547	0.379904	0.467163	0.628385
AINL	0.49565	0.626562		0.561448	0.560962	0.460416	0.488092	0.509799				0.166319	0.421537	3.3e-11	0.621984		0.644385	0.239289	0.553505	0.607878	0.20426		0.561416	0.415365	0.530441	0.59649	0.547295	0.43348	0.6452	0.48455	0.634308	0.525838	0.517389	0.580497	0.622197		0.577935			0.424748	0.547613	0.381492	0.450853	0.533393		0.618275	0.644035	0.406264	1.54e-07
AINR	0.54279	0.64796		0.573746			0.575166	0.625334		0.634248		0.639939	0.638108	0.308052	0.000153785	0.257199		0.514561	0.222186	0.615507	0.464942	0.214108	0.0394449	0.474852	0.218509	0.61738	0.503357	0.42933	0.510614	0.472509	0.564412		0.552197		0.611719	0.402614	0.345904			0.625289	0.0333353	0.0195342	0.6179	0.462275	0.0877672	0.417323	0.560549	0.00517184	0.525784
AIYL	0.568239	0.433637			0.544392		0.569662	0.55355				0.548812	0.412964	0.125637	0.462178	1.79e-07	0.599812	0.212654	0.473988		0.601831	0.136834	0.585881	0.39889	0.616265		0.230324	0.531319	0.533393	0.590319	0.395583	0.0922511	0.47346		0.37008	0.458013	0.341985	0.458625	0.564493	0.509754	0.421435	0.539348	0.322933	0.451274	0.324172	0.214624	0.426013	0.589692	0.519171
AIYR	0.604953	0.481164	0.415254	0.631311	0.00680937		0.131343	0.616772				0.33275	0.477244	0.623685		0.00034859	0.000368097	0.541316	0.632884	0.257199	0.275344			0.500932	0.596804				0.581444	0.298419	0.166319						0.253405		0.570242		0.430468	0.57939	0.567995	0.64068	0.119569	0.570285	0.532924		0.31873
AIZL	0.472873	0.558083	0.581536	0.621984	0.593565	0.4113	0.422577	0.331534	0.566546			0.122756	0.159594	0.558741	0.503258		0.419346	1.63e-15	3.57e-08	0.307749	0.33281		0.529633	0.28383	0.628765	0.629092	0.620606	0.575558	0.569662	0.610744	0.608246		0.638848	0.251695	0.41449	0.584713	0.625792	0.391287	0.11793	0.405757	0.458013	0.483761	0.277808	0.0594158		0.584713	0.488453		0.645949
AIZR	0.294092	0.0647087	0.627358	0.271418	0.412139	0.207603	0.557281		0.579058				0.126524	0.574476	0.645541		0.404342	0.102283	1.55e-21		0.384187		0.629435	0.551373	0.556513	0.620944	0.354555	0.59764	0.637789	0.611004	0.563332		0.458013	0.328349	0.59463	0.227049	0.59535	0.501856		0.6337	0.570242	0.311373	0.526776	0.582134		0.644268	0.584085	0.507654	0.589608
ALA	0.574652	0.638968				0.457908	0.33144	0.606218				0.378584	0.264059		0.594439	0.603621	0.572352		0.229042	0.0513898	0.562279		0.617962	0.365298	0.233008	0.501641	0.445217				0.562207	0.192585	0.415254		0.49832			0.257084		0.24499		0.621989	0.644009	0.541272		0.279165	0.608422		0.172775
AQR	0.25862	0.50523	0.591984	0.0983988	0.395126	0.624402	0.21576	0.609169	0.301051	0.404326	0.389972	0.620606	0.101197	0.616862	0.615147	0.553224	0.612842	0.0335741	0.478224	0.533393	5.22e-39	0.634248	0.441935	0.599073	0.544392	0.468373	0.650005	0.551762	0.467834	0.576717	0.37923	0.444414	0.567887	0.250816	0.604952	0.290979	0.584085	0.530972		0.449841	0.515001	0.620701	0.643283	0.644319	0.508901	0.64415	0.116285	0.190747	0.44842
AS1	0.0288497	0.249537				0.601379	0.162561			0.366603			0.479762	0.552573	0.511152	0.301293	0.556513		0.5758		0.565144	0.00586824					0.620944		0.50727		0.565913						0.551762					0.630242	0.192585	0.631707		0.213248
ASEL	0.641348	0.391133	0.236863	0.581444	0.558422	0.375746	0.421231	0.574091			0.2591	0.403439	0.541099	0.597906	0.572778	0.226209	0.424502	0.340976	0.585638	0.551762	0.569193	0.590323	1.41e-10	0.24689	0.00630125	0.462944	1.74e-14	0.352976	0.581444	0.645565	0.45305	0.415803	0.500908		0.518099	0.58679	0.627256	0.325926	0.258064	0.601379	0.0085098	0.408938	0.0289051	0.0185461		0.622147	0.0510556	0.621523	0.384853
ASER	0.35147	0.64386	0.439507	0.403154	0.563284	0.230076	0.645631	0.4113				0.618226	0.173213	0.588735	0.184448	0.485515	0.481272	0.630174	0.61127	0.507654	0.609202		0.011803	8.31e-09	0.0800759	0.443699	0.00154499	0.0248176	0.547288	0.0550596	0.643778	0.0174493	0.301299		0.587886	0.618534	0.645837	0.197511		0.24432	0.198631	0.000218065	0.286856	0.571751	0.499911	0.640049	0.352752	9.57e-05	0.577344
ASGL	0.570285	0.318104	0.554767		0.0210539	0.114502	0.00478412	0.356967	0.307233	0.350064		0.337173	0.524791	0.141704		0.27171	0.509053	0.194888	0.588735	0.102129	0.405776	0.468097	0.501856	0.500551	1.84e-16		0.0413566	0.240103	0.000564709	0.0071551	0.492646	0.633393	0.608269			0.548812	0.607989	0.454218	0.630661	0.501856	0.00940207	0.541055	0.198902	0.0448345		0.320054	0.6179	0.533393	8.44e-09
ASGR	0.6181	0.39889	0.348058	0.443575	0.556513		0.461915	0.465838	0.0903192			0.566139	0.349059	0.274006	0.559265	0.309192	0.32465	0.450446	0.413873	0.649276	0.632136		0.0155262	0.0246338	0.102106	0.000386584	0.153471	0.113846	0.17506	0.241865	0.610119	0.400519	0.447707	0.407024		0.145271	0.53212	0.00239809	0.501935		0.483761	0.588347	0.269013	0.515772		0.404342	0.444601	0.581444	0.354115
ASHL	0.42443	0.519091	0.2591	0.619796	0.504422	0.12754	0.150871	0.605678	0.626932	0.40064	0.143074	0.433871	0.565825	0.130865	0.52146	0.352166	0.256061	0.336919	0.612489	0.254088	0.173656	0.581793	4.68e-07		0.217209	0.582134	1.47e-36	0.147935	0.536479	0.432708	0.302461	0.0821454	0.000948522	0.389809	0.1289	0.4279	0.0183157	0.102275	0.11201	0.0933343	0.00775991	0.0630725	0.0827339	0.0342477		0.216705	0.299644	0.447021	0.606218
ASHR	0.0966599	0.590294		0.630507		0.142266	0.346992	0.268828	0.640075	0.000285389		0.516447	0.509516	0.598746	0.583981	0.122451	0.526412	0.488658	0.421439		0.141704		0.089824	0.531562	0.613059	0.577538	0.0502143	5.64e-13	0.541099	0.472434	0.588621	0.578606	0.167713	0.551762	0.294126	0.424159	0.0479255	0.0586192		0.251695	0.389933	2.65e-05	0.0091054	0.0114538	0.159109	0.409689	0.541055		0.548546
ASIL	0.462761	0.384548	0.470106		0.435937	0.52982	0.629092	0.397845	0.641348			0.632884	0.458625	0.506387	0.599582	0.544786	0.561608	0.568001	0.27591	0.536866	0.49832		0.506387	0.0429007	0.0313958	0.544602	0.647997		1.57e-08	0.0653038	0.592115	0.591294	0.509608		0.589981	0.450805	0.101121	0.632235			0.442601	0.165346	0.351199	0.448075	0.371795	0.34565	0.311755		0.00622107
ASIR	0.584713	0.462494	0.157448	0.254247		0.0149993	0.000281766	0.524799			0.408109	0.598951	0.332818	0.57158	0.515204	0.49546		0.450793	0.202987		0.621984		0.59734	0.369764	0.00159555	0.377023	0.388547	0.649527	0.395583	2.43e-16	0.581719	0.0742851	0.525925		0.624845	0.576304	0.337689	0.503357	0.555102	0.520741	0.432119	0.543231	0.159737	0.581444	0.616772	0.285879	0.1954		0.110308
ASJL	0.615943	0.540435	0.59649	0.435725	0.228649	0.526285	0.162159	0.595062	0.522186				0.450793	0.630065	0.429034	0.568001	0.562325	0.591751	0.638021		0.612418		0.209767	0.55296	0.428983	0.643283	0.612699	0.622573	0.0234865	0.625159	1.33e-09	0.286225	0.630732		0.28329	0.596164	0.641807	0.58706	0.483112	0.553891	0.184448	0.149323	0.308388	0.606218		0.506152	0.200466	0.584662	0.53263
ASJR	0.550834	0.545468				0.457016	0.264059	0.482157				0.236288	0.102106	0.220189	0.56236	0.27171		0.306758	0.601379	0.222447			0.463499	0.613698	0.417323	0.302019	0.553224	0.397845	0.352166	0.389304	0.644808	6.43e-09	0.620243		0.305545	0.584713	0.112753	0.49474		0.554456	0.594617	0.589865	0.249537	0.646693	0.279165	0.450793	0.533713	0.615943	0.601849
ASKL	0.180684	0.432739		0.638108	0.0343651	0.272537	0.00124691	0.28383	0.605678	0.133452		0.412008	0.630285	0.560889	0.606758		0.34893	0.52146	0.238596	0.592947	0.615899		0.429391	0.549279	0.283416	0.409998	0.252594	0.567741		0.301299	0.207438	0.0311681	1.43e-19		0.606726	0.634438	0.540738	0.340012		0.496423	0.426712	0.57158	0.431383	0.634401		0.490451	0.304046	0.604991	0.398892
ASKR	0.416372	0.526479		0.435725		0.00413138	0.461837		0.59649	0.345851		0.235054	0.474414	0.434254	0.384187		0.611158	0.252734	0.527114	0.379376	0.496313		0.640249	0.301299	0.390842	0.572069	0.623685	0.0939312		0.355743	0.565825	0.507241	0.0177559	0.0238962	0.568268	0.437674	0.601849	0.52146	0.538681	0.397559	0.626228	0.580817	0.562991	0.461789		0.279189	0.327676	0.143443	0.248402
AUAL	0.639793	0.524878		0.258204	0.468093		0.244925	0.447707				0.195528	0.486924	0.343509	0.599582	0.339079	0.446226	0.546112	0.596071		0.106298		0.0922184		0.581053		0.433914	0.256018		0.19953	0.259513	0.322837	0.213163		1.94e-05	0.0152057		0.348604	0.62779	0.334868	0.535561	0.552067	0.00097686	0.0676107		0.482354	0.255763	0.529512	0.15778
AUAR	0.620606	0.632383	0.501856	0.493174	0.432119		0.392319		0.408665			0.344942	0.00017019		0.534358			0.447707	0.510926		0.548812		0.559507		0.631108	0.127114	0.499933	0.436016	0.52146	0.63916	0.11201	0.554565	0.514164		0.617956	0.000143093		0.584713		0.0471161	0.577935	0.588177	0.022402	0.523103		0.0461647		0.543467	0.560398
AVAL	0.576728	0.605589	0.456849	0.448173	0.580421	0.614079	0.269013	0.341125	0.349794		0.59764	0.474637	0.479499	0.64915	0.458013	0.457302	0.526953	0.590692	0.634438		0.507654	0.377146	0.367094	0.536918	0.604774	0.557834	0.0193399	0.383644	0.553505	0.520843	0.445207	0.321929	0.538956	0.325926	0.472294	0.510528	0.000111226	0.264817		0.555542	0.622215	0.597163	0.0322371	0.483453	0.403702	0.587997	0.521386	0.625304	0.528408
AVAR	0.42063	0.556439	0.640075	0.633534	0.310259	0.517389	0.493821	0.259844	0.428843	0.108097		0.236157	0.554585	0.513052	0.458625	0.634438	0.435038	0.575557	0.175633	0.44596	0.439243		0.090325	0.0302238	0.642634	0.0354494	0.562859	0.0620022	0.570242	0.540292	0.579341	0.277319	0.404326		0.501935	0.608362	0.122756	1.86e-05		0.614514	0.457383	0.59649	0.017411	0.0010383	0.28383	0.613234	0.639817	0.33744	0.469308
AVBL	0.590972	0.434317		0.555542	0.335541	0.527209	0.272884					0.590972	0.537979	0.447707		0.584967	0.537038	0.264093	0.568437		0.536866	0.519401	0.238596	0.1954	0.376988		0.194066		0.57588	0.541187	0.596804	0.154506	0.418076			0.436814	0.636614		0.141494	0.613925	0.61738	0.457277	0.512361	0.63417	0.604444	0.591294	0.435937		0.450793
AVBR	0.422654	0.507727		0.357261	0.425573		0.403594	0.552245				0.447895	0.546156	0.312965	0.374661	0.640822		0.606758	0.42389		0.62277	0.643849			0.135264		0.541316			0.418042	0.309511	0.27847	0.514838		0.626533	0.611206	0.598283			0.180773		0.599598	0.553702			0.627256	0.461403		0.461741
AVDL	0.636496	0.135977	0.180304	0.619773		0.622798	0.173295	0.618695	0.445	0.450384	0.615785	0.461789	0.12014	0.151015	0.558951	0.449836	0.625738	0.31758	0.0154143	0.289481	0.0830835		0.00413138	0.598695	0.623685	0.455423	1.36e-09	0.449841	0.605589	0.427152	0.421439	0.0208377	0.487012	0.435067	0.636496	0.126354	0.188754	0.52062		0.630926	2.74e-15	0.00154064	0.0164626	0.263878		0.138568	0.143078	0.149327	4.75e-12
AVDR	0.642041	0.243732	0.617258	0.597746	0.241595	0.511194	0.611158	0.535158	0.208342	0.424748	0.232031	0.564412	0.506506	0.552573	0.518099	0.534157	0.534946	0.48396	0.615027	0.487059	0.586602	0.615953	0.198029	0.596164	0.587306	0.507297	0.36774	0.59649	0.443789	0.0109262	0.00698863	0.553224	0.630196		0.493778	0.573746	0.634248	0.524491	0.62277	0.0598583	0.0549299	1.61e-23	0.225415	0.618533	0.575558	0.530236	0.445	0.017411	0.22752
AVEL	0.282878	0.160459	0.315699	0.592708	0.310081	0.553224	0.320477	0.121669	0.360495	0.130419	0.451562	0.400289	0.544331	0.552573	0.211888	0.220464	0.553224	0.325152	0.263074	0.0727268	0.173656	0.285774	0.609566	0.307702	0.282785	0.000309364	2.65e-09	0.450384	0.239241	0.630986	0.376788	0.0712177	0.569662	0.279165	0.15035	0.513465	0.00023128	0.0360706	0.625924	0.0360706	0.0343441	0.244051	1.75e-62	1.06e-05	0.385806	0.464085	0.186271	0.322837	0.461789
AVER	0.0313958	0.228852	0.583434	0.463466	0.022402	0.207721	0.555204	0.253218	0.0118274	0.635387	0.458013	0.605834	0.148181	0.571346	0.180002	0.537589	0.618578	0.637272	0.471708	0.500805	0.193456	0.28165	0.389974	0.512805	0.587367	0.0408106	0.00560025	0.0335142	0.257303	0.28704	0.53304	0.579717	0.580709	0.444414	0.509623	0.164996	0.26758	0.0185897	0.218152	0.238642	0.442795	0.069918	0.000148423	4.04e-51	0.11366	0.588347	0.447707	0.595011	0.196345
AVFL	0.488611							0.626481				0.567863	0.612051	0.0892601		0.606711		0.366858			0.552573			0.593565				0.592947		0.408665	0.420845	0.512663	0.247512		0.179517		0.581444			0.60698			0.427078	0.429203	0.0386227		0.552752		0.281176
AVG	0.612949	0.608433	0.556839	0.491134	0.365283	0.0836404	0.579327	0.458013	0.552752		0.274092	0.387211	0.588347	0.443699	0.338688	0.476752	0.486365	0.417323	0.525925	0.262693	0.537873	0.233392	0.614471	0.51286	0.614285	0.416702	0.524722	0.609169	0.605589	0.62873	0.473988	0.575538	0.620701	0.594057	0.455965	0.483453	0.591818	0.511194	0.636155	0.611206	0.576728	0.58884	0.61127	0.237923	0.220464	2.94e-11	0.646773	0.172859	0.381563
AVHL	0.44779	0.251695	0.627659	0.637568	0.451318	0.0435852	0.596704	0.426999				0.381752	0.594052	0.0127709	0.649688	0.341061	0.498824	0.580652	0.599992	0.426663	0.289164	0.604364	0.556233	0.63916	0.035792	0.378532	0.330564		0.37178	0.444315	0.154423	0.518607	0.461789		0.584401	0.491134	0.331534	0.580795	0.178414	0.454668	0.644472	0.332587	0.53878	0.621292		0.510775	7.99e-05	0.627528	9.91e-06
AVHR	0.331752	0.438105	0.402269	0.581444	0.283251	0.0964284	0.373023	0.229202	0.605834	0.287724		0.476604	0.531459	0.577638		0.254383	0.574517	0.0586832	0.169432	0.60001	0.521057	0.31802	0.0504507	0.592256	0.242385	0.26266	0.0759632	0.183765	0.148639	0.604991	0.128855	0.534946	0.264059		0.521386	0.467411	0.443789	0.194457	0.484651	0.42131	0.645565	0.531417	0.492895	0.46098		0.458013	0.566798	3.18e-05	0.63988
AVJL	0.386921	0.593628	0.28724	0.435937	0.338327	0.483453	0.220464	0.191458	0.621777	0.570848	0.535158	0.444882	0.043192	0.0734312	0.301293	0.556513	0.104203	0.537489	0.406264	0.485291	0.455838	0.534946	0.00463583	0.569662	0.139277	0.50743	0.041924	0.481164	0.516748	0.543749	0.409472	0.49833	0.578759	0.382124	0.638369	0.503258	0.378047	0.470396	0.143873	0.0742009	4.76e-07	0.00269539	0.011383	0.102129	0.555204	0.517591	0.000593772	0.00158115	2.96e-52
AVJR	0.433562	0.421439	0.536479	0.1577	0.0303079	0.483761	0.239241	0.494949		0.648271	0.559938	0.421963	0.0481063	0.526947	0.0142849	0.622618	0.463332	0.0197722	0.209767	0.507096	0.419537	0.616772	0.0246139	0.53005	0.343347	0.0157459	0.00284544	0.499407	0.338823	0.0818831	0.504324	0.59403	0.375846	0.468187	0.573677	0.354607	0.591614	0.604953	0.514022	0.438213	0.00126724	1.98e-11	0.110185	0.172789		0.550834	0.12754	0.000264129	0.0041724
AVKL		0.0871059	0.429034	0.629143		0.647997	0.604991	0.559728				0.605219	0.544392	0.62567		0.620944		0.56877	0.34048	0.556526	0.374076		0.554585	0.220205	0.365283	0.541316	0.629092	0.486999	0.57158	0.516171	0.367094		0.549135		0.649647	0.575591			0.550525			0.605279	0.62634	0.455231		0.53638	0.412139		0.110649
AVKR	0.588177	0.522121	0.557131	0.478253	0.569511		0.575166	0.531459				0.636996	0.513465	0.556439	0.642234	0.450793	0.617647	0.390892	0.507702	0.47344	0.506295		0.519091	0.378101	0.536866	0.409129	0.524722	0.325549	0.51511	0.438213	0.630174	0.544617	0.497602		0.510357	0.508266	0.60839	0.492895		0.406081	0.589981	0.136636	0.307233	0.528003	0.0130375	0.267154	0.393245	0.470396	0.471449
AVL	0.532487	0.140842														0.605824					0.603759	0.404342					0.585482	0.618087									0.418009				0.402492	0.276059	0.119394	0.637442					0.635916
AWAL	0.59764	0.645949	0.22269	0.239173	0.161506	0.14015	0.431269	0.37474	0.596894	0.416702		0.130915	0.51461	0.373411	0.412139		0.57119	0.139978	0.613453	0.590615	0.259513		0.00848849		0.0734312	0.366374	2.82e-06	0.0908045	0.341497	0.575236	0.604952	0.0427916	0.25331		0.234638	0.223803		0.301418		0.541272	0.00273246	0.0925656	0.0798458	0.426917		0.633121	0.302804	0.486365	0.576852
AWAR	0.595928	0.527726	0.645565	0.484116		0.514262	0.590615	0.00100651		0.36311		0.45305	0.522248	0.635387	0.605678	0.611158	0.588177	0.587886	0.645457	0.487059	0.534965		0.0602009	0.616105	0.596302	0.637105	0.117648	0.611748	0.291857	0.450446	0.552752	0.263878	0.187888	6.18e-05	0.451939	0.154234		0.563497			0.233914	0.0559746	0.381148	0.070044		0.614514	0.540496		0.240513
AWBL	0.406264	0.620701	0.521285	0.595206	0.274006	0.279165	0.301299	0.0610246	0.218152	0.0260834	0.488369	0.522675	0.438213	0.21576	0.0452678	0.473561	0.474947	0.090026	0.565584	0.464126	0.374076		0.00070224	0.237048	0.192585	0.0339483	8.68e-16	0.0544963	0.530472	0.400289	0.572925	0.620843	9.43e-08		0.343092	0.404508	0.266648	0.172656	0.62277	0.536866	0.0109512	0.180607	1.93e-05	0.0209062	0.408233	0.413475	0.198902	0.308601	3.11e-05
AWBR	0.635268	0.294126	0.365757	0.591817	0.530272	0.00969965	0.322441	0.0821288	0.00157828	0.487266	0.141513	0.337685	0.572754	0.475255	0.614706	0.572704	0.533759	0.37108	0.479629	0.609972	0.494592	0.620988	3.02e-09	0.074078	0.14807	0.101121	1.03e-05	0.0818831	0.486999	3.25e-05	0.356964	0.104224	3.72e-05	0.11606	0.450793	0.0502316	0.0380561	0.120842	0.61738	0.00062375	0.535579	7.39e-05	0.0475946	5.74e-09		0.421181	0.536866	0.231004	0.000757528
AWCL	0.279633	0.567464	0.402004	0.635724	0.59649	0.649276	0.61388	0.634438	0.574091	0.256824		0.587886	0.269472	0.635915	0.254971	0.599073	0.00487937	0.413475	0.552245	0.504938	0.57158	0.417725	0.186306	0.172789	0.553224	0.339549	0.00742739	0.00654128	0.632884	0.589999	0.0407426	0.0859183	0.226399	0.190747	0.630949	0.501856	0.417773	0.592687		0.483761	0.638534	0.133216	0.051525	0.243237		0.632397	0.337646	0.469962	0.296475
AWCR	0.579341	0.431271	0.515001	0.425553		0.434702	0.496819	0.234216	0.163384	0.541605	0.448732	0.64386	0.566798	0.388647	0.630285			0.602955	0.428374		0.537973		0.0279019		0.0122944		0.101818	0.277319	0.42383	0.583521		0.140898	0.184039		0.577677	0.626434	0.00466281	0.531562		0.495672	0.634845	0.364319	0.0863736	0.34565		0.614375	0.517591	0.641989	0.0424275
BAGL	0.546726	0.614928	0.495648	0.620243	0.616282	0.448177	0.0569237					0.281663	0.345904	0.0918531	0.554982		0.0189617	0.520028	0.349093	0.355322	0.466665		0.497747	0.508646	0.614798	0.622618	0.598746	0.496423	0.0164333	0.499523	0.555651	0.531754	0.574107	0.0370691	0.499075	0.584192	0.554687	0.0413566		0.458203	0.549279	0.310648	0.1563	0.563252		0.630732	0.63544	0.349406	0.630227
BAGR	0.5937	0.482157		0.640419	0.0150332	0.25935	0.587886			0.505559		0.0171538	0.615454	0.51816	0.529475		0.357261	0.403134	0.493174	0.630429	0.60064		0.546726	0.115367	0.634438	0.340891	0.38631	0.483204	0.52646	0.603016	0.214673	0.588735	0.140898	0.555542	0.277367	0.555582	0.531562	0.630285	0.604953	0.148518	0.6168	0.54114	0.340891	0.512657		0.356319		0.473731	0.551742
CEPDL	0.568239	0.642234		0.348844		0.544392	0.467688					0.154744	0.515795	0.406067	0.603731			0.608362	0.591787	0.569619	0.580497		0.449687	0.538325	0.517741	0.608448	0.555802	0.342533	0.507488	0.644319	0.576115		0.104343		0.627872	0.488661	0.571892	0.518613		0.551873	0.533393	0.491538	0.390842	0.0955621		0.444414	0.311755		0.449841
CEPDR	0.483453	0.590365		0.605834		0.568845				0.598695		0.620243	0.355322	0.588313	0.596894	0.526489	0.492889	0.496754	0.587271	0.612718	0.584401	0.547982	0.313686	0.633534	0.569193	0.300216	0.636899	0.358778		0.332818	0.569211	0.440248	0.541303	0.533182	0.62517	0.592708	0.626562	0.0231523		0.4113	0.380703	0.627762	0.53212	0.202718		0.329551	0.555468	0.585203	0.00216444
CEPVL	0.53212	0.566158	0.439236	0.309442	0.366603	0.27748	0.623721	0.418156	0.276082		0.534965	0.575569	0.599971	0.400547		0.426999	0.281813	0.459241	0.605081	0.607244	0.530219		0.584464	0.501933	0.375976	0.599332	0.179517	0.642251	0.370548		0.313297		0.476604		0.457908	0.541099	0.639166	0.620701		0.514561	0.64068	0.229809	0.493821	0.361076		0.34893	0.517591	0.650136	0.610119
CEPVR	0.587856	0.568845	0.536866	0.206326		0.500238	0.352166	0.431714			0.173389	0.611972	0.592687	0.452671	0.634575	0.587367	0.475894	0.243364	0.474947		0.422577	0.564557	0.408665	0.558477	0.464363	0.551349	0.446226	0.589981	0.0934218	0.560421	0.566286	0.640033	0.22752		0.468294	0.626274	0.178248	0.501933		0.580817	0.23954	0.606218	0.585985	0.0287494	0.428904	0.144015	0.643932	0.623538	0.63152
DA1	0.373505	0.189583	0.126702			0.396146	0.421435	0.455259		0.454187	0.605589	0.574391	0.172803		0.458882	0.431271		0.305178			0.562475	0.606827	0.630174	0.641988	0.476189		0.348844	0.560085		0.570361	0.469037	0.428109		0.204511		0.456948	0.172789	0.111489		0.566483	0.63768	0.171122	0.249705	0.544157	0.518099	0.615507	0.46402		0.345032
DB2	0.309982	0.281026	0.598746	0.23299		0.468294	0.646773		0.461741	0.553224		0.119169	0.304046	0.487851	0.618565		0.607358		0.300216		0.380281		0.640075	0.551762	0.456697		0.61846	0.407594	0.606205	0.574517	0.53394	0.425372	0.618469		0.594052	0.0485257	0.359148	0.374486		0.60839	0.616336	0.456261	0.59734	0.387831		0.0909774	0.122451	0.589382	0.36192
DD1	0.59631	0.459197				0.265254					0.0307231	0.645444	0.481144	0.626323		0.587264		0.474254	0.565355	0.336366	0.536243	0.603706		0.448173	0.434595	0.518108	0.572778		0.279647		0.189676	0.234638	0.450793	0.386199			0.557834	0.156127	0.49321	0.608422		0.403327	0.535759	0.625498		0.479629	0.573746	0.599589	0.401327
FLPL	0.55296	0.0647087	0.0126268	0.472945	0.549094	0.448177	0.582993	0.484856	0.407629	0.186148	0.237914	0.40826	0.274353	0.589981	0.491134	0.567396	0.401245	0.132143	0.634248	0.418906	0.00133363	0.586096	0.529665	0.361076	0.37606	0.639687	0.566139	0.364231	0.607282	0.466975	0.408665	0.431383	0.192274		0.60546	0.142816	0.619522	0.582266	0.548828	0.59734	0.418076	0.48359	0.45864	0.390842	0.578053	0.350982	0.63874	0.342633	0.34048
FLPR	0.594052	0.604672	0.608838	0.170184	0.568181	0.604061	0.608422	0.409656		0.221352		0.534405	0.158336	0.563716	0.604419	0.510926	0.618498	0.180773	0.383917	0.408264	0.00722668	0.364319	0.336518	0.602476	0.638534	0.180823	0.645765	0.641348	0.434635	0.377798	0.584401	0.272596	0.418399		0.510307	0.497747	0.58906	0.602264	0.548812	0.581299	0.00344155	0.0343441	0.475828	0.583978	0.390842	0.352556	0.47346	0.101816	0.383644
I1L	0.21158	0.494386	0.614985	0.390892	0.500238	0.547682	0.300918	0.475255	0.392231	0.544392	0.63608	0.238815	0.253625	0.543919	0.39972	0.614514	0.505559	0.312965	0.192052	0.572266	0.320757		0.404714	0.543226	0.477244	0.583296	0.0380561	0.473172	0.216569	0.438105	0.141405	0.336061	0.184448	0.581907	0.596582	0.435725	0.564371	0.376842	0.467416	0.575558	0.326181	0.456849	0.129128	0.0623839	0.58064	0.314116	0.231004	0.547529	0.00833228
I1R	0.139978	0.236111	0.446149	0.358907	0.413298	0.458882	0.523147	0.517741	0.589872	0.601849	0.505781	0.251626	0.233614	0.390842	0.422379	0.369322	0.55247	0.444402	0.46078	0.626562	0.103504	0.607467	0.231044	0.591294	0.538626	0.541822	0.222186	0.225774	0.341836	0.260679	0.41688	0.499523	0.286454	0.530219	0.61388	0.327899	0.248994	0.436313	0.587886	0.566798	0.296997	0.0924702	0.0393393	0.14658	0.649527	0.309511	0.52146	0.57887	0.0164333
I2L	0.451939	0.493778	0.62187	0.486999	0.386713	0.589692	0.43961	0.382124	0.580795	0.345032	0.607766	0.541605	0.498762	0.622147	0.568239	0.382891	0.606758	0.449841	0.128093	0.570242	0.349837		0.621821	0.409656	0.442601	0.521256	0.558083	0.495143	0.395935	0.52146	0.575557	0.169727	0.560398	0.489706	0.297332	0.468294	0.640313	0.198906	0.579742	0.639129	0.574912	0.117648	0.623605	0.213359	0.496072	0.463383	0.52146	0.531621	0.520643
I2R	0.304651	0.446185	0.609202	0.551373	0.57887	0.573863	0.541272	0.585985	0.505245	0.630174		0.418943	0.526412	0.555651	0.177778	0.636259	0.576432	0.605834	0.613485	0.634916	0.415254		0.596804	0.514345	0.552573	0.473539	0.552028	0.615953	0.546726	0.204066	0.597746	0.34893	0.32968	0.457122	0.566562	0.616015	0.635915	0.341836	0.538325	0.581444	0.37178	0.382905	0.447895	0.478995	0.574292	0.621292	0.104495	0.458708	0.145584
I3	0.632136	0.536479	0.305178	0.591717	0.608422	0.291212	0.587472	0.611158	0.428524		0.562137	0.261047	0.536723	0.428983	0.609554	0.375608	0.474939	0.0605767	0.249705	0.0712177	0.552573	0.545632	0.566139	0.546634	0.298419	0.569109	0.62497	0.422577	0.590615	0.610906	0.502151	0.495706	0.27694	0.420381	0.605589	0.635915	0.555102	0.548539		0.645698	0.437912	0.605668	0.536723	0.220681		0.397438	0.541316	0.335997	0.50743
I4	0.593765	0.5119	0.120914	0.615931	0.578204	0.450793	0.627489	0.62327	0.644702	0.359706		0.447021	0.0859183	0.386651	0.28383	0.432586	0.428904	0.570242	0.530219		0.611097		0.614375	0.129128	0.455259	0.126016	0.481164	0.612243	0.117648	0.180443	0.589872	0.620243	0.24499	0.393155	0.283437	0.472454	0.486	0.53474		0.444414	0.524491	0.55033	0.301474	0.635899	0.553224	0.415254	0.329286	0.588886	0.479629
I6	0.557685	0.603327	0.540152	0.468294	0.473539	0.618534	0.533787	0.483112	0.568877		0.526285	0.284752	0.202987	0.193736	0.338795	0.517591	0.569211	0.405809	0.611158	0.346883	0.484029		0.619722	0.0257671	0.507805	0.432556	0.525089	0.606439	0.566798	0.638652	0.51461	0.590824	0.592229	0.320467	0.617068	0.513052	0.59734	0.473055	0.648574	0.631108	0.450853	0.638021	0.504938	0.1658	0.590323	0.574091	0.629029	0.626274	0.557195
IL1DL	0.416084	0.556184	0.112688	0.453362	0.626235	0.247512	0.530499	0.312732	0.446732	0.304046		0.473533	0.421963	0.574091	0.562315	0.616664	0.620243	0.234216	0.412048	0.395835	0.454277		0.537873	0.00864974	0.604189	0.462761	0.598393	0.210418	0.432499	0.384225	0.27306	0.128855	0.17506	0.242242	0.364715	0.608246	0.434317	0.395963		0.611206	0.158144	0.131761	0.375015	0.272537	0.461789	0.590348	0.581444	0.458625	0.341713
IL1DR	0.143232	0.301592	0.553976	0.465069	0.347056	0.574835	0.416104	0.148291	0.130046			0.516455	0.33281	0.353484	0.499075	0.0888573	0.594052	0.379883	0.59618		0.482818	0.554585	0.234244	0.233315	0.529665	0.413298	0.510022	0.487125	0.473988	0.2433	0.621984	0.523377	0.627973	0.409505	0.426917	0.557834	0.247491	0.493957		0.220205	0.457833	0.133885	0.11858	0.527259		0.625738	0.644523	0.287936	0.402614
IL1R		0.646996		0.634438		0.229436	0.347005					0.27374	0.619522						0.610119		0.621618		0.623839		0.632319		0.483761		0.541272	0.240103		0.479947	0.635419		0.524	0.352738		0.625498	0.63916	0.360228		0.614928	0.498107	0.605834		0.638848			0.451652
IL1VL	0.621292	0.576633	0.649404	0.606218	0.29175	0.436814	0.473655	0.597114	0.558083	0.259053	0.616272	0.589872	0.416372	0.557604	0.38631	0.207539	0.61846	0.392327	0.173213	0.645292	0.576766		0.508491	0.548539	0.646794	0.626931	0.400547	0.611158	0.566798	0.53263	0.353002	0.343064	0.620701		0.391204	0.280577	0.446746	0.624499	0.623538	0.48326	0.599582	0.530011	0.588735	0.514096	0.416372	0.568001	0.447932	0.479947	0.480119
IL1VR	0.565219	0.138412	0.51816	0.235431	0.599073	0.0597965	0.649485	0.611158	0.610349	0.629235	0.511194	0.349093	0.437681	0.644832	0.535574		0.456366	0.64068	0.158883	0.570075	0.597746		0.377014	0.616345	0.569717	0.630242	0.569662	0.365717	0.483453	0.572778	0.607878	0.400519	0.535561	0.515204	0.192914	0.258399	0.0381953	0.359798	0.289289	0.54003	0.399966	0.366348	0.402091	0.483693		0.449611	0.619522	0.643523	0.467046
IL2DL	0.552138	0.598695	0.612842	0.518088	0.539286	0.514139	0.479629	0.648574	0.614471		0.322441	0.589879	0.528969	0.559728	0.635565	0.641599	0.460911	0.573017	0.643492	0.557382	0.448173		0.560889	0.594368	0.361356	0.385806	0.53607	0.573863	0.388873	0.638848	0.548539	0.384187	0.64994	0.38631	0.573676	0.511186	0.345904	0.630732		0.618469	0.571812	0.368895	0.45616	0.500363	0.645565	0.525925	0.512657	0.594407	0.439507
IL2DR	0.628166	0.620677	0.0889544	0.616015	0.470106	0.565361	0.546156	0.545995	0.488453	0.604672		0.610349	0.587886	0.405776	0.526751	0.529223	0.566286	0.621749	0.461542	0.154234	0.588177		0.601063	0.624611	0.482508	0.629092	0.52146	0.570361	0.416673	0.408665	0.429817	0.395126	0.623538	0.518388	0.555585	0.64796	0.551762	0.542079	0.390551	0.585922	0.637577	0.269754	0.571893	0.615146		0.298338	0.608246	0.56236	0.526178
IL2L		0.588735		0.57158		0.616753	0.508124		0.535158	0.570285		0.365283	0.622215	0.566643	0.447021		0.49353	0.612227	0.604953	0.628991			0.381893	0.460581		0.645647	0.0148524	0.357217	0.393416		0.509075		0.590883					0.629029		0.231044	0.619482	0.313686	0.524605	0.640814		0.573657	0.578258	0.621984	0.547682
IL2R	0.463957	0.212654			0.590972		0.626562	0.496676					0.64386	0.507297			0.42012	0.115551	0.310659						0.588177		0.623538	0.340118	0.573676		0.449841		0.596894				0.424159			0.241731	0.646773	0.591817	0.605926	0.102252		0.27748	0.60839	0.587997	0.450853
IL2VL	0.463466	0.543921	0.551373	0.494861	0.639036	0.609972	0.32409	0.274753	0.568314			0.498769	0.584713	0.625738	0.541303	0.60782	0.609848	0.629029	0.499911	0.572778	0.566798		0.456366	0.407594	0.446648	0.587886	0.552197	0.51286	0.518108	0.626119	0.35232	0.435937	0.454592		0.589981	0.220033	0.463332	0.63339		0.617645	0.615943	0.546025	0.599332	0.341935	0.647179	0.629092	0.532128		0.553505
IL2VR	0.404749	0.53304		0.515001	0.596804	0.643323	0.288144					0.427415	0.554573	0.640205	0.544405	0.622573	0.536918	0.149327	0.435725		0.434595	0.622147	0.626325	0.62277	0.520316	0.568001	0.258159	0.561483	0.511372	0.438213	0.540562	0.304046	0.546726	0.537979	0.529512	0.481164	0.575557	0.575558	0.256018	0.470193	0.340554	0.606167	0.597359	0.495889		0.501935	0.589981		0.294073
M1	0.535759	0.528073	0.031061	0.611017	0.637798	0.609522	0.627257	0.562475		0.596071	0.622618	0.446226	0.368895	0.313131	0.511248	0.524509	0.428183	0.614471	0.472945	0.581444	0.588177		0.606167	0.118442	0.336919	0.062658	0.496111	0.638251	0.534405	0.632823	0.570285	0.345568	0.406081	0.306392	0.345032	0.62277	0.371182	0.534405	0.646667	0.508491	0.3056	0.450793	0.45375	0.204511	0.457348	0.307013	0.515204	0.486	0.2686
M2L	0.547982	0.423313	0.60966	0.631108	0.445217	0.469701	0.599511		0.588735	0.562986		0.588515	0.504325	0.611004	0.570285	0.59403	0.605721	0.618498	0.533393	0.536479	0.479629		0.605834	0.61846	0.607741	0.519528	0.632136	0.552197	0.370548	0.582852	0.404326	0.611158	0.609475	0.286856	0.641989	0.338795	0.607038	0.315699		0.452897	0.536866	0.609288	0.576717	0.534405	0.583803	0.543921	0.536848		0.171993
M2R	0.00802742	0.649688	0.235441	0.324172	0.468294	0.203328	0.507501	0.52146				0.559735	0.455559	0.52146	0.399781	0.531319	0.649371	0.600619	0.337212		0.310107		0.345032	0.473124	0.474414	0.14762	0.521829	0.601379	0.636259	0.587975	0.544	0.431271	0.411645	0.173389	0.610686	0.621292	0.591751	0.633121	0.455231	0.578141	0.262604	0.587856	0.617757	0.597359	0.646773	0.588735	0.33744	0.542654	0.607244
M3L	0.633738	0.388547	0.603793	0.400547	0.597026	0.606295	0.613234	0.641118	0.610589	0.402492	0.409454	0.491634	0.628385	0.384548	0.558398	0.382506	0.521857	0.562859	0.623698	0.572778	0.590615	0.620223	0.569193	0.601367	0.424858	0.591999	0.631707	0.617867	0.13038	0.473561	0.541055	0.547065	0.626733	0.324435	0.577228	0.551883	0.504324	0.229202	0.509673	0.519401	0.29155	0.554687	0.627238	0.632927	0.577878	0.208509	0.501856	0.374342	0.350035
M3R	0.457433	0.49301	0.206214	0.343509	0.555204	0.585289	0.630242	0.507488	0.461789	0.634248	0.604636	0.39787	0.588886	0.400299	0.591382	0.501574	0.617867	0.631974	0.555802	0.616772	0.270515		0.602	0.604618	0.272537	0.640049	0.47371	0.462494	0.562549	0.0833552	0.547776	0.619722	0.619722	0.609566	0.607878	0.59901	0.133144	0.508368		0.526953	0.333097	0.422577	0.606218	0.445487	0.343965	0.590824	0.598215	0.591382	0.350136
M5	0.605668	0.612243	0.613485	0.592487			0.544993					0.577538	0.621821	0.623538	0.270085		0.282785	0.630429	0.230076	0.450625	0.587886		0.596071	0.149133	0.50648	0.569902	0.55283	0.571334	0.59649	0.643708	0.599582		0.381893		0.568239	0.521989	0.574091	0.641989	0.523676	0.587975	0.613407	0.237354	0.449496	0.551373		0.623685	0.189583	0.505829	0.195528
MCL	0.535574	0.520741	0.552197	0.44842	0.464591	0.245188	0.407024	0.393416	0.582899		0.545892	0.234189	0.55296	0.483399	0.649921	0.331534	0.591865	0.570361	0.548346	0.620243	0.554553		0.557195	0.52795	0.641599	0.562742	0.426803	0.630174	0.548539	0.548828	0.556513	0.419367	0.512663		0.589704	0.616772	0.507203	0.591751	0.50146	0.487897	0.526953	0.588177	0.462499	0.499523	0.569662	0.59502	0.626289		0.309192
MCR	0.577228	0.576728		0.555802	0.528408	0.594085	0.212814	0.421731				0.609165	0.562475	0.596582	0.627528	0.547481	0.591999	0.620398	0.594368	0.649688	0.249705		0.64386	0.520393	0.49546	0.579341	0.552573	0.62873	0.51286	0.231896	0.356959	0.48075	0.614798		0.479866	0.36192	0.574091	0.577935	0.649688	0.48455	0.606218	0.462494	0.333097	0.424748	0.618534	0.538325	0.590615	0.49832	0.515951
MI	0.638848	0.233697		0.304046	0.610092	0.501554	0.641989	0.38631		0.336657		0.479421	0.344691	0.60782	0.610388	0.444414	0.47552	0.575166	0.387258	0.588106	0.413266		0.363518	0.261387	0.605547	0.580652	0.599167	0.612404	0.447895	0.408938	0.546041	0.616239	0.639166		0.253722	0.546726	0.307704	0.580497	0.592367	0.561809	0.428524	0.594562	0.620999	0.00912865	0.0620453	0.174426	0.634438		0.325701
NSML	0.522059	0.596687	0.118546		0.548648	0.597746	0.217993	0.600832			0.181184	0.615943	0.57119	0.479498	0.417132	0.595054	0.641261	0.301418	0.6328	0.59734	0.551762	0.60459	0.599992	0.266143	0.642543		0.445544	0.644319	0.511034	0.288327	0.567289	0.591751	0.62678		0.591294		0.374076	0.449841	0.591751	0.63339	0.639939	0.149965	0.319832	0.569373	0.570361	0.632012	0.605623	0.625497	0.402125
NSMR	0.605623	0.32541	0.545584	0.575302		0.634479	0.604952	0.569662			0.636883	0.494064	0.42383	0.585922	0.566139	0.211717	0.402816	0.526412	0.560889		0.494113	0.530219	0.575469	0.335997	0.602837	0.58014	0.633706	0.156058	0.521731	0.368076	0.483112	0.384575	0.614928	0.618337		0.510112	0.535399		0.461789	0.369764	0.544447	0.27673	0.490451	0.596964	0.618293	0.646773	0.470172		0.458708
OLLL	0.112515	0.605547		0.460542	0.476752	0.358536	0.327676	0.108687	0.321001	0.577228	0.615943	0.526112	0.559464	0.253502	0.576304	0.238596		0.646153	0.27877	0.531459	0.39279	0.178697	0.620944	0.639166	0.643778	0.548903	0.38631	0.490313	0.514403	0.512023	0.607402	0.290729	0.504441	0.502478	0.470396	0.481272	0.570242	0.499523		0.570027	0.584115	0.464532	0.267165	0.547982		0.15437	0.591751	0.578141	0.450793
OLLR	0.347302	0.427682		0.618565	0.320379	0.33701	0.531562	0.302023	0.469113	0.47929		0.620416	0.374505	0.360093	0.574292	0.469892	0.627636	0.533759	0.506355	0.569511	0.249786		0.643559	0.506295	0.39889	0.0942168	0.404342	0.406608	0.142772	0.630196	0.372839	0.299644	0.277134	0.176415	0.578799	0.463466	0.127961	0.323491		0.352269	0.611158	0.370548	0.0288497	0.59631	0.454403	0.21852	0.215192	0.608433	0.597348
OLQDL	0.361623	0.236703		0.572352	0.573676	0.602476	0.59394	0.418467		0.350037		0.344466	0.372546	0.177272	0.501856	0.587856	0.595554	0.634771	0.496594	0.111172	0.207438		0.21852	0.629092	0.546259	0.147106	0.42012	0.255763	0.59463	0.000841609	0.461264		0.097535		0.40646	0.536723	0.559909	0.0208377		0.305731	0.443414	0.462839	0.640049	0.356959	0.394691	0.558083	0.622573	0.371951	0.280073
OLQDR	0.582946	0.0940957	0.353689	0.636369	0.494403	0.406264	0.268954	0.50743	0.624006	0.26109		0.625062	0.557834	0.39787	0.628398	0.0968476	0.40193	0.531833	0.400547	0.240513	0.287936		0.492038	0.000142984	0.178414	0.526751	0.328643	0.474414	0.0538973	0.205535	0.6328	0.547481	0.503838	0.260867	0.606021	0.0852515	0.351846	0.128855		0.0164737	0.0937707	0.252952	0.373736	0.0630725	0.473055	0.428983	0.493893	0.108876	0.039062
OLQVL	0.0787496	0.556456	0.240513	0.565219	0.484179	0.225064	0.555802	0.526937	0.298338		0.403235	0.620999	0.332608	0.437446	0.204387	0.57887	0.492646	0.169727	0.331534	0.412139	0.607878	0.298797	0.55602	0.604419	0.152855	0.580386	0.284303	0.428109	0.59143	0.49283	0.640822	0.377339	0.340891	0.621659	0.607282	0.0487513	0.605589	0.117034	0.594562	0.114849	0.581793	0.300726	0.345032	0.339123		0.198816	0.361799	0.407024	0.485399
OLQVR	0.194066	0.418448	0.461107	0.506387	0.365283	0.128045	0.388537	0.257883	0.620988	0.617962	0.496328	0.331534	0.537162	0.573746	0.636155	0.212778	0.570242	0.408911	0.352938		0.592546	0.591294	0.481164	0.64068	0.301293		0.625304	0.554585	0.188067	0.515204	0.612699	0.570213	0.402844	0.352441	0.437942	0.568948	0.408665	0.111708		0.451937	0.446226	0.625924	0.217707	0.119995		0.467205	0.520128	0.406663	0.178028
RIAL	0.554573	0.516892		0.551762	0.504325	0.562859	0.531562	0.512398				0.211888	0.624854	0.482032	0.279641	0.588177		0.594923	0.290729	0.599747	0.404749	0.605678	0.524791	0.334448	0.64876	0.195078	0.615377	0.566798	0.581728	0.340891	0.559728	0.604953	0.517897		0.590323	0.591551	0.573244		0.506295	0.434317	0.570242	0.55657	0.338405	0.59764		0.507263	0.310834	0.643522	0.530744
RIAR	0.367708	0.627256	0.582215	0.525925	0.603212	0.605926	0.522059	0.573353	0.523791	0.621292		0.585922	0.408938	0.634438	0.581195	0.491538		0.446732	0.551373	0.629092	0.646693		0.148724	0.617727	0.601367	0.623538	0.534925	0.59502	0.252594	0.357654	0.152628	0.613485	0.516447		0.534765	0.428114	0.617913	0.448177		0.6328	0.428699	0.17506	0.279641	0.346883		0.541316	0.592254	0.627489	0.590615
RIBL	0.619482	0.419608	0.243525	0.505559	0.482631	0.574312	0.143191	0.548828	0.438226	0.185992			0.15877	0.36192	0.272725	0.137662		0.432556	0.371763	0.542346	0.6168	0.515204	0.398881	0.0926183	0.564825	0.251704	0.277808	0.584838	0.548903	0.481164	0.634916		0.594562		0.476189	0.553358	0.608422	0.197186	0.00472217		0.59631	0.617562	0.494735	0.641989		0.616772	0.639817		0.573676
RIBR	0.120174	0.464591						0.570285				0.428524	0.175897	0.560868		0.595748		0.576304	0.530797	0.644523	0.0637245			0.621821	0.542328		0.305545	0.247084	0.595062	0.575584	0.285466	0.610906	0.0157459			0.370632	0.426356	0.579028		0.480147	0.440248	0.618137	0.552485	0.572778	0.377347	0.446499	0.136018	0.55283	0.231228
RICL	0.205376	0.643755	0.511261	0.461502	0.634994	0.606758	0.572778	0.618695	0.626609			0.250495	0.349632	0.463383	0.48369	0.618534	0.619813	0.329634	0.365298		0.638848		0.615943	0.500702	0.428904		0.634251	0.286856	0.589981	0.607282	0.000887105	0.198833	0.483399		0.165549	0.566413		0.597596	0.599073	0.296375	0.404636	0.599343	0.644278	0.641989		0.644519	0.488658		0.603049
RICR	0.477179	0.529552	0.59502	0.611158		0.649527	0.469308	0.36192				0.503544	0.137592	0.513855	0.59502	0.61263	0.645457	0.341836	0.577595	0.500805	0.544447		0.630732	0.510022	0.482105	0.619796	0.559507	0.12637	0.553745	0.373927	0.599271	0.467474	0.600619		0.33366	0.446732	0.205796	0.575557	0.335988	0.621984	0.226541	0.149914	0.267154	0.461347		0.588643	0.632383	0.629092	0.160757
RID	0.47708	0.413298			0.124364			0.540496	0.205335				0.532823	0.427801			0.578461	0.526691	0.599747		0.429955				0.0594158		0.395504	0.551762	0.381474	0.447707	0.627876					0.426214		0.0198841			0.19953	0.503367	0.57647	0.541676		0.587729	0.482032		0.509608
RIFR				0.565913		0.637181	0.32356						0.632383	0.341935	0.610589			0.30201			0.491191		0.243849		0.618703	0.635667	0.25862	0.587886		0.596071	0.635514		0.382124		0.608433		0.577935		0.483693			0.646474	0.535734	0.639452		0.574064			0.418577
RIGL	0.526776	0.313992	0.409573	0.616103	0.300726	0.323978	0.620243	0.516447	0.588734		0.552197	0.588177	0.400611	0.215583	0.536479	0.375976	0.556074	0.588986	0.0859183		0.394067	0.13933	0.535759	0.614928	0.565825	0.610349	0.334923	0.313664	0.640795	0.455231	0.452243	0.36192	0.649764	0.498824	0.644385	0.143429	0.325808	0.484394		0.506815	0.499866	0.300279	0.419346	0.428041	0.473172	0.384853	0.529665	0.553224	0.208875
RIGR	0.623538	0.524614		0.242551	0.579829		0.552573	0.0787496				0.338405	0.276413	0.525409	0.630285	0.505559	0.493821	0.324273	0.00104596		0.614642	0.00475748	0.183952	0.170665	0.284162	0.582134	0.444414	0.525241	0.569662	0.638251	0.327644		0.486846	0.355391	0.300216	0.632336	0.459217	0.512886	0.590615	0.477977	0.459322	0.601831	0.243237	0.627238	0.25478	0.0223554	0.601379	0.137662	0.56415
RIH	0.644748	0.513821				0.597359	0.628385	0.286952	0.361076	0.58207	0.553891	0.486924	0.560364		0.609618	0.126092		0.559265			0.409573			0.560421				0.629029		0.33275			0.447707	0.579829			0.608388				0.0601855	0.483693	0.31907	0.0860551	0.378846	0.561132		0.257505	0.441943
RIML	0.528003	0.21864	0.343079	0.368168	0.489445	0.617962	0.383644	0.0201629			0.194216	0.21576	0.442446	0.285678	0.256014	0.405776	0.641118	0.259513	0.342249		0.59734	0.257303	0.334923	0.175685	0.564412	0.584713	0.344811	0.223851	0.601831	0.152885	0.158368	0.281852	0.167031	0.251704	0.300024	0.238999	0.194427	0.608422		0.638652	0.526776	0.0191989	0.101791	0.0726239		0.575558	0.266398	0.522059	0.546843
RIMR	0.53005	0.376842	0.381752	0.592531	0.605678	0.0641003	0.0744895	0.205535		0.120295	0.626562	0.56708	0.0732824	0.549474	0.476379	0.301299	1.98e-09	0.188914	0.582642	0.553483	0.351297		0.0572155	0.122685	0.582903	0.0780992	0.387244	0.198631	0.418009	0.451463	0.488369	0.464182	0.108687	0.119232	0.11034	0.133144	0.209376	0.599235	0.584401	0.438213	0.579532	0.135089	0.27877	0.393942	0.458772	0.513052	0.508124	0.622215	0.00742941
RIPL	0.598746	0.22594	0.47082	0.616105	0.48932	0.626885	0.464591	0.627173	0.477517			0.606218	0.409551	0.470106	0.497566			0.408898	0.466735		0.561525		0.580972	0.464358	0.36311		0.608433	0.618695	0.352752	0.347186	0.573677	0.607653	0.410334		0.282564	0.0828034		0.502456		0.63564	0.62745	0.554585	0.382124	0.458668		0.456366	0.572272		0.29734
RIR	0.613121	0.415527					0.4827	0.0323592				0.579829	0.476112			0.543507		0.268954			0.633534	0.464532	0.382124	0.493073				0.423934		0.302589	0.328202						0.524791	0.343019		0.303711		0.343288	0.4113	0.377014	0.518175		0.304205		0.313555
RIS		0.390279		0.503417						0.359318		0.598787	0.507191		0.408665	0.551762			0.620243		0.616103		0.580373	0.495692	0.602476		0.555542	0.568001	0.521656	0.425123			0.635157		0.601054	0.372231	0.435937	0.40944	0.470396	0.156437	0.564378	0.591534	0.542727	0.611158	0.12942	0.321367			0.64796
RIVL	0.381372	0.168441	0.232809	0.522005	0.530929	0.18728	0.635268	0.627256	0.244726		0.505784	0.499523	0.450793	0.374505	0.385806	0.553224	0.518258	0.48225	0.0940026	0.447895	0.297676		0.123262	0.413323	0.154423	0.133144	0.59143	0.631824	5.91e-07	0.000239255	0.313705	0.549279	0.289971	0.47688	0.600044	0.570242	0.482105	0.287782		0.553505	0.582796	0.212908	0.024444	0.560398	0.507654	0.624598	0.253218	0.366978	0.0845362
RIVR	0.647752	0.627489	0.496676	0.347297	0.52146	0.484029	0.291212	0.618469	0.0863736	0.612623	0.618695	0.596704	0.263878	0.33854	0.462433	0.518366	0.178222	0.508124	0.456849	0.408264	0.546087	0.165974	0.110308	0.236158	0.515487	0.104343	0.308192	0.59649	0.481164	0.25862	0.341935	0.585482	0.0223048	0.00853898	0.347056	0.554565	0.410991	0.484203	0.609522	0.308605	0.234216	0.285676	0.612489	0.17387	0.476189	0.479947	0.0821288	0.00228947	0.0299088
RMDDL	0.630065	0.519796	0.435627	0.431078	0.630227	0.589999	0.386921	0.106774	0.239708	0.31583		0.311755	0.369322	0.402844	0.501933	0.416218	0.180773	0.604991	0.138648	0.625304	0.0364315		0.622147	0.0164626	0.491134	0.259513	0.109149	0.492604	0.386884	0.409527	0.0313551	0.0604815	0.57887		0.515945	0.048385	0.191215	0.374076		0.60966	0.494098	0.455082	1.21e-09	0.102924		0.176866	0.533258	0.324598	0.502165
RMDDR	0.52146	0.626562	0.484651	0.526479	0.552245	0.61127	0.469892	0.531562	0.594057	0.39972		0.364304	0.000734517	0.438992	0.562207	0.500937	0.316662	0.595748	0.0313958	0.444882	0.551873		0.486999	0.0261378	0.462433	0.469831	0.0032734	0.526984	0.549474	0.354562	0.473539	0.287782	0.461789	0.177072	0.607878	0.111857	0.615785	0.365355	0.0581175	0.448177	0.481558	0.15319	0.106157	0.0307609		0.565584	0.298419	0.581218	0.522121
RMDL	0.252952	0.538168	0.404342	0.378846	0.115084	0.497749	0.587886	0.273934	0.363965		0.484793	0.582542	0.534405	0.566798	0.286368	0.459197	0.602837	0.103301	0.253722	0.622197	0.207539		0.457383	0.415254	0.210184	0.367094	0.241012	0.458625	0.607291	0.649485	0.603537	0.645967	0.596302		0.226209	0.592531	0.301418	0.51601	0.490998	0.342598	0.407016	0.429913	4.07e-18	0.138505		0.622476	0.207821	0.109029	0.627256
RMDR	0.444315	0.5306	0.445217	0.436814	0.594085	0.285534	0.529665	0.457419		0.569902		0.524791	0.435725	0.420261	0.530219	0.576717	0.311847	0.475019	0.207003	0.566139	0.569211		0.355092	0.398973	0.551762	0.236077	0.214078	0.00244574	0.32465	0.531562	0.237048	0.446871	0.630242		0.36894		4.52e-05	0.0119434	0.624902	0.455874	0.352264	0.62971	0.175897	1.79e-07		0.612069	0.643051	0.596894	0.556513
RMDVL	0.0846447	0.266648	0.59502	0.428041	0.00453525	0.108886	0.4279	0.459517	0.387244	0.311604	0.140842	0.5014	0.48359	0.321059	0.478766	0.629625	0.123737	0.45186	0.646354	0.483112	0.178117		0.501856	0.282878	0.446732	0.584713	0.083707	0.319862	0.416673	0.57572	0.576304	0.36192	0.286091	0.213028	0.549604	0.548812	0.0032734	0.468294	0.608246	0.468358	0.22752	0.467411	0.000460028	0.0293188		0.253218	0.401327	0.542642	0.374853
RMDVR	0.0463448	0.406081	0.411765	0.624476	0.262693	0.473779	0.536414	0.544413	0.418448	0.584787	0.15083	0.473852	0.361113	0.556233	0.499366	0.499933	0.584401	0.606167	0.637181	0.485464	0.599637	0.566608	0.0447297	0.343347	0.518437	0.644035	0.53212	0.393218	0.563429	0.611158	0.598586	0.257883	0.544779	0.566139	0.626228	0.593862	0.407454	0.191516	0.450793	0.17823	0.385261	0.647736	0.26109	0.00239809	0.597359	0.524791	0.400547	0.608422	0.604636
RMED	0.444944	0.391589	0.466862	0.385854	0.647179		0.0366154	0.572622	0.433201			0.606218	0.544227	0.60839	0.053976	0.385806	0.0194582	0.574476	0.595364	0.607878	0.631108		0.575557	0.194066	0.525925	0.588347	0.611206	0.438213	0.195905	0.511459	0.40385		0.0108669		0.599582	0.5119	0.425148	0.581728		0.368714	0.516706	0.481721	0.262391	0.624348	0.457908	0.391599	0.641118		0.239173
RMEL	0.630253	0.167713	0.347226	0.646935	0.398119	0.581728	0.638848	0.611158	0.4588	0.408665	0.432119	0.561445	0.343846	0.631311	0.4113	0.000856	0.17823	0.42669	0.609338	0.453017	0.349741		0.550386	0.414359	0.404342	0.605834	0.6168	0.446226	0.217449	0.474682	0.6179	0.531952	0.508491	0.524605	0.634438	0.531467	0.577527	0.304869	0.383576	0.456948	0.102129	0.604991	0.591751	0.627489	0.609566	0.536866	0.144943	0.321254	0.417132
RMER	0.463466	0.469037	0.5014	0.544392	0.646935	0.107391	0.507654	0.439822	0.615953	0.340891		0.145649	0.442795	0.606218	0.260737	0.349632	0.413323	0.621292	0.28165	0.646996	0.519401	0.519261	0.475019	0.609169	0.63564	0.426712	0.358383	0.570042	0.63551	0.580857	0.567796	0.621984	0.588735	0.177096	0.575558	0.101674	0.507727	0.527427	0.304046	0.00418378	0.552573	0.616772	0.589215	0.0317525	0.361801	0.537873	0.568001	0.320477	0.646773
RMEV	0.531319	0.596071	0.53212	0.606726	0.476379		0.35443					0.461789	0.247512	0.589999	0.557341	0.644832	0.507263	0.533393	0.594368	0.329563	0.62277	0.566542	0.200466	0.444882	0.563429	0.548812	0.0966657	0.59734	0.119586	0.61846	0.516447	0.526937	0.434317		0.596071	0.462494	0.550834	0.496834	0.0210561	0.600707	0.605169	0.618578	0.0836404	0.543743		0.621821	0.588734	0.102129	0.541316
RMFL	0.627407	0.625924			0.530744	0.64796	0.510022					0.302239		0.646924	0.62277		0.414714	0.541303	0.454937				0.437446	0.370615	0.644832		0.444175		0.59143		0.608433	0.372035	0.114623							0.219799	0.0331721		0.527259			0.589981	0.318834		0.333097
RMFR	0.613593	0.428983		0.000996534		0.568001	0.625792	0.511194				0.0102499	0.0197722		0.398973			0.426013	0.504325		0.446226		0.547613	0.486198	0.455259	0.0830835	0.381148			0.511194	0.453559	0.552752	0.358778		0.0817204	0.586885	7.1e-08	0.628351	0.400519	0.522305	0.644319	5.04e-08	0.169651	0.582638		0.621292	0.64796		0.612517
RMGL	0.596164	0.645631		0.607696		0.606105	0.6168					0.293054	0.554585		0.60966				0.505223	0.618175	0.585573						0.630285	0.595364	0.555542		0.546682					0.546778		0.563155		0.610119	0.382124	0.572133	0.574292	0.625153				0.586528	0.38631
RMGR		0.139978		0.515634															0.513549	0.647896	0.529512			0.531317						0.413298
SAADL	0.547295	0.545468	0.337685	0.497602	0.194216	0.434422	0.565811		0.586652	0.0700928	0.577228	0.459778	0.0474939	0.530219	0.0795427		0.525274	0.596516	0.49283	0.120914	0.169532		0.576378	0.440019	0.385793	0.555847	0.0016221	0.574091	0.302023	0.183765	0.0955621	0.258159	0.450793				0.605668	0.0476134		0.536866	0.495191	0.541316	0.0238962	0.149862		0.587886	0.598746	0.446653	0.276393
SAADR	0.533393	0.325152		0.571265		0.469203	0.555923	0.630732	0.403931	0.266648		0.603212	0.22983		0.446226	0.271856	0.59649		0.573625		0.141405	0.626609	0.354555	0.524902	0.552573		0.606767	0.329532	0.64021	0.253626	0.480119		0.445		0.160386	0.552197		0.450793		0.151015	0.411983	0.21537	0.48369	0.317755		0.318491	0.632383	0.211622	0.419926
SAAVL	0.442364	0.534132	0.621292	0.643559	0.00611601	0.377347	0.247512	0.587975		0.355904	0.614514	0.544779	0.418577	0.530797	0.160459	0.415011	0.444211	0.603167	0.576766	0.0766217	0.573176		0.44328	0.381183	0.400146	0.458013	0.178222	0.585573	0.646935	0.440511	0.521795	0.353882	0.541316		0.352166	0.403061	0.143191	0.325378		0.599992	0.563497	0.102252	0.00228947	0.275059		0.634248	0.523517	0.5959	0.27591
SAAVR	0.212654	0.436918		0.638251	0.341935	0.518755	0.05436	0.516294			0.483453	0.375846	0.410856	0.511459	0.625727	0.627321	0.432556	0.624115	0.458625	0.555802	0.444414		0.274752	0.236176	0.646924	0.644035	0.400547	0.507222	0.451094	0.454472	0.522059	0.581444	0.415011	0.387831	0.575298		0.51459	0.00418751	0.320386	0.622573	0.526285	0.340036	0.286773	0.000311081		0.588735	0.546778	0.622147	0.391304
SABD	0.501933	0.529665	0.611158			0.570361	0.463332	0.574292			0.169637	0.451981	0.214852	0.43679	0.0360706	0.552573	0.207603	0.406259	0.140059	0.63902	0.27877		0.642983	0.576304		0.524791	0.590972	0.566308	0.449593	0.415097	0.611579	0.447489	0.625546		0.335623	0.381439	0.536723	0.645679		0.392665	0.403327	0.638021	0.485265	0.61127	0.18237	0.519162	0.315184		0.544
SABVL	0.486999	0.25862			0.630196	0.429034	0.596825	0.358383				0.218386	0.0346501	0.139978	0.371795			0.30304	0.367708	0.544392	0.531319		0.346249	0.533661	0.622269	0.509075	0.640822	0.408911	0.645292		0.63689				0.0552986						0.528326	0.616772	0.031458	0.648629			0.574517		0.515001
SABVR	0.608433	0.435725				0.458882	0.560873	0.622618					0.131098	0.606065	0.536918		0.541055	0.349151	0.309511		0.458445		0.614928	0.351529	0.272201		0.302804		0.370548	0.627989	0.530011	0.473174	0.555802			0.355092					0.56719	0.388547	0.00898626	0.0677771		0.250586	0.435937	0.56894	0.283007
SIBVR													0.364384								0.339934			0.533258																			0.128679	0.0213849					0.423915
SMBDL	0.613234	0.553788		0.572841		0.459396	0.458625	0.476604					0.426236	0.226541	0.575355		0.646773	0.62277	0.603706		0.523103		0.587886		0.437942	0.532719	0.450084	0.0222131	0.514403	0.524605	0.512663	0.609972	0.568553		0.621984	0.101588	0.625738		0.468138	0.551762	0.601831	0.552573	0.435067	0.619796		0.558843	0.312965		0.606218
SMBDR	0.0083738	0.452459					0.533393	0.338823						0.6328	0.191781	0.231004		0.0095151	0.108433		0.294126	0.4113		0.407555			0.51286		0.563752		0.606758			0.286389			0.622197			0.297359		0.48921	0.208757	0.542727		0.331534	0.356967		0.434317
SMBVL	0.60001				0.546726		0.622215	0.00802019					0.290638	0.618794		0.0119434	0.309511	0.596516	0.255228		0.403327		0.428983	0.554722	0.555542		0.577228	0.548903	0.335997		0.214108				0.19535				0.322355	0.592996	0.229109	0.268648	0.342249	0.378846		0.618794	0.398806		0.49532
SMBVR	0.534946	0.461403			0.586104	0.160714	0.62517	0.467834				0.606218	0.325152	0.328479		0.460416	0.27306		0.374853		0.619439			0.491233	0.438213		0.537395	0.545892	0.607989	0.450625	0.461789	0.607038	0.508491				0.379374	0.588347	0.511034	0.253506	0.60839	0.590348	0.59143	0.548546	0.507263	0.636101	0.416432	0.635565	0.648901
SMDDL	0.621821	0.0360706		0.250542	0.582642	0.582899	0.341765	0.379374				0.259185	0.255796		0.564412	0.482852	0.533393	0.0245329	0.50735	0.218309	0.468358		0.421231	0.587507	0.415254	0.0541523	0.408938		0.43679	0.515284	0.645647	0.291666	0.0297886	0.0577724	0.42843	6.76e-06	0.514022	0.179639	0.407594	0.133224	0.588735	0.382898	0.285536	0.468027	0.459807	0.599073	0.526112	0.28165	0.34893
SMDDR	0.56302	0.617677	0.340554	0.464519	0.615943	0.345904	0.521795		0.55283			0.325152	0.343347	0.504324	0.640049	0.121109	8.37e-06	0.450805	0.51358	0.283416	0.541303		0.509754	0.0708865	0.0864328		0.562549	0.274752	0.583393	0.0689407	0.392231	0.505559	0.590972		0.0707236	6.93e-05	0.333067	0.382124		0.313278	0.592086	0.412033	0.533393	0.251548	0.128987	0.265294	0.270046		0.349632
SMDVL	0.393978	0.515204		0.619446			0.618953	0.432101		0.3934	0.537317	0.341836	0.621989	0.304046	0.147499	0.139978		0.456849	0.0321895		0.214108		0.620243	0.492707	0.549094	0.343203	0.517591	0.586935	0.449841	0.329532	0.172859		0.0642017		0.58073	0.631128	0.439507	0.581793			0.603327	0.552028	0.467688	0.646153		0.556513	0.421611	0.408264	0.266648
SMDVR	0.318831	0.418577		0.579829			0.597163					0.533393	0.628121	0.34565	0.195528	0.60966		0.508124	0.270934		0.569224		0.446226	0.505496	0.0695047	0.389294	0.0343408	0.473988		0.0789268	0.543921		0.152126		0.42131	0.547065	0.450793	0.270533		0.605834	0.375919	0.512657	0.49301	0.00228947	0.457862	0.627256	0.646935		0.584753
URADL	0.594649	0.384853	0.342633	0.371951	0.645679	0.230491	0.310648	0.630533	0.181472		0.629908	0.603167	0.347186	0.605432	0.622798	0.627256	0.64796	0.64158	0.438019	0.552573	0.341935		0.262693	0.483453	0.39101	0.442058	0.616336	0.470999	0.569595		0.649764	0.644832	0.581444		0.610349	0.61105	0.259496	0.584713	0.452602	0.438213	0.306795	0.416218	0.572829	0.55602		0.633274	0.448177	0.512361	0.479421
URADR	0.090325	0.591382		0.396939	0.591218	0.644514	0.397545	0.548812				0.207603	0.553536	0.648629		0.433914		0.621523	0.588735	0.395763	0.368168		0.64601	0.623685	0.222186	0.561445	0.508823	0.39787	0.606218	0.587886	0.646786	0.520843	0.412048			0.138505	0.282521	0.556881	0.626562	0.479824	0.582796	0.539285	0.625738	0.425499		0.474939	0.234777	0.499523	0.46364
URAVL	0.532183	0.470396		0.546726		0.436017	0.541654		0.263318	0.247434		0.33876	0.488453	0.464358	0.470984	0.300216		0.608433			0.327644	0.415254	0.533759	0.192838	0.404342	0.589981	0.59143	0.625153	0.11637	0.618469	0.408145	0.332608	0.283416		0.545856	0.514561	0.566308			0.445948	0.604991	0.524791	0.440811	0.387188		0.539428	0.264819	0.270515	0.553224
URAVR	0.559543	0.410438		0.588347		0.366587		0.582796				0.646773	0.540799	0.237546	0.575055		0.609618	0.608776	0.34618	0.450793	0.63874			0.611158	0.419926	0.200904	0.620243		0.616475	0.630174		0.392462			0.620701	0.535734			0.630429	0.582642		0.641599	0.504538	0.264817		0.598695	0.384912	0.611138	0.450793
URBL	0.411302	0.315971		0.321069		0.557834	0.498009	0.106559				0.3686	0.573176	0.616888	0.419926	0.514251		0.644035	0.649921	0.590323	0.400547		0.577595	0.477833	0.619796	0.256018	0.640049	0.641989	0.439507	0.528332	0.334868		0.635916		0.587886	0.538325	0.552557			0.61388	0.511194	0.616772	0.555802	0.532245	0.334914	0.619796	0.460549	0.625874	0.483105
URBR	0.608433	0.254971	0.625511	0.643523		0.331534	0.630227	0.340554			0.49301	0.56914	0.487637	0.537162	0.561658	0.635085	0.470989	0.644117	0.210616	0.415254	0.149862		0.549279	0.429853	0.558284	0.0683467	0.642508	0.509372	0.622215	0.55296	0.460184	0.483761	0.320814		0.562375	0.220464	0.552067	0.628398		0.272125	0.279641	0.628814	0.365683	0.618137		0.589435	0.581793	0.612915	0.580497
URXL	0.294228	0.39651	0.249524	0.11858	0.212778	0.00491347	0.109748	0.282785	0.359318	0.346883	0.561211	0.455231	0.226011	0.289357	0.213028	0.232809	0.266039	0.225399	0.637181	0.604419	0.616772		0.345529	0.426911	0.501641		0.0859569	0.565344	0.382513	0.000199481	0.575964	0.575558	0.583978	0.332892	0.470827	0.509053	0.254315	0.0527208	0.564378	0.430527	0.35232	0.0133738	0.153517	0.123737	0.258399	0.458708	0.0926338	8.83e-05	0.00380971
URXR	0.644035	0.478896	0.426236	0.183765		0.526953	0.00806895	0.421963	0.238596	0.474414	0.600024	0.579237	0.0862684	0.58664	0.402869	0.518366	0.554982	0.327644	0.139941	0.501641	0.418076	0.275011	0.626562	0.113307	0.416702	0.590056	0.61546	0.00774589	0.141494	0.183765	0.431137	0.546259	0.332257		0.605547	0.464748	0.632136	0.0155816	0.565344	0.605824	0.235431	0.348919	0.296028	0.0459288	0.174029	0.58906	0.334914	0.503085	0.575298
URYDL	0.595062	0.439656		1.36e-16		0.563429	0.380021		0.354607	0.207438		0.0794785	0.577878	0.609522	0.150501		0.447895		0.624902		0.306115		0.289357	0.597746	0.147989	0.408177	0.488453	0.448177	0.556177	0.539466	0.181592		0.431624					0.642983	0.129122	0.0817224	0.568314	0.490756	0.134693	0.343722		0.555802	0.601922	0.469892	0.43038
URYDR	0.235431	0.568239			0.585371		0.487935	0.235431				0.584401	0.467396	0.42012	0.584401	0.0403391	0.646924	0.589497	0.511034	0.251704	0.446234		0.638968	0.581444	0.533393		0.428825	0.0801825	0.589981		0.62277		0.261851		0.635387	0.0641144	0.273623	0.447707			0.389304	0.394067	0.308605	0.552573		0.561608	0.618753	0.59914	0.518114
URYVL	0.621292	0.607696		0.632944	0.480737	0.539286					0.608422	0.428715	0.618469	0.296039	0.545936	0.565528	0.643671	0.623538	0.404326	0.291413	0.644268	0.629092	0.17366	0.51286	0.33144		0.365283	0.431603	0.630371	0.584464	0.60839	0.555542	0.285619		0.52146	0.574292	0.447707	0.156841	0.454749	0.585573	0.528645	0.49546	0.464653	0.562742		0.144421	0.627478	0.366603	0.460184
URYVR	0.547778	0.582973	0.15241	0.418076	0.628765	0.645632	0.472231	0.524834	0.279165			0.395438	0.194216	0.620701	0.321367	0.400547	0.559265	0.621984	0.534405	0.499911	0.210003		0.318576	0.553224	0.460884	0.605668	0.612243	0.355164	0.411124	0.402844	0.389809	0.552655	0.517907	0.0570849	0.603345	0.650035	0.312965	0.507096	0.345032	0.622147	0.574292	0.447418	0.623685	0.138568	0.259891	0.554585	0.627429	0.329401	0.144943
VA1	0.557459	0.504324	0.629309	0.462494	0.359023		0.548508	0.457913			0.113588	0.636097	0.544617			0.583317	0.6284		0.532719	0.412318	0.0821454		0.282843	0.555802	0.543674		0.599582		0.493042	0.612842	0.0460216						0.474255			0.428621	0.267154	0.527114	0.611114	0.588177	0.301299	0.351192	0.601791	0.59403	0.402816
VB1	0.623538	0.586485	0.638021	0.504929	0.591614	0.534405	0.2591	0.439507	0.507289	0.620701		0.292061	0.506506	0.200385	0.223803	0.36192	0.524791	0.484856	0.310179	0.570511	0.0796608		0.597746	0.49832	0.495692	0.630285	0.280323	0.608362	0.601577	0.218881	0.519091	0.345928	0.518099	0.503841	0.287724	0.55761	0.367708	0.645631	0.485291	0.478619	0.52019	0.479499	0.583705	0.216448	0.318321	0.000222215	0.0362838	0.569619	0.195463
VB2	0.491771	0.632136	0.217617	0.563429	0.625792	0.612489	0.43679	0.526285	0.385793			0.0450163	0.549279	0.450793	0.57158	0.604636	0.0941775	0.475871	0.204268	0.543507	0.493778	0.0859183	0.632235	0.415254	0.455818	0.569888	0.352174	0.595011	0.48542	0.570285	0.337703	0.641989	0.41318		0.570242	0.0446106	0.38332	0.521856		0.469701	0.625158	0.568314	0.348256	0.552752		0.644009	0.63135	0.610354	0.359148
ADFR	0.569243	0.596564			0.57158		0.450793	0.0106254					0.595206		0.563494		0.570242		0.424412				0.229305					0.647821			0.224754		0.623846		0.624167			0.212908			0.591294		0.34565	0.406634		0.613453	0.634248		0.613158
AIAL		0.175791		0.373927
AVFR	0.634438			0.512663			0.587729	0.434595				0.333507	0.193736	0.573353	0.575557			0.461915	0.593337		0.406663		0.628398	0.631837		0.576717	0.647629			0.631108	0.511194		0.627489				0.437446			0.556074		0.622147	0.448555	0.265254	0.0345179	0.561211	0.477062		0.618794
DB1	0.521829	0.582642	0.459444	0.39592		0.374076					0.287936	0.588735	0.304837		0.496676			0.494592	0.507805		0.622147		0.450625		0.39592		0.396411	0.357654		0.45186	0.109748	0.43069	0.614514	0.0633918	0.585564	0.567741	0.628765	0.371555		0.435725	0.354607	0.584713	0.468294	0.501624		0.0146199		0.486999	0.433914
IL1L	0.335351	0.408665		0.554687			0.541316						0.621984		0.368168			0.509516					0.605834		0.542877	0.408044	0.540799			0.568437	0.345789		0.424733		0.605926	0.123054	0.115367	0.596436	0.390842			0.338688	0.402507	0.469191		0.570285			0.546778
M4	0.240103	0.637568				0.555802	0.609972	0.492895				0.554429	0.468631	0.55439	0.640822	0.2686	0.485867	0.596687	0.481164	0.645444	0.277367	0.558398	0.483453	0.333067	0.540984		0.473172	0.501471		0.587886	0.313278	0.408665	0.565811		0.55355		0.335518	0.461403		0.60522	0.60741	0.570242	0.249705			0.610349	0.59379	0.649647	0.401862
RIFL		0.449988				0.608433	0.648674					0.40385	0.299785		0.18489	0.214078		0.634248		0.481272	0.0705837		0.485291	0.468373		0.490033	0.567289				0.47688	0.562549			0.607933			0.646924		0.59803	0.550595	0.613892	0.570089	0.614163					0.413342
RIPR	0.320477	0.455259		0.607157								0.575025	0.245188	0.482032	0.508266	0.600491		0.592514	0.507241		0.543202	0.124637		0.393888			0.410818	0.620606		0.63947	0.638369		0.548828		0.5119	0.428825	0.474939			0.0740958		0.576568	0.488453	0.475354	0.378846		0.612243
RMHL	0.478224	0.537038														0.44779					0.567244	0.630196															0.643559					0.309256	0.566139
SIADL	0.62277																			0.646153	0.646924																											0.594537	0.644924
SIADR													0.214326														0.189676												0.202719
SIAVL		0.588735														0.516706											0.531319				0.0496781
SIAVR	0.544392												0.338795							0.615581	0.579829			0.559881																			0.30802	0.0689407				0.402816	0.279911
SIBDL							0.148291
SIBDR							0.233614						0.64068	0.625062	0.579133			0.376314			0.632383		0.269365		0.605834			0.31011		0.551742	0.209146				0.450793	0.622215							0.421968			0.259513			0.630429
SIBVL						0.444024		0.416218																	0.439274								0.381492									0.266469	0.622573						0.601849
VD1	0.630285	0.447891		0.645565		0.535158						0.565528	0.512023			0.596165					0.4113	0.511152		0.591294				0.450793		0.334493							0.434994					0.569662	0.441935	0.529512	0.624598	5.6e-08			0.540387
[truncated: 119 more columns]
