# Supplementary material for: Neural signal propagation atlas of Caenorhabditis elegans
Source: Nature. 2023 Nov 1;623(7986):406–14. doi: 10.1038/s41586-023-06683-4 (PMC10632145; doi:10.1038/s41586-023-06683-4)
Supplement: Supplementary file 13 — Source Data Extended Data Fig. 5 [file 41586_2023_6683_MOESM13_ESM.xls]

## Sheet: EDFig5a, df f
	ADAL	ADAR	ADEL	ADER	ADFL	ADLL	ADLR	AFDL	AFDR	AIBL	AIBR	AIML	AIMR	AINL	AINR	AIYL	AIYR	AIZL	AIZR	ALA	AQR	AS1	ASEL	ASER	ASGL	ASGR	ASHL	ASHR	ASIL	ASIR	ASJL	ASJR	ASKL	ASKR	AUAL	AUAR	AVAL	AVAR	AVBL	AVBR	AVDL	AVDR	AVEL	AVER	AVFL	AVG	AVHL	AVHR	AVJL
ADAL	0.681228	0.0916159	-0.0628298	0.014166	0.0918154	-0.0140654	0.0550209	0.084212	-0.00900534			-0.00564747	-0.0258383	0.131826	-0.00532999	0.0359317	-0.0688867	0.144472	0.0412838	0.00574179	0.0485857	0.141815	0.105618	-0.0087212	0.0828544		0.0229764	-0.00444549	0.132015	0.014303	-0.00409986	0.00295839	0.0291897		0.250969	0.0781323	-0.100871	-0.00357948	-0.00835028	0.00170804	0.0706624	0.120721	0.0758949	0.0185035	0.22267		-0.0262264	-0.0163775	0.0694002
ADAR	-0.000171272	0.507743	0.033354	0.344012	-0.00398784	0.0313982	-6.66e-05	0.0201771				0.072024	0.0739429	-0.0115843	-0.0236465	0.132431	0.0403882	0.0492523	0.026393	-0.0156891	0.200478	-0.0410978	0.0459422	0.0825314	0.0329104	0.0491132	-0.0282963	0.017804	0.0575157	0.0118128	-0.0353155	-0.0238894	0.0102525		0.319759	0.0454387	0.00934809	0.0162419	-0.0552074	0.0320671	-0.0102048	0.191798	-0.00032654	0.0258785		0.0615493	0.0273954	-0.0136023	0.0563656
ADEL	0.226258	0.0147174	0.919629	0.490587	0.117402	-0.0110067			0.0169401			-0.0605454	-0.0247695	0.518501	-0.0427616	0.00403563	0.0277072	0.175626	0.0281791	-0.0273181	0.102774		0.0296214	-0.0794431	0.0962824		0.0192944		-0.00816365	-0.0126206	0.0661571		-0.00833979		-0.0138602	-0.035081	0.0264001	0.00733211		-0.0395692	0.114808	0.107287	-0.00157751	0.0184434		0.0841708	-0.0505899	-0.0196645	0.181611
ADER	0.102147	0.251496	0.282736	0.365724	-0.0894385		-0.0612696	3e-05	0.117529		0.172078	0.0507246	0.0340997	0.0273699	0.0334209	-0.0111745	-0.0923696	-0.0316922	0.106069		0.98021		-0.011183		0.0643827	-0.00733558	-0.0269258	-0.0211697	0.0167009	-0.0165916	0.0691011		-0.0150255		0.00811804	-0.0134267	0.0530551	0.0570003		0.0376701	0.0468085	0.0925803	0.0764428	0.015584		-0.0199847	0.00943961	-0.176637	0.0398836
ADFL	0.0341002		-0.0169941	-0.00479389	0.149321		0.038435		0.102787					-0.0318382	0.0137809		0.0387653	0.106118	0.0175205				0.127345		0.0461903				0.0261935		0.0263451		0.150834			-0.0352368		0.221469			0.0777843								0.047763
ADLL	-0.000351082	0.010682	-0.135569	0.10239	-0.0596639	0.271304	0.199479	-0.0286922	-0.0237746	-0.00601683	0.0021851	0.0221883	0.0647049	-0.0289335	0.0237407	0.00399104	-0.0869469	-0.00955773	-0.0459421	0.228673	-0.0356396	-0.158247	0.327081	0.433933	0.545862	-0.00413555	0.0893953	0.0444136	0.266552		0.0646808	0.0279922	0.158024	0.110545	0.0567863		0.00534389	-0.0169957		0.312888	0.0182213	0.0340747	0.149	0.0427515		0.0311477	0.177915	0.128126	0.0494896
ADLR	-0.0205693	-0.0483372		-0.00471036	0.0201469	0.258942	0.383452	0.0758114	-0.0104178	-0.0165081		0.124253	-0.00558365	-0.251631	-0.021114	-0.0318391	-0.031991	-0.0225187	0.141665		0.0375695		0.0634394	0.072116	0.0435575	-0.0608779	0.0380344	0.0216338		0.31744	0.0085301	0.0255078	0.109376	0.170071	-0.0558406	-0.0298574	-0.0709406	-0.0404679	0.11358	0.495877	0.0203155	-0.00436934	0.0169044	0.073865	0.103039	-0.00948907	0.0862421	0.031323	0.0618399
AFDL	-0.00751748	0.0170269	-0.0815603	0.00108494	0.121452	0.024847	0.0883587	0.22415	0.210312			0.00878039	-0.00525387	-0.0265711	0.00161994	-0.00380976	-0.0132381	0.0258781	0.00616111	0.0470124	-0.0259148		0.086579	-0.0202169	0.0695878	0.122374	0.0946006	-0.0552627	-0.0177018	0.0293946	-0.00751526		0.0695662			-0.0681772	0.243636	0.265328	-0.0645629	0.111635	-0.00617416	-0.0124796	0.162681	0.188029		0.0065592	-0.00646963	-0.0187477	0.00602322
AFDR	-0.0376057	0.0600582	-0.022059	0.027803	0.135326	0.0287102	0.012697	0.109443	0.345526	-0.0563955		0.00486566	-0.000863944	0.00170294	-0.0347639		-0.103851	-0.002137	0.01737	0.00859337	-0.000409105		0.00895268		0.0356511		0.163692	0.355385	0.0206753	0.0281002	-0.0127484	0.0788682	0.0498763		-0.000930718	-0.0993277	0.0127178	0.244175		-0.259235	0.179152	0.0154353	0.173388			0.0147061	-0.0572986	0.0832592	-0.000164451
AIBL		-0.0216479		0.00450597		-0.0123401	0.119973	0.04486	-0.0201474	0.271991		0.106783	-0.0626156		0.093269	0.00620729					0.124688			0.388547				-0.028539				0.297167	0.0119605							0.0329107		-0.00505845	0.280052	-0.023543			0.0655132	0.00632838	0.00544635
AIBR		0.00133236	0.0116065				0.0809593				0.0933465	0.0606894	0.0910468			-0.0351128									0.0287418			0.0192694		0.0827088	0.0772849				0.0152306	-0.165259		0.0269416			0.1376	-0.00240488	0.410529	-0.00335819		-0.00635553			0.17172
AIML	0.194511	0.030217		-0.0180567	0.0495483	-0.0283487	0.000924377	-0.0616175	0.061198	0.0431722	-0.115631	0.640484	0.708795	-0.00263899	-0.0256312	0.296435	-0.0580451	0.211501	0.0681824	0.0255795	0.0249505		0.0101967	0.0481714	0.000197335	-0.0180183	0.00587884	0.0121581	-0.0175576	0.0535521	-0.0657908	0.276802	-0.038554		0.0844421	0.259859	0.0232514	-0.0216449		0.0144418	0.0320853	0.00863383	0.082555	0.0137665	0.230963	0.00715107	0.132046	-0.000598554	0.00699998
AIMR	0.0314639	0.0739353	0.0335678	0.0482679	0.00651456	0.0140298	0.0433702		0.0748821	0.00241801	-0.0192782	0.429214	0.839935	-0.017476	0.00618246	0.125058	0.117005	0.0755633	0.17887	0.0342481	0.0928236	0.199031	0.0266608	0.0723911	0.0230725	-0.01362	0.0225202	0.0132787	-0.00265761	-0.0073005	0.0618293	0.0273037	0.021806		-0.00919314	0.17406	0.022639	0.0298625	0.0337661	0.00708311	-0.00137017	-0.00928906	0.00719516	0.0394929	0.116771	0.0107681	0.0158657	-0.028045	0.0138042
AINL	0.0106242	0.049146		0.0321499	0.0352682	0.00439841	0.0435707	0.045164				0.0991876	0.040557	0.513594	0.0242498		0.00453972	-0.0420366	0.0112933	0.0109051	0.000592349		-0.0157841	0.0373342	-0.014031	0.0231559	0.0365036	-0.0305007	0.0368576	0.165069	0.0128444	-0.0284515	0.0904829	-0.0489159	0.0236849		-0.0352591			0.0261919	0.48614	0.0974033	-0.0170487	0.00550538		-0.0313769	-0.111351	0.0779744	0.380116
AINR	-0.00564859	-0.0689785		0.038456			0.030585	-0.00149212		0.0119459		0.0368663	0.0155589	0.0714299	0.243543	0.0264635		0.134548	-0.0252345	-0.00926583	0.0380351	-0.145043	0.099375	0.068309	0.108718	-0.0239277	0.0482394	-0.0445225	0.0630481	0.110503	0.0883842		0.0324367		-0.00311109	-0.0186833	-0.0296419			0.131303	0.204683	0.224854	0.0124502	0.134702	-0.212943	-0.0534722	-0.0287524	0.532288	0.0872484
AIYL	0.0745908	0.0697705			0.0347618		0.0251712	0.0275549				0.163054	0.0912778	0.0059712	-0.0474712	0.393599	0.0226573	0.273716	0.0791273		0.00430502	-0.101838	0.0121264	-0.0752206	0.0078645		-0.0337826	0.0490405	0.00968656	0.0170614	-0.00991915	0.206264	0.0747158		0.0737837	-0.052932	-0.0331147	-0.0300088	-0.0169998	0.0239946	0.0289356	0.0957612	0.0509094	0.029765	-0.057698	-0.0109108	0.0785695	0.00326687	-0.00873929
AIYR	-0.0246914	-0.0204727	0.0256016	0.0145338	-0.139256		-0.133668	-0.00900723				-0.0954732	0.311731	-0.0125338		0.404472	0.475899	0.0574898	0.000885371	-0.0351549	0.0454207			0.039672	-0.0290096				-0.0618211	-0.0500733	0.135214						-0.042159		-0.0128374		0.0431937	0.0115643	0.0123367	-0.00139789	-0.145486	-0.064973	-0.00258606		-0.0436949
AIZL	0.218964	0.0361075	0.0331478	-0.0138864	0.0533171	0.058456	0.0590945	-0.0370976	-0.0486138			0.290471	0.265826	0.027843	-0.0164704		-0.0357736	0.918867	0.445995	-0.0621282	-0.0705704		0.0701367	0.09042	0.000389155	-0.00724025	0.00983057	-0.0068161	0.0369195	0.0130198	0.0262292		0.0766042	-0.276837	0.11286	-0.00319773	0.000176883	-0.0285734	-0.0646797	0.155271	-0.00221444	-0.0445453	0.138282	0.0616723		-0.0208719	-0.0138074		0.0173936
AIZR	0.410681	0.171829	-0.0386596	0.0832939	-0.0631152	0.26922	0.0502754		-0.0114142				0.316297	0.0301912	0.0204283		0.234286	0.162712	0.589088		0.058816		0.0228508	0.0551205	0.00707989	0.0233587	-0.0116625	-0.00585735	0.0592617	0.020943	-0.011962		-0.0169898	-0.149153	0.0121711	0.116546	0.0212965	0.0492073		-0.00139015	0.0322443	-0.023861	0.0366709	-0.00899836		0.0110541	-0.00772102	0.0230103	-0.0247253
ALA	0.0230957	0.0557404				0.0766697	-0.0857298	0.0155416				0.0695139	-0.0144932		0.0395698	-0.00314626	0.046592		0.0664697	0.4906	0.0452762		0.0281922	0.0834814	-0.077621	-0.0255238	-0.0350445				-0.0643129	-0.0175134	0.0255261		-0.00329882			0.277624		0.0297162		-0.00581498	0.0382829	-0.0390668		0.0464994	0.137846		0.105932
AQR	0.226504	0.140619	0.0231507	0.196769	0.0618541	-0.0207543	0.0489448	0.0460463	0.0691874	0.120149	-0.0329348	0.0581438	0.148707	-0.0230788	-0.00679267	0.156101	0.0450542	0.129004	0.225991	-0.0169374	0.710528	0.00581503	0.0507274	0.0418662	-0.0108466	0.0399574	-0.0053116	0.0328013	0.00163006	0.0237562	0.048608	0.0137674	-0.0187599	0.0555311	0.15185	0.188098	-0.00580586	-0.0111944		-0.0154506	0.0496444	0.0691534	0.0033368	0.0231298	-0.0290174	0.146503	0.0623281	0.108786	0.0428307
AS1	-0.121337	-0.0408424				-0.0171191	0.0700411			0.13576			0.0939923	0.0330378	0.051241	0.0826684	-0.00797194		-0.142899		0.0326297	0.623947					0.00021042		0.0139553		0.0149924						-0.00984029					0.0650866	0.0222157	-0.0112389		0.145955
ASEL	-0.000243632	-0.0106751	0.00718315	0.00134385	-0.479748	-0.0923069	0.0446578	0.121777			0.0515124	-0.0100923	0.0102688	0.0897505	0.0175108	-0.037096	-0.0123651	0.0391661	-0.00368689	0.0456673	0.0325016	0.0424577	0.173263	0.275504	0.202251	0.0794677	0.208043	-0.0475725	0.0470926	0.0164481	0.0401074	0.103329	0.00867449		0.0255274	0.0844534	0.0208957	0.06463	0.17821	0.00590401	0.268148	0.0573847	-0.0148766	0.100604		0.00480723	0.219338	0.0590925	0.053564
ASER	-0.0407864	0.00478107	-0.0280773	-0.015081	-0.0295571	0.196433	0.19114	0.0103094				0.00858127	-0.0420526	0.0177385	-0.0419986	0.0424748	0.0575362	0.0164996	0.0181291	-0.00926375	0.00986294		0.0798068	0.417973	-0.0212179	-0.0328037	0.112648	0.243873	0.0656043	0.262001	0.00960996	0.281791	0.0866121		0.0704141	-0.00374641	-0.00955521	0.0930479		0.125088	0.0172272	0.0839004	0.0335542	0.0689959	0.0258276	0.0191411	0.0632106	0.593874	-0.00470459
ASGL	0.00738628	0.0328919	0.0555081		0.0314508	0.0736606	0.229968	0.0234839	0.0356534	0.0284502		0.0117008	0.0757523	0.016443		-0.054554	-0.0697314	0.13698	-0.0103384	0.090893	0.104314	-0.0799113	0.0170988	-0.0232666	0.378251		0.199409	-0.136994	0.208799	0.290098	0.0236794	0.0196772	0.0743759			0.0256183	0.027031	0.0527386	-0.029118	0.0628293	0.268651	0.0322039	0.00595161	0.00924109		0.0179816	0.0261173	0.0195524	0.176935
ASGR	-0.0196705	-0.00862769	0.0661737	0.0559193	0.153837		0.0729708	0.0256482	0.0516573			0.0200526	0.00457589	-0.0504727	0.0110771	-0.00218335	-0.0157893	0.0250108	0.0394492	0.000287436	0.00129317		0.0627592	0.298968	0.158588	0.42255	0.0560147	-0.00332457	0.053192	0.0504907	0.0323629	-0.0126031	0.078986	-0.0347963		0.263269	0.0271467	0.264885	-0.045593		0.0760083	0.0355561	0.00507649	0.0311249		-0.0273008	0.0775395	0.0434233	0.0322381
ASHL	0.00362149	0.0221864	0.0908764	0.000250513	0.00276876	0.0545569	0.0826859	0.00855389	0.00599457	0.0368651	0.158529	0.0655596	0.00546905	-0.0217007	-0.0147253	0.0408533	-0.0229549	-0.0361562	-0.0119623	-0.0708063	-0.000204697	-0.00940049	0.103547		0.116172	0.0275243	0.317877	0.0701754	0.0447225	0.0253601	0.0227776	0.0259121	-0.0129702	0.15489	0.304839	0.122299	0.161254	0.0823049	-0.0772525	-0.0870568	0.0958987	0.0380737	0.0352549	0.0936079		0.0340838	0.0373396	-0.0388557	0.0190501
ASHR	-0.0262518	0.0570642		0.0200613		-0.00396394	0.0613099	0.0178944	0.00106842	-0.0548119		0.00171192	0.00583617	0.00928221	0.0447648	-0.020135	0.0606938	0.0214293	-0.0225946		0.0641154		0.0671865	0.150917	0.00410308	0.104421	0.0586126	0.352674	0.0344064	0.0225358	-0.00284255	0.00416695	0.0157486	-0.0161726	0.236796	-0.0532425	-0.141629	0.1342		0.120805	0.0687559	0.312961	0.140143	0.10134	0.116697	0.0258234	0.00559269		0.00736741
ASIL	-0.0262257	-0.0373461	-0.0594112		-0.00376537	-0.0105145	-0.00688287	0.050765	0.0043492			0.0454852	0.0737477	0.0240882	0.0211727	0.0505686	0.014988	0.0558422	-0.0806555	0.0747656	-0.0470393		0.11398	0.460879	0.225944	0.216827	0.00330861		0.375882	0.0294283	0.0203573	0.011565	0.0609727		-0.0120762	0.0456822	-0.254014	0.0143871			0.12461	-0.151129	0.0824813	-0.00814025	0.0391347	-0.0461586	-0.00398362		0.157638
ASIR	0.0200035	0.237383	-0.0684292	0.0572147		0.240481	0.525574	-0.0198563			0.000845338	0.097189	0.0318675	0.185128	0.00502478	-0.103998		-0.00852233	0.0871844		0.00487287		0.0788304	0.108332	0.247229	0.207192	0.084363	0.00534792	0.0491019	0.459446	0.00097945	-0.0880859	-0.0131599		0.0238113	0.0139282	-0.0264116	-0.055634	0.0482639	-0.0487771	0.0813335	-0.001668	0.0553927	0.0377357	0.0701833	-0.0208334	0.139985		0.131184
ASJL	-0.0112769	-0.0103454	0.014986	-0.090489	0.0156515	0.109943	-0.017244	0.00869009	0.0623164				0.0351744	0.0137987	0.0711794	-0.00263954	0.066121	0.00613464	0.0155501		-0.00473549		0.0584806	-0.0358913	-0.0200277	0.0232221	0.0119358	-0.00823486	-0.0961691	0.0181844	0.369476	-0.0526967	0.006961		0.297482	0.0566979	0.0200809	-0.388396	-0.0166342	0.0724447	0.0766497	0.206803	2.14e-05	0.0261145		0.0335691	0.0775396	0.0457732	0.00162176
ASJR	-0.031785	0.0085552				0.0624486	0.0544039	-0.0464814				0.164488	0.0432019	0.0721286	-0.0198215	0.159182		0.301225	-0.0181733	-0.0731297			0.0258127	0.0178616	0.0388093	0.0678131	0.0990021	0.071533	0.000272825	0.0691185	0.0935191	0.285692	0.015086		0.166136	-0.158591	-0.0451255	0.0335698		0.0224162	0.0163726	-0.0227962	-0.0493579	0.0104281	-0.00731776	-0.0278462	-0.0291828	0.0135133	0.010884
ASKL	-0.0349516	0.0179841		-0.00964424	0.146461	0.108336	0.121842	-0.201419	0.00309695	-0.204757		0.000931906	-0.0115757	0.0617923	0.0204943		0.00544009	0.0247107	-0.0805692	0.00766817	-0.0208152		0.0654936	-0.0153884	0.0179417	0.0895733	0.0598116	0.0184224		0.0148863	-0.0475536	0.15784	0.340717		0.00950964	0.0445976	0.0670241	-0.0690825		0.189706	0.0240314	-0.00487299	0.302919	0.00450291		-0.0121468	0.0445204	0.05288	-0.0165572
ASKR	-0.00739403	0.0643462		0.026248		0.446017	0.0217905		0.00475106	-0.00373075		0.0681123	0.00992911	0.0736769	-0.0215522		0.00440318	-0.209736	-0.0575373	-0.0212155	0.0253097		0.0450126	-0.0381357	0.0209753	0.0445622	0.0891375	0.0679006		0.0681043	0.024476	-0.0521806	0.227447	0.247411	-0.0208806	-0.0436095	0.0160935	-0.00931065	0.0212289	0.32344	0.0771216	0.0443741	0.0374907	0.0341715		-0.0351537	0.13325	0.163624	0.0193149
AUAL	-0.00214855	-0.0102029		0.196289	-0.0296365		0.0869042	0.116194				0.154014	0.203748	0.0750246	0.0104565	-0.0526673	0.0341131	0.011551	-0.00993142		0.205669		0.216249		-0.0102642		0.0525788	0.0374863		-0.0193561	0.016461	0.182284	-0.0573605		0.381215	0.238031		0.0639602	0.0836087	-0.0520347	0.0741403	-0.0391951	0.27871	0.108262		-0.00738196	0.111067	0.0314836	-0.0458082
AUAR	-0.0518941	0.0219104	-0.00641221	-0.0268011	0.0113122		0.101959		-0.0689349			0.0810889	0.665995		0.00159268			-0.0550565	-0.0194375		0.0781595		-0.0365092		-0.00908566	0.115857	-0.0106041	0.207129	0.0633001	0.0127782	0.218226	-0.0195927	0.0974196		0.0459053	0.333767		-0.0090616		0.130469	0.0616973	0.395936	0.505883	0.000218132		-0.0672163		0.0288014	0.000296663
AVAL	0.0712078	0.0598602	-0.0615761	-0.00382927	0.0333349	-0.0112185	0.174771	0.257046	0.199568		-0.0525465	0.0110519	-0.00632151	0.0161717	0.141531	0.027013	-0.0122676	0.0153809	0.0299996		-0.0204059	0.191249	0.0123528	-0.0457829	0.0184647	0.0986828	0.111072	-0.0134397	0.0755089	-0.0303709	-0.0333241	-0.113551	0.0449895	0.0588188	0.159815	0.0282175	0.345497	0.16438		0.0189645	-0.0115212	-0.00387698	0.222355	0.130881	0.00146384	0.0369588	-0.00627806	-0.00596921	-0.0200048
AVAR	-0.000447397	0.0818041	0.0251903	-0.00453815	0.0689166	0.0652741	0.0236753	0.302929	0.0903031	-0.045496		0.128065	-0.00275708	0.0259625	0.0973995	0.00210288	0.0930069	0.0211668	0.0566184	-0.0428423	-0.00421783		0.0192688	0.185384	-0.0283847	0.261977	-0.0492304	0.105791	0.0522748	0.00737871	0.0568148	0.019104	-0.0383187		0.0741709	0.0230027	0.172624	0.259739		-0.0488318	0.0365398	0.0387701	0.231123	0.204435	0.103345	0.0221202	-0.0153486	-0.00991384	0.0151015
AVBL	0.0149584	0.0364685		0.0590535	-0.0282833	0.0676839	0.109806					-0.0459257	-0.0010018	-0.0300408		0.00882865	-0.0521978	-0.0913266	0.0979677		0.0993811	0.0714986	0.139551	0.252095	0.106174		0.0224476		0.0143784	0.000295624	-0.0180137	0.0340924	0.100642			0.0153551	-0.0122723		0.399202	-0.0263321	-0.0230901	-0.000651442	-0.0175889	0.0260458	0.0607799	-7.47e-05	0.183883		0.116529
AVBR	0.0627299	-0.009173		-0.0439955	0.102183		0.0750799	-0.0161706				0.0546833	0.0148519	0.105166	0.119414	0.0426209		0.0111019	0.108579		0.0119881	0.037423			0.150614		0.125588			0.0305307	0.0898106	0.119761	0.214607		0.0067925	0.0146154	-0.03919			0.188152		-0.0435404	0.112295			0.00751242	0.0178979		-0.00480601
AVDL	-0.00529358	0.131993	-0.0242153	0.018498		0.0407363	0.0209024	0.00902199	0.023905	-0.0020306	0.00538315	0.106973	0.0700884	0.135168	0.0172896	0.0947496	0.0132941	0.0319778	0.15618	-0.0534927	0.0386916		0.130249	0.0668	0.00578461	0.0843493	0.118906	-0.031644	0.153382	-0.0431571	0.103597	0.0681444	-0.00369335	0.0342784	0.103927	0.0710937	-0.0361559	-0.0317231		0.0637622	0.604704	0.0775293	0.00820935	0.0260476		0.0546806	0.206656	0.107227	0.260451
AVDR	-0.00331394	-0.00792412	0.00668309	0.0383934	-0.0114262	0.0102288	0.0621608	-0.00930264	-0.0601178	0.0783468	-0.072232	0.0437347	0.0679194	0.032958	0.114509	0.0608842	0.0491209	0.0250698	0.0023664	-0.03332	0.0102674	-0.0258089	0.0521134	0.0981889	0.0777073	0.0974398	0.0125426	0.0985154	0.0507726	0.0610545	0.0878874	-0.256913	0.0422847		-0.00535264	0.0257504	-0.00400971	-0.00669906	-0.0162927	0.376139	0.220358	0.446323	0.0424212	-0.00713833	-0.00128627	0.0174555	0.10779	0.254827	0.0864455
AVEL	0.0125251	0.0277044	0.0265159	-0.00422229	0.0533842	0.0278222	0.137287	0.106877	0.012473	0.159032	0.0846801	0.0399979	0.0185759	-0.0239489	0.157508	0.0347099	-0.0219956	0.0918283	0.0209121	0.0903388	-0.0116546	-0.0881293	0.0310628	-0.0324631	0.0765122	0.166479	0.137042	0.0505271	0.157288	-0.00573555	0.0696959	0.108844	0.0230061	0.0699404	0.151271	0.0531238	0.357566	0.169635	0.0116658	-0.147914	0.014159	0.0246852	0.411758	0.131844	0.115092	0.0338987	0.0571234	0.0205703	0.0227602
AVER	-0.00765816	0.0888493	0.0396165	-0.0137035	0.113593	-0.0240442	0.0682598	-0.00538839	0.231467	0.00381947	0.0424151	0.0104514	-0.0228866	-0.00725269	0.0789439	-0.0100827	0.0516155	0.0143573	0.0425001	0.036733	0.00970783	-0.0518893	0.0286736	0.0019308	0.0549569	0.171947	0.0489367	0.101891	0.0727149	-0.0151562	0.0270445	0.0376906	0.0151201	0.0227358	0.0706647	0.00458086	0.161808	0.163196	0.0327077	-0.0685505	0.0187302	0.0683442	0.13857	0.451391	0.113976	0.0386189	0.0425638	0.0327555	0.0137315
AVFL	0.0244874							0.0119564				0.042743	-0.0221854	-0.136738		0.00801186		0.184616			0.0339603			-0.0180747				-0.0176087		-0.0320588	-0.0272377	0.0176925	-0.0599378		-0.0867212		-0.00719809			0.0863123			0.0403519	-0.0630321	0.64637		0.0564972		0.00559173
AVG	0.0274741	0.0453594	0.0249988	-0.0574116	0.0684119	0.142085	0.00483369	-0.000415727	-0.0445878		0.0879307	-0.00306724	0.0687963	-0.01754	-0.0119426	-0.0150957	-0.0419946	0.045811	0.0592115	-0.0255685	0.0604767	0.192006	0.0109337	0.0479379	0.0307715	0.0524487	0.0179895	-0.0223795	0.0122458	-0.00805809	0.00967145	0.0235338	0.0183592	-0.00333741	0.0243355	0.0579757	0.0579431	0.015763	-0.00736237	-0.00224257	0.0305391	0.0284867	0.043921	0.0301371	-0.0336795	0.412491	0.0180018	-0.0414657	0.0191953
AVHL	0.0440797	0.0433017	-0.0198294	0.0192768	-0.0164063	0.243522	-0.00476509	-0.0317097				0.0424848	0.057328	0.147935	0.0187678	-0.0293889	-0.0708457	-0.00321585	0.0312145	0.033503	0.057697	-0.000558329	0.0387835	0.103957	0.156027	0.045169	0.0704264		0.201493	0.058924	-0.0409455	-0.0367653	0.0451806		0.0341703	0.0556185	0.12003	0.0528674	0.317444	0.0324539	0.308254	0.142177	0.017219	0.0230712		-0.00189484	0.319829	-0.000374232	0.192945
AVHR	-0.0143786	-0.027112	0.0332724	0.0363154	-0.0470188	0.207267	0.10248	0.0060466	-0.0146697	0.0286856		0.0560617	0.0246964	0.211516		-0.0108159	0.015659	0.0612765	-0.030689	0.022881	0.00365901	0.0897521	0.122295	0.235337	0.126672	0.0577046	0.0556591	-0.0559197	-0.0594887	-0.0788387	0.0391471	-0.00137415	0.0702793		0.0165887	0.0569069	0.0452097	0.0372337	-0.0332135	0.0480931	-0.00815542	0.0418875	-0.01252	0.00194949		-0.0348504	-0.233753	0.44772	0.040469
AVJL	-0.0247323	0.0210062	0.113442	0.0119727	-0.000661563	0.154493	0.0701858	0.0475043	0.026912	0.21243	-0.0332406	0.0289395	0.0888884	0.249166	0.0562673	0.0137641	-0.0916563	0.024295	0.0330553	0.0375314	0.0245424	0.0566802	0.0191068	0.0349796	0.0515404	0.090172	0.0548088	0.00701271	0.100046	0.0455523	-0.0185779	0.082861	0.0067786	0.105381	0.00265833	-0.0311598	-0.0118544	0.0357132	0.285799	0.174014	0.451046	0.128997	0.0300946	0.014344	0.0621974	0.0486302	0.201789	0.179881	0.436864
AVJR	-0.0210955	0.148695	0.0109661	0.0535994	-0.114721	0.113409	-0.00566198	0.0172111		0.00132711	-0.00388031	0.0805852	0.092931	0.0887064	0.233997	0.0059956	-0.0155579	0.0610757	0.0678532	0.0404244	0.0120331	0.0355759	0.0610071	0.16483	0.093079	0.324092	0.0457313	0.0222608	0.017973	0.0638831	-0.00458803	0.0265786	0.00395431	-0.0238235	-0.00276614	-0.0696334	0.0412327	0.00235219	0.141188	0.0284453	0.128443	0.250099	0.0434062	0.0286601		0.0309144	0.140851	0.492786	0.112777
AVKL		-0.193818	0.0895223	0.0051825		0.00320642	-0.0463183	0.0267886				0.0091671	0.220987	-0.0088751		0.0398771		0.0293492	0.232558	0.0063437	0.058206		0.0620876	0.101214	0.0626967	-0.0239224	0.0022607	-0.0341653	0.0508465	0.0209018	-0.017141		-0.0121947		0.0138028	0.195412			-0.0116256			-0.0201625	-0.0101394	0.0244264		0.0381118	0.0443942		0.0441801
AVKR	0.0217434	0.0220261	0.0463951	-0.00155717	0.0424439		-0.0163698	-0.0280771				-0.00421425	-0.0113872	-0.0847346	0.0387945	0.120329	-0.0536387	0.388514	0.0601871	-0.0285884	0.239578		0.0225513	-0.00619457	0.0237791	-0.0217514	0.0267007	0.0856816	-0.0309408	0.0061069	-0.00736293	-0.0391992	-0.00155647		0.0160039	0.0195278	-0.0294252	0.023725		-0.0296218	0.0310428	0.0487395	-0.0814303	-0.0161098	-0.195259	-0.0104764	0.0166798	0.0262322	-0.0280484
AVL	-0.0317717	0.176867														0.027635					0.0226362	0.000968189					-0.0249359	0.0422449									0.123859				0.184865	0.0534684	0.137886	0.000954388					0.0220048
AWAL	-0.000889725	0.00463042	0.0853154	-0.123993	0.209996	0.0690601	0.0376405	0.106934	0.0193997	0.0695177		0.110044	0.0354277	0.0638702	9.54e-05		0.0500086	0.051289	0.015368	-0.014045	-0.040232		0.163423		0.183011	0.0711368	0.21484	0.0597419	0.0487466	0.016549	0.0501905	0.170536	0.0399636		0.166599	0.268082		0.00643904		0.0337795	0.289328	0.0857896	0.0700798	0.019474		-0.0087068	0.155806	0.0389775	0.0222321
AWAR	0.0133879	0.0344096	-0.00238578	-0.040795		0.00120134	-0.0117929	0.209953		0.0441585		0.0342397	0.0400862	0.00314116	0.0392101	0.00155757	-0.0361608	0.0209881	0.00697928	-0.00157004	0.0540825		0.0707859	0.0390788	0.0197904	0.00930933	0.0448336	0.0403099	0.0324011	-0.0300024	-0.0229043	0.0371032	-0.00955963	0.64517	-0.0308524	0.155333		-0.0146469			0.122283	0.184712	0.0142591	0.146592		0.0287127	0.0747357		0.0555654
AWBL	-0.0228252	0.00461279	0.0329565	0.0173373	0.176614	0.030917	0.0272323	0.120548	0.0700848	-0.113769	-0.0058602	0.0371924	0.0023314	0.00401054	0.0421558	0.0265978	0.0506409	0.069277	0.0218642	0.00968751	0.017207		0.0956277	-0.0300947	0.0885634	0.0852387	0.212981	0.0684075	0.0435705	0.0568519	0.0162756	0.0485985	0.110263		0.0276827	0.0105538	0.0593481	0.0518272	0.00710137	0.0184832	0.121099	0.0522803	0.0612716	0.0349867	-0.0123551	0.000139395	0.0602994	0.0501573	0.0838709
AWBR	-0.00442194	0.0847826	-0.0217782	-0.00435096	0.157132	0.123429	0.0431115	0.114307	0.288387	0.0221216	0.0824148	0.00868822	0.0267187	0.00184802	-0.00682756	-0.00354049	-0.0102174	0.0269734	0.0131949	-0.0265173	0.00363193	-0.0120286	0.0821028	0.133942	0.0832941	0.158132	0.184719	0.192335	0.0240243	0.072568	0.0414099	0.0538834	0.12711	0.397211	-0.014972	0.0770908	-0.0226628	0.0975563	0.0687796	0.567882	0.0312121	0.147017	0.0218437	0.102507		0.0399494	0.0417068	0.0238902	0.0317397
AWCL	-0.0520807	0.0867714	-0.0718329	0.00555295	-0.0168547	-0.00107147	0.0235277	0.022981	0.0368112	-0.0264629		0.0742462	0.00956383	0.0201284	0.0939655	0.0403783	0.247541	0.0425032	-0.00229839	0.0106209	0.0417503	-0.0531259	0.0502605	0.0651922	-0.00844457	-0.0305884	0.173428	0.30533	0.0460382	-7.31e-05	0.00765337	0.289329	0.0243276	0.174057	0.00359859	0.00727683	0.0563817	0.167524		0.020807	-0.0176055	0.119438	0.0824838	0.0722505		0.0230673	0.0934352	0.0766665	0.0487264
AWCR	-0.0591794	-0.0159677	-0.0172668	0.000989806		0.0234634	0.0306169	0.0700454	0.180417	0.0180313	0.00620093	-0.0223926	-0.0292652	-0.0235739	-0.0101774			0.043116	0.0418265		-0.0330836		0.373792		0.216309		0.0711474	0.0695145	0.0770241	-0.0315165		0.134495	0.00718292		0.0121108	0.00665347	0.125018	-0.00713643		-0.123761	0.0192783	0.0313164	0.171324	0.010932		0.0104195	0.0216341	0.00391363	-0.0308286
BAGL	-0.0397508	0.01049	0.103411	0.00496543	0.0128537	0.00435922	0.162385					-0.140008	0.0663811	-0.086708	0.001229		-0.126662	0.0383992	0.0102059	-0.0248739	0.0346374		0.09143	0.0675632	0.0898972	0.00439032	0.022294	-0.0133086	0.0805773	0.0148864	0.0663063	-0.0316792	-0.0129177	0.493401	0.0821632	0.0215693	0.0113147	0.459685		0.133251	0.0128433	0.0701717	-0.00946312	0.00614739		0.031407	0.0403304	0.0596255	0.0288107
BAGR	0.0457384	0.0365859		0.0365709	0.0509922	-0.0683127	0.0440615			0.0786679		-0.0527341	0.0603445	0.0150234	0.0149443		0.00203875	-0.0619876	-0.0169929	0.0104888	0.0270467		0.0267152	0.224847	0.0749808	-0.0535649	0.0287892	-0.00682851	0.0825955	0.000881856	0.0417428	-0.0322264	0.357597	-0.00138535	-0.111217	0.0262134	-0.0191393	0.0367556	-0.0141011	0.171079	0.00852676	0.0509985	0.0484267	0.0116308		-0.0469183		0.0493121	0.0428242
CEPDL	0.0614439	-0.0090542		-0.0403922		0.0170958	0.145225					0.170612	-0.0178602	0.0467973	0.0236708			-0.0052977	-0.00867352	0.336879	0.0162041		0.0381204	-0.0162888	-0.0134952	-0.0580757	0.0112767	0.00539135	0.0614161	0.0103524	-0.00389892		0.0703358		0.0319986	-0.063896	0.0818173	0.00518309		-0.0241721	0.0708091	-0.0210897	0.0470855	0.0681855		-0.0190811	0.0694747		-0.0129432
CEPDR	-0.0134907	0.0325579		0.0360472		-0.00418665				0.0172615		0.0204625	0.0541606	-0.00373859	0.00493886	0.0176098	0.0148464	-0.0187728	0.029663	-0.0135924	-0.0117862	-0.0367406	0.0525859	0.00578602	0.00359145	-0.0986059	0.02554	-0.0265677		0.0192388	-0.0149824	0.00914511	0.0374053	0.057484	0.0231024	0.0084082	-0.00171814	0.340101		0.0821251	0.100058	-0.0125075	0.0144417	0.0536084		0.0126094	-0.00541987	0.0593595	0.0840821
CEPVL	-0.00698689	-0.00565189	-0.0615977	0.0191186	0.0303985	-0.00289389	-0.00667256	0.0359563	0.0992978		0.0462477	-0.0186693	-0.0102899	-0.00161115		0.145253	0.12915	0.126455	0.0409885	-0.0107648	0.00392976		0.0322194	0.000656656	0.043769	0.0116735	-0.0616961	0.012333	0.0951938		0.0344732		0.0759472		0.026788	0.0457747	0.00136373	0.0758708		-0.00232363	0.0482016	0.0399756	0.0102841	0.0746895		0.0488441	0.0430052	-0.0145334	-0.0304518
CEPVR	-0.0637058	0.0255982	-0.0189775	-0.0119219		-0.0116675	-0.00388002	0.0571567			0.0154665	0.0369616	-0.0175703	-0.0296264	0.0371373	0.0620834	0.0987083	-0.0359101	-0.0137392		0.0524021	-0.0317021	-0.0150446	-0.0134405	0.0609195	-0.00979014	-0.0249025	0.0585317	-0.152305	-0.0145753	-0.0216462	0.0118925	-0.0409995		0.000321672	0.0317914	-0.0699492	0.0133488		-0.0244689	-0.0547644	-0.00391337	0.0066016	0.144769	0.0832309	-0.0166236	0.0395399	-0.00840296	0.050311
DA1	0.00828207	0.254676	-0.0311407			0.0407241	0.273854	-0.026044		-0.0259329	0.037952	-0.0445263	0.0913957		0.0349561	-0.016314		0.165345			0.0149866	-0.0185194	0.0155183	-0.0031614	0.0444288		-0.0336302	-0.0229989		-0.0353187	0.0472751	-0.0283163		0.02563		-0.0550777	0.168903	0.157321		-0.0344886	0.0362466	-0.0262258	0.0829876	0.0871751	0.0496985	0.0155376	-0.0557567		0.0553834
DB2	-0.0347005	0.0568226	-0.0137666	-0.0405219		0.0136588	0.00594142		-0.0355208	-0.00741122		0.184809	0.163268	0.131585	0.00625686		0.00684079		0.226863		0.135581		-0.00648699	-0.0718972	0.120944		0.0634277	-0.00847493	-0.0347149	0.00561305	0.0467315	0.166252	-0.00733003		0.0343526	0.267448	0.170809	0.114638		0.00773408	0.00304551	0.0857892	0.0275878	0.354693		0.114062	0.142605	0.0132739	0.0241549
DD1	-0.0333965	0.0583444				0.152767					-0.229928	0.0236442	-0.0313749	-0.0312915		-0.0112845		-0.0169109	-0.0102674	-0.00235815	0.0157478	0.0853843		0.0662332	0.0475804	0.00155752	0.0135924		-0.0575763		0.43834	-0.0864245	-0.0509888	0.105052			0.148381	0.0914559	-0.0350325	0.00376344		0.0826868	0.0803278	0.00964733		0.199511	0.0266507	0.028577	0.1033
FLPL	0.0918941	0.106368	0.635423	0.064035	-0.00527576	-0.0263109	-0.00514938	0.0277056	-0.028417	0.168386	0.0782496	0.0211707	0.0355274	0.0360145	0.0315669	0.0219611	-0.00961074	0.0656339	0.036333	-0.0152798	0.165698	0.0240246	0.0187455	0.0476913	0.0593655	0.00480477	0.00563065	0.0286004	0.0128123	-0.0323528	0.016179	0.108587	0.0576374		0.0251772	0.0828564	0.00920539	0.0133662	-0.0104777	-0.0118574	0.168505	0.0326604	0.0187795	0.00831288	-0.0185083	-0.0265775	0.0107376	0.102852	0.0901397
FLPR	0.00076118	0.0238733	0.000505676	0.0908033	0.00753169	-0.0115641	0.0234063	0.02859		0.083577		0.0540668	0.0234678	0.0733491	0.0419995	0.0230289	0.0141345	0.0846092	0.103353	-0.00871924	0.160647	-0.0866557	-0.00101222	0.0656682	0.00106212	0.0697907	-0.00310237	0.02205	-0.0380966	0.0347713	0.0366071	0.0866042	0.0520528		0.0180787	-0.0677775	-0.00694717	0.0373236	0.00252085	0.00531862	0.255035	0.100013	0.00523903	0.0136668	0.0349852	-0.0216089	0.030427	0.106061	0.0856456
I1L	-0.0135039	0.0113382	-0.0231567	-0.0232948	-0.00804094	0.0155545	-0.00669866	-0.0327307	0.0792946	0.0259324	0.0281419	0.0333055	0.00306524	-0.00980421	0.0360839	0.0246554	0.026623	0.0129478	0.00707849	-0.00127093	-0.0194669		-0.00520201	0.00705884	0.0131942	0.0320001	-0.0113717	0.0110866	-0.0100916	0.00531675	-0.00570387	-0.0375399	0.0175349	0.00513865	-0.00381771	0.0346348	0.00539718	0.0113927	-0.028428	0.00820115	0.00737758	0.0127516	0.0191088	0.00281444	-0.0448373	0.0119881	0.0201651	0.00436628	0.00687978
I1R	-0.0249999	-0.00276929	0.108872	-0.00682603	-0.0594662	0.0477647	0.00935034	0.00738831	-0.0341297	0.0943248	-0.211912	-0.0137877	-0.00728574	-0.0238766	0.0159075	0.0294827	0.0284916	0.0235144	0.00547141	-0.00187832	-0.00766466	-0.0427845	-0.01884	0.00316942	0.00587343	0.0144773	-0.00177154	0.0349114	0.0272304	0.00177323	0.0241073	-0.0150764	0.0814987	0.0666262	0.0248319	0.0414701	-0.0565055	-0.00352312	0.0122804	-0.00131106	0.00970715	-0.0219568	0.00203493	-0.00535182	0.00328247	-0.0239174	0.0108386	-0.00765082	0.00544238
I2L	-0.0287671	0.0152206	0.00620605	-0.0352799	-0.0321606	0.0206599	0.00670865	0.0429315	-0.0235919	-0.0439668	0.0368026	0.00563689	0.00666698	-0.00668907	0.0258102	0.141712	-0.0319067	0.0103986	-0.0385153	-0.00274264	-0.00530412		0.0225849	0.00667646	-0.00798402	-0.0101114	0.021655	0.033029	-0.0111607	-0.00225724	0.0274356	0.0985769	-0.0103494	0.0826782	-0.0551592	-0.0187258	0.0424412	-0.012823	0.0125694	0.0240993	0.0218947	0.012986	0.0602356	-0.0337789	-0.026254	-0.012128	0.0232824	0.0244478	0.0132609
I2R	-0.016832	0.00724883	0.0127947	0.00799618	-0.0086339	-0.0152271	0.0194776	0.00524248	0.00689785	0.012236		-0.0169901	0.00434818	0.0180754	0.0649274	0.0754295	0.0207377	0.0136726	-0.00745386	-0.00937289	0.00577598		0.012184	-0.000859864	-0.00301565	0.0148595	-0.0131454	0.0160631	-0.00184468	-0.0273433	0.0154554	0.0998433	-0.0400182	0.134965	-0.0584637	-0.0159521	-0.00471773	-0.0121809	-0.021863	0.0540048	0.0143686	0.0206701	0.0301767	0.00143757	-0.0237065	-0.00310836	0.0447052	0.0183197	0.0222653
I3	0.025445	0.072783	-0.0283485	0.0299071	0.0111636	0.0383563	-0.0323924	-0.00431534	-0.0211699		0.0130021	-0.0356923	0.049585	0.00131962	0.125347	-0.0230242	0.166749	-0.0375388	0.0545814	0.370032	0.0279899	-0.0640961	0.000196176	0.111726	0.0624193	-0.0555413	0.0236878	0.0351356	0.0203166	0.0217813	-0.00777197	0.00420979	0.153417	0.0575328	0.0691501	-0.00276964	-0.0661925	-0.0108713		-0.00102389	-0.0144452	0.0288567	0.0121813	-0.0190333		-0.0290006	0.0333974	0.0430745	0.0259578
I4	0.00854722	0.0893109	0.34827	-0.016006	0.0385385	0.100686	-0.00694883	0.00940969	0.0104976	-0.109341		0.0551348	-0.0245667	0.103797	0.217856	-0.00751968	-0.0928964	0.0278138	0.0307925		0.0313739		0.0138721	0.0969402	-0.0253419	0.252787	-0.0107695	-0.0106768	0.0859817	-0.0174449	0.0040488	0.0231367	0.0459979	-0.0958918	-0.0272028	-0.020746	0.0293568	-0.0191056		-0.0837295	0.0256934	-0.0663257	0.0358773	0.00807844	0.049541	-0.00789886	0.0899969	0.00180246	0.0708127
I6	0.0375	-0.00671494	0.0436234	-0.0232616	-0.00315821	0.0177899	-0.00598052	-0.00217075	-0.0194689		0.0623516	-0.0149621	-0.0235051	0.106211	0.0353043	0.0496546	0.00526026	0.0213884	0.0168785	0.0314055	0.0180411		0.0646356	0.10856	0.0372732	0.095094	0.0101412	-0.00988458	0.0292391	0.0324444	0.00732365	0.0303813	0.00579785	-0.122547	0.0041879	0.0247587	0.0289923	0.0124242	0.0127443	0.0735905	0.0270439	0.00201643	0.0399498	0.0522364	-0.00626087	0.0310277	0.111753	0.00585633	0.0296709
IL1DL	-0.0192264	-0.00389965	0.0796118	0.00505903	0.0186342	0.0701854	0.0646034	-0.0753925	-0.00719111	-0.0508788		0.0120503	0.000498497	-0.00642445	-0.00138528	0.0679843	-0.00921616	0.0458248	-0.0226541	0.032913	0.0117234		0.0108681	0.122792	0.0359108	-0.0238227	0.00537902	-0.00173231	0.0178209	0.0618047	0.0371682	-0.0596528	0.0260086	-0.0790817	-0.0126613	0.0205087	0.0215163	-0.0127639		0.0745297	0.0734133	-0.00726938	-0.0152879	0.0224304	0.0558197	0.0133954	-0.0105772	0.0297843	0.0517722
IL1DR	-0.0322656	0.0466634	0.0644527	0.022749	0.0560473	-0.0113708	0.151949	-0.0225249	-0.0545839			0.0100363	0.0295503	-0.0499412	0.0790367	0.132811	0.0119865	0.00258542	0.00448028		0.0192231	0.0934311	0.0615148	0.00299648	4.67e-05	-0.0339536	-0.00594228	-0.0188377	0.00916948	0.0434297	0.0185823	0.00483864	0.000997806	0.0818866	-0.00778441	0.0352512	-0.0448639	0.0659425		-0.0129608	-0.00836971	0.0282803	0.00511464	0.00116383		0.034408	0.0460853	0.0910704	0.0501298
IL1R		0.0196476		0.0806977		-0.115406	-0.0602627					-0.0816685	-0.0212333						0.0162983		-0.0281502		0.0492224		0.0167512		0.0160683		-0.0146651	0.0238841		0.0242779	-0.0133874		0.0421254	-0.161064		-0.00149398	-0.00855606	0.0126228		0.000749321	0.0245385	-0.0533431		-0.0181131			0.0436255
IL1VL	9.96e-05	0.0143688	-0.000200951	-0.0204579	0.0644588	-2.34e-05	-0.0207093	-0.0134363	0.0637574	0.0752313	0.0292127	-0.00707886	0.00917717	0.00618708	-0.0278305	-0.0497766	-0.0240083	0.0569881	-0.0199247	0.00349269	-0.00280166		0.0709777	0.00493221	0.0201093	0.0310124	0.00156671	0.00994198	0.0220044	0.0358219	0.0446105	0.0584323	0.0113301		-0.0241942	-0.034408	0.0676498	0.00354493	0.00311126	0.00250775	0.00233972	0.00597189	0.0248348	0.0366923	0.0590654	0.00432585	0.0207441	-0.0264305	0.00981754
IL1VR	-0.011568	0.0531242	0.0636394	0.119991	0.0124905	-0.0586387	0.00884685	-0.0229493	-0.00856545	0.0157841	0.0967874	-0.0102761	0.0220082	0.0267729	0.0802302		-0.00979929	0.00263869	-0.0332665	0.0329857	-0.00422475		0.0133782	0.00428972	0.0494979	0.0120108	0.0174373	0.00458963	0.0478924	0.0186825	0.0416137	0.0369454	-0.0164877	-0.034649	-0.0391136	0.0598608	-0.0173195	-0.0508837	0.00643246	-0.0076779	0.00491739	-0.0194949	-0.005764	0.0181619		0.0137479	0.0346071	0.0103573	0.0378715
IL2DL	0.0425276	0.021717	-0.0011129	-0.0182511	0.0216361	0.0678478	-0.0136204	0.0132135	0.00649447		-0.0552389	0.0175243	0.0467272	-0.00315106	0.0120385	-0.00639781	-0.0368083	0.0214162	0.0235563	0.0195901	0.0313487		0.0715221	0.0419027	-0.00415345	-0.0181374	-0.0526397	0.0323625	-0.00913182	0.0103401	0.0122017	0.0654201	-0.000284799	-0.0507924	-0.00875414	0.0241639	0.102324	-0.00461465		-0.0153419	0.0456333	0.0260216	0.029533	0.0413187	-0.00647154	0.0247214	-0.00684351	0.00123554	0.0232353
IL2DR	-0.00858146	0.017291	0.0808725	-0.00411924	-0.0208375	0.0582916	-0.0160661	0.0304208	0.0409163	0.00230853		0.0121634	-0.00497548	-0.0185002	0.00445073	0.030157	-0.00356975	0.0136369	0.0136158	0.268583	0.0192196		0.0784425	0.0143378	0.017767	0.010265	-0.000762388	0.010854	0.0423338	0.0105212	-0.0182244	0.150104	0.00908429	0.0743305	0.0306876	0.00468155	-0.0491812	0.14394	0.0399333	0.00318745	0.00433419	-0.00879656	0.0175531	0.0134954		-0.0385501	-0.00881146	-0.00449784	0.0311349
IL2L		0.141639		-0.0458666		0.0229319	0.0679582		-0.00509544	0.0238888		-0.0382989	0.0235245	0.0339736	-0.0390341		0.0661191	0.0209913	-0.0318971	0.00958149			0.138293	-0.0450173		0.00921909	0.107255	-0.0529537	0.0946432		0.0217418		0.0104799					-0.0272207		0.136214	0.0340692	0.113959	-0.0103465	-0.0144749		-0.0515165	-0.071693	-0.00670586	0.0472908
IL2R	-0.0176141	-0.129241			0.00144223		0.0237165	-0.0279672					0.0447643	-0.0204224			-0.0609902	-0.291026	-0.0904401						-0.0248464		0.0140627	0.160674	0.039232		0.0490573		0.0308165				0.044686			0.542318	-0.000314232	-0.00985487	0.0237456	0.118822		0.174661	0.132479	-0.0255348	-0.0249695
IL2VL	-0.015072	0.00263459	-0.0398035	0.0541293	-0.0145434	0.0164432	-0.0451901	-0.0575603	-0.0177651			-0.00767738	-0.00117258	0.073715	-0.0144399	0.0275165	0.00871428	-0.015	-0.0221788	0.00759762	-0.00420674		0.0268465	-0.00368537	0.00719852	-0.0327049	-0.000175093	-0.0152951	0.00413622	0.00241446	0.00653333	-0.0514298	0.0638191		0.0244699	0.0432677	-0.000867047	-0.0194525		0.0499708	0.00475184	-0.00712217	0.0298508	-0.0209729	0.00323782	0.0193395	-0.0135291		0.0248836
IL2VR	0.0198067	0.0180488		0.0813106	-0.0243825	-0.0018183	-0.024446					-0.0448982	0.0615157	0.0248468	0.00110855	0.0211316	-0.0279107	0.162471	0.012603		0.0266614	0.0686576	0.00558115	-0.0162507	0.0619471	-0.0341043	-0.00444894	-0.013357	0.0188048	0.048217	-0.0259106	-0.0951062	0.00142766	0.0979536	-0.0020288	0.00203096	-0.0481324	0.0130301	0.0147981	-0.0894072	-0.0065194	0.0304748	0.00163684	0.0171028		-0.000345111	-0.0125705		0.0209824
M1	0.0604158	0.0605254	0.205792	0.0107363	-0.00392314	0.0652339	0.0274139	0.0671096		-0.00585861	-0.0158002	0.0111245	-0.0254063	0.0640328	0.180005	-0.0612093	-0.0241099	-0.00843455	0.0536032	-0.0141167	-0.00276956		0.0343387	0.0512859	-0.00440715	0.207941	-0.00563406	0.0486374	0.0613373	0.0188515	-0.0082397	0.0887763	0.05871	0.0979959	-0.0443941	0.0144403	0.0277386	0.00929353	-0.00171547	-0.0714792	0.0404419	-0.0109807	0.0374785	0.0715026	-0.036772	0.0204197	0.0306441	0.0388267	0.033336
M2L	0.0389883	-0.0267873	-0.0645313	-0.0113098	0.133299	0.0205464	0.0150099		-0.0434789	0.084485		-0.0122068	-0.0104622	0.00329587	0.0153996	0.0102043	-0.019862	-0.0119608	-0.0111919	0.0450795	0.0126692		0.0402921	0.107291	0.0819054	-0.0182242	0.0553948	0.25334	-0.0113635	-0.00118094	0.0366427	0.0134346	0.0147018	-0.0442985	-0.0168501	0.0986738	-0.00292677	-0.0445543		0.0560468	0.120375	0.000614252	0.0359336	-0.0178947	-0.0170874	0.00118992	0.00147871		0.278337
M2R	0.489708	0.0211632	-0.0243043	0.030862	-0.00361245	0.122659	0.021782	0.0640494				0.00432518	0.00861368	-0.0596376	0.0429357	-0.0531524	0.0015095	0.0247973	-0.0531876		0.0940745		0.0218796	0.120518	0.0565826	-0.102628	0.0725733	0.206892	0.0235092	0.0148558	-0.003329	0.0600837	0.183036	-0.250676	0.0369823	-0.000491495	-0.000887763	-0.00884843	-0.00607629	0.0382854	0.0767563	0.0385249	0.110799	-0.0277452	-0.00110156	0.0284025	0.0191329	0.0265367	0.123755
M3L	-0.000328424	0.00573549	0.028768	-0.017415	0.00432054	0.0386457	0.0414868	0.0103709	0.0411756	-0.0511086	0.0146421	-0.00926995	0.0224207	0.00922857	0.0160181	0.0179998	0.0864156	-0.00303259	-0.00246644	-0.0234619	0.0306954	-0.0268775	0.0172571	0.046464	0.0516305	0.0343227	0.00727612	-0.00460412	0.00964554	0.0113677	0.00479392	-0.00409085	0.000895592	-0.0318949	0.037332	-0.0189202	-0.0239334	0.0554308	-0.017788	0.100465	0.0413909	0.0169058	0.00610665	0.00815993	0.000813486	0.0275417	0.0187548	-0.0313797	0.0277791
M3R	0.00316053	-0.00828055	0.0430785	0.00775829	0.0438629	0.0185114	0.02215	0.00597378	0.0859705	0.00699854	0.0383317	-0.0183798	0.00371543	0.0547928	0.00807986	0.0534869	0.0469678	-0.00486437	0.00120364	0.0588749	0.0255712		0.0233083	0.0486416	0.0710675	0.0304329	0.0158302	-0.0218205	0.0427331	0.0321143	0.0248669	-0.0362256	0.0201688	0.0368573	0.00653019	-0.00093512	-0.0555372	0.0361649		0.265634	0.0202755	0.0218941	0.0107346	0.0148722	-0.0306251	0.0130217	0.0220557	-0.0105493	0.02913
M5	0.0392992	0.0160513	0.0279158	0.0880952			-0.0689106					0.0224168	-0.0392382	0.00649082	0.129832		-0.332679	-0.0803805	-0.082421	-0.02393	0.0881358		0.0314297	0.180569	0.054265	0.211834	0.0236379	0.0109231	0.0297986	-0.006657	0.0126881		0.176161		0.0318878	0.0406148	0.0833694	0.0189532	-0.0680478	-0.145059	0.0284108	-0.0307522	0.0192403	0.0823252		0.0225654	0.0537845	-0.0216935	0.0137714
MCL	-0.0470021	0.0134169	0.0152353	-0.0246402	-0.0261403	0.168691	-0.0808167	0.0992549	0.0353579		0.000738368	-0.0822177	0.0388964	0.00444364	0.0141307	0.01332	0.048672	0.0231206	-0.0327501	0.0147647	0.00829761		0.045083	-0.011212	-0.028196	0.0429711	0.000518316	0.173384	0.00968331	0.000407614	-0.00132201	-0.0297367	0.0399437		-0.00696427	-0.013868	0.0261681	0.0267852	-0.0594457	0.0706461	-0.0666004	-0.00145437	-0.0138951	-0.00193611	0.126244	0.0164498	-0.0011826		0.049473
MCR	0.00987151	0.051936		0.0159389	0.00847006	0.0501844	-0.0457794	0.0371036				0.0129466	0.0122582	0.0249888	0.0157416	-0.0268578	0.0689791	-0.0846604	0.0168484	0.00486336	-0.00832613		0.00278318	0.0367756	0.0260142	0.0426306	0.0632576	0.164356	-0.00740513	-0.0106999	-0.0122148	-0.127826	0.0795779		-0.0407658	-0.0712367	0.00126279	0.0219288	0.00732451	0.152495	0.00413341	-0.00051954	-0.00847195	-0.00635287	-0.0164398	-0.00119985	0.119468	0.0423427	0.0229997
MI	-0.104461	0.0723752		0.0312693	-0.00343495	-0.0497864	0.0654279	-0.0329189		-0.113183		0.0142589	0.00387925	0.00126526	0.0536712	0.0369082	-0.0319357	0.0618666	-0.00576838	0.126821	-0.00112541		0.0697823	-0.0260101	0.00312793	0.0456649	0.0253549	0.0146843	0.0370488	0.041328	0.0269657	0.00690411	-0.00868228		-0.040349	-0.0165852	0.239292	-0.00298366	-0.0106322	0.0931292	-0.0129966	-0.00973742	0.0428163	0.0945379	-0.231331	-0.0333044	0.0341576		0.0556313
NSML	0.0577688	0.00818185	-0.0258415		0.0593524	-0.00136441	-0.0645982	0.0563485			0.0392512	0.00252073	-0.0546572	0.00724223	0.0664103	0.0154529	-0.00723705	-0.0809939	-0.0103497	-0.00699972	-0.0610744	0.0250149	0.0148309	-0.0254028	0.0235208		-0.0193327	0.00833484	0.0242033	0.00912257	0.0525684	0.0233288	0.0168052		0.048917		-0.00663816	-0.0231059	-0.0212975	0.0135467	0.0301572	0.0285153	-0.0358606	-0.00366651	-0.0345184	0.0351582	-0.0218036	-0.0233105	0.0417495
NSMR	-0.0523809	0.0157976	-0.0155688	-0.00607807		-0.00774781	-0.030045	-0.0254751			-0.00610774	-0.0162007	0.0291471	0.0410657	-0.00836936	0.0302966	-0.0129251	-0.0199875	-0.012913		-0.0758692	-0.116602	-0.0119914	0.0979754	0.00866171	0.0172978	0.00161466	-0.0486741	0.0582382	-0.0146435	0.00469603	0.0956686	0.0279525	0.00835726		0.066813	0.0233153		-0.0216031	0.0384581	0.0186086	0.0188642	0.034326	0.0102156	0.0413326	0.00639586	0.0208415		0.0222727
OLLL	-0.0729916	0.00801298		0.038538	0.0270043	-0.0402659	-0.0116305	-0.0253351	0.000572075	-0.035589	0.0393151	-0.0270967	0.00569603	0.024865	0.0630956	0.140675		0.00251289	-0.00200271	-0.0248593	0.00922488	0.0765374	0.0190331	0.0593157	0.0156766	0.0103659	-0.00330816	0.0124466	0.0736514	0.0522792	0.00659124	-0.0551148	0.0254788	-0.0236266	-0.0230669	-0.015826	-0.00189881	0.0793324		0.110197	0.0437779	0.0476164	0.0710112	-0.000623786		0.0889357	0.0211965	0.00987672	0.0326462
OLLR	-0.0128294	0.0295145		-0.000425847	0.0254428	0.0125785	0.0504129	-0.0221383	-0.0219291	0.0421458		0.0208157	-0.00656193	-0.0301431	0.0689911	0.0862573	0.00528036	-0.000538302	-0.00813959	-0.0125248	0.00317125		0.00877951	0.0702802	0.0510827	-0.0200311	-0.00176915	-0.008789	0.0348842	0.0366411	0.0413749	0.00855168	0.0326371	0.0593152	-0.0116407	0.00732058	0.00901428	0.0776227		0.206816	0.0566936	0.035163	0.00617406	0.0129733	0.0214743	-0.0291283	-0.00941265	0.0152718	0.0228092
OLQDL	-0.0222979	0.0242488		-0.00071162	0.0418421	-0.00651959	0.0799261	-0.0225588		-0.0360502		0.0739354	-0.0577665	0.0222991	0.0697497	0.0306602	0.0669287	0.0405432	0.0366229	-0.0330946	0.0146637		0.0539333	0.120961	0.05806	0.109383	0.00364471	0.151585	0.0964233	0.116673	-0.00192502		-0.0818978		-0.0160503	0.0330059	0.069739	0.391857		0.202565	0.145428	0.127928	0.0346085	0.0168053	0.100764	0.053651	0.0100021	0.0996702	0.0295183
OLQDR	0.0235498	0.0807254	0.0272855	0.0401126	0.0478373	0.0672701	0.102189	-0.0251656	0.00176387	-0.0349805		-0.00842045	0.0217714	-0.0360412	0.0433303	0.080656	0.0243676	0.00056896	0.0410336	-0.0901615	0.0426594		0.0381601	0.153625	0.122866	0.0627507	0.001457	-0.00514021	0.168543	0.0596603	0.00323777	-0.0251957	-0.0549108	-0.0722085	0.0127867	0.0845321	0.046253	0.0588038		-0.0788529	-0.0189716	0.0667047	0.0208874	0.0268274	0.0704938	0.0831543	0.0558035	0.0291862	0.00765332
OLQVL	-0.00105211	0.00916396	0.113258	-0.00206454	0.0256142	0.03677	0.0389722	0.0166602	0.106313		0.0583424	-0.0276722	-0.0021219	0.107521	0.23101	0.139122	-0.0209899	0.131872	-0.0408323	-0.0657073	0.0099405	-0.0808822	0.0490432	-0.0264996	0.131783	-0.000188604	0.0139511	0.0131815	0.0389165	0.00901966	0.0185883	-0.0256292	-0.0300414	-0.019728	-0.0107052	0.309692	-0.011811	0.0563956	0.0494569	0.0684853	0.033165	0.110031	0.0488618	-0.00178845		0.0137228	0.0152032	-0.0318089	0.0136183
OLQVR	-0.0791036	0.0472917	-0.0201723	0.198987	0.0367127	-0.0653457	0.0515818	0.0214305	0.0669005	0.057968	0.0986488	-0.0197933	0.0133921	-0.0157178	0.132856	0.158371	-0.0110363	0.115236	-0.035242		0.0301075	0.032557	0.0465713	-0.0030525	0.105242		0.139147	-0.00367948	-0.0252505	0.0100009	-0.00597272	-0.0131247	-0.001576	0.0954	0.00075171	0.0256233	-0.0830421	0.197313		-0.0224799	0.0260749	0.00694481	0.065265	0.0261089		0.0873567	0.0016854	0.0852053	0.02904
RIAL	-0.0908877	0.0208213		0.0521066	-0.0298102	0.0616322	0.0591182	-0.0316124				-0.0347769	0.00408076	-0.0263211	0.104946	-0.00966292		0.00603871	0.0508203	0.0522163	0.0148372	0.0221622	0.134463	0.167404	0.0190042	-0.0640892	0.0378282	0.0714421	-0.0103365	0.135792	-0.0141096	0.0201495	0.0596864		0.0492123	0.19724	0.0247571		-0.000755129	0.223975	0.0434435	0.0178313	0.0852603	0.0254499		-0.0276685	-0.0286744	0.00426464	0.0604953
RIAR	0.084671	0.00699456	0.0748238	-0.00387603	-0.034579	-0.027544	-0.00891597	0.0269985	-0.0388757	0.00594065		0.017629	0.00828145	-0.0120214	-0.0114571	0.0896071		-0.0231238	0.0301745	-0.00309728	0.0165603		0.105357	-0.0052565	-0.00564839	-0.0184704	0.125902	-6.57e-05	-0.0788106	0.171467	-0.0440891	-0.0473123	-0.0332273		0.0935951	0.079202	0.0592683	0.130726		0.12177	0.0415101	-0.0600797	0.0967405	0.094866		0.0706718	0.0119413	-0.0146433	0.00891661
RIBL	-0.0322404	-0.0469573	0.0720535	-0.00193904	0.0503418	0.212786	-0.078096	0.050806	-0.142998	0.149582			0.0581546	0.436967	0.0542758	-0.0120624		-0.0062057	-0.0640767	-0.0341561	0.0265928	-0.0474115	-0.010184	0.151512	0.0776746	-0.206535	0.0527482	-0.0128932	-0.108509	-0.0459624	0.0739807		-0.0618124		-0.0232731	0.0196206	-0.00465237	-0.29202	0.286577		0.0195743	0.0319238	0.0477691	-0.0240896		-0.0510223	0.0260177		0.0180393
RIBR	-0.0565813	0.0343187						0.00964491				-0.036686	-0.0333957	0.00838226		0.0178576		0.0581589	0.0355899	-0.00175152	0.12156			0.0780227	0.0205634		0.0644342	-0.0325365	-0.0219314	0.0144429	-0.034377	0.0410709	-0.235736			0.100664	-0.0456407	0.0493656		-0.0363952	0.088815	0.0717211	0.0248187	0.00704006	-0.0352494	-0.0233543	0.0975305	0.00264482	0.0827619
RICL	0.0643855	0.0463528	-0.0145197	0.0388313	-0.0146655	-0.123991	-0.023209	0.0779251	0.0236158			0.259543	0.0631572	-0.021791	-0.0283913	0.0294294	0.0537567	0.0255331	0.0460056		0.0533579		0.0192367	0.0772725	-0.0395084		0.032154	0.037853	0.00141069	0.00737897	0.180737	0.145104	-0.00450403		0.278866	0.132548		0.0136417	0.0205224	0.051621	0.0426375	0.103609	-0.000473951	0.0149516		0.000675072	-0.0206746		0.0200903
RICR	-0.0485877	0.362751	-0.0196532	0.0739297		0.00992729	0.03952	-0.000955111				0.0553959	0.0894876	0.04645	0.139389	-0.00863641	0.0002145	0.0746296	0.022546	0.0621001	0.057427		0.0246068	0.0332788	-0.0315332	0.0625157	0.00572692	-0.0564763	0.0135971	-0.0160626	0.0248844	0.0431526	0.00485418		-0.0600208	0.0373512	0.139084	0.00843969	-0.0331831	-0.0783259	0.099579	0.346752	0.05372	0.0154261		0.00659036	0.0240871	-0.00848819	0.119015
RID	0.0154747	-0.0212701			0.0997162			-0.00285077	-0.0362186				0.102049	-0.0262078			-0.0572918	0.107414	0.000328634		-0.024283				0.203036		-0.0350073	0.0422636	0.0419032	0.098943	0.0255022					0.118202		0.184715			-0.0204954	0.0580787	0.087628	0.0369626		0.00248051	-0.00394071		-0.0391245
RIFR				0.0760284		0.0243354	-0.0932569						0.0299662	-0.103454	0.113781			0.17595			-0.0512322		-0.0835496		0.00185097	-0.00489083	0.10244	-0.0308173		0.0753233	-0.00390724		0.117834		-0.00327009		0.0529072		-0.00120406			-0.00265403	0.0519015	0.0238275		-0.0312348			0.0500189
RIGL	0.0596737	0.0581786	-0.0382049	0.00875517	0.296446	-0.0818599	-0.00696239	0.000403145	-0.0410929		-0.0246109	0.0534678	0.0440977	-0.0368496	-0.0430261	0.0331457	-0.00266312	-0.0331961	0.0364241		0.0458729	0.264495	-0.125041	0.00101388	0.0620623	0.0269488	0.0392445	0.110166	0.0604722	-0.0100627	0.1111	0.0687014	0.0132262	0.0480899	0.00510344	0.129092	-0.0484654	0.0714673		-0.0346505	0.0147129	-0.00497945	-0.0167552	0.108685	0.00721137	0.148535	0.138082	0.0161669	0.00968666
RIGR	-0.00417718	0.0227553		-0.0184505	-0.0274078		0.00169895	0.0262055				0.047216	-0.0134673	0.0364657	0.00486256	2.51e-05	0.0368715	0.0464379	0.131273		-0.0176989	0.415414	-0.0384224	0.228481	0.060497	0.0781475	-0.00465124	-0.00812364	0.0135962	0.0128515	-0.0909748		0.00767283	0.00264253	-0.0297648	0.0226816	0.0372087	0.0554899	0.0106688	0.0544265	-0.113433	0.0167772	0.103071	0.0356194	-0.0469918	0.218608	-0.0209495	0.0684137	0.0278146
RIH	-0.0156802	0.000510005				0.0280352	-0.00347425	-0.113985	0.0125349	0.0452201	0.0512765	0.0376541	0.0384376		0.0477965	0.217892		0.0388366			-0.0169946			0.01441				0.00281426		-0.0153558			0.00319839	-0.0294926			0.0255446				-0.00599729	0.0272189	0.0324818	0.382324	0.0383052	0.0353705		-0.0136201	-0.0037
RIML	-0.0498807	0.0344768	0.0507719	0.0185948	-0.0456692	-0.0235287	0.076177	0.148744			0.11069	0.0267539	-0.0418756	0.0197794	0.0244816	0.0709629	-0.01305	0.080646	0.0733256		0.0719076	-0.0718022	0.0970996	0.0708206	0.00486425	0.0831666	-0.0435418	0.0309237	-0.0161459	0.0102811	0.0612635	0.117605	0.135641	0.0601308	0.0474371	0.194275	0.134252	0.0113265		0.00135832	0.0293772	0.108994	0.0699216	0.0851565		-0.00430921	0.135542	0.0541092	0.0109659
RIMR	0.0262042	0.169632	0.0475204	-0.0203637	0.000435495	0.0968398	0.120988	0.0891507		-0.0654681	-0.00903692	0.016378	0.143039	0.0167213	0.1213	-0.0228237	0.788995	0.0807882	0.079095	0.0300554	0.0250967		0.0960703	0.103417	0.0253263	0.226931	0.0093301	0.0873194	0.0575394	-0.0180438	0.0135126	0.160898	0.0520523	0.222364	0.0708312	0.0701021	0.0950946	0.005372	0.0407458	0.0250941	0.0191075	0.108674	0.0220348	0.0093929	0.0341568	0.0385923	0.114153	0.0151442	0.140176
RIPL	-0.021957	0.0794527	0.0983565	0.0296585	0.0115448	0.00987163	0.0755265	0.0146055	-0.016198			0.0112444	-0.0652577	-0.0031504	0.0917439			0.0833492	-0.00719182		0.0571925		0.0165271	-0.0248282	0.118047		0.0596715	-0.00880313	0.0429715	0.0844512	0.0359196	0.021325	-0.0728853		-0.0519355	0.0929791		-0.033873		0.0583123	0.00874886	0.0634476	-0.0173544	0.03101		0.112353	0.0649748		-0.00721056
RIR	0.0023961	0.0366493					0.0274212	0.0533307				0.178747	-0.0396019			0.00519268		0.128625			0.0385273	0.0244869	0.0389752	0.117651				-0.0217212		-0.0832508	-0.060876						0.0524267	0.0399401		0.124281		0.0777313	-0.0373751	-0.125887	-0.0265086		-0.0157824		-0.0277469
RIS		0.0246162		-0.0275277						-0.0412556		-0.00143715	0.185731		-0.0244518	-0.0153278			0.0467525		0.0103274		0.017159	-0.0239492	-0.0289932		0.0387888	0.077052	0.0433219	-0.0379034			-0.000509398		0.02468	0.0456352	-0.0347366	-0.0409221	-0.0141649	0.16376	0.0860919	0.0508219	-0.0318547	0.00592724	0.472374	-0.0392777			0.0534675
RIVL	-0.0110709	-0.0322597	0.204015	-0.000890243	0.068555	0.253427	0.0850123	-0.00899243	-0.0908619		0.0260783	0.124892	0.026607	0.137423	0.085827	-0.011275	-0.0532147	0.00257972	-0.0391051	0.0775295	0.014872		0.0693129	0.0952949	0.0913302	0.0588829	0.0222178	-0.00606232	0.417858	0.108487	1.79e-05	-0.0134031	0.232614	-0.00496188	0.0948786	0.0113032	-0.0156508	0.0341441		0.0422756	0.0942603	0.065087	0.0617179	0.0134081	-0.0475095	0.00597971	0.122082	0.143361	0.0992525
RIVR	-0.00284505	0.129282	0.0282306	0.150432	-0.0436987	0.0220626	0.185139	0.0326668	-0.174335	0.0319543	-0.0136718	0.0747185	0.0745244	0.0936473	0.210856	0.0378085	-0.0472786	-0.0157094	0.0643972	0.0511579	-0.0249298	-0.242599	0.0296945	0.108983	0.108208	0.199866	0.0491428	-0.0262147	0.184349	0.336921	-0.00343287	0.0474356	0.169684	0.394313	-0.0239794	-0.0838345	-0.0508596	0.0434112	0.0424246	0.0486598	0.0766766	0.0855069	0.0337645	0.0168155	-0.0251662	-0.0339904	0.215553	0.416046	0.118491
RMDDL	-0.00436236	0.0286703	0.0128734	0.0536011	0.0136363	0.0742953	0.0529859	0.0794182	0.00954432	0.115129		0.121313	0.076345	-0.026113	0.0832939	0.000696522	0.303692	0.0145944	0.0441599	0.0188834	0.173455		0.0266186	0.0861541	0.0297395	-0.031274	0.0339481	0.0223817	-0.0174955	-0.0191468	0.0895571	0.127304	0.018767		0.029083	0.0987162	0.0822251	-0.00754699		0.0027403	0.0367635	0.0410992	0.12634	0.148833		-0.00537396	0.0189764	0.00203013	-0.00243028
RMDDR	-4.91e-05	-0.00770335	-0.0349326	0.0313286	0.0687567	0.0166704	0.0119482	-0.00464111	0.0178001	0.0590362		0.0609868	0.172143	-0.0479637	0.0158621	0.0956087	0.0708198	0.0268115	0.0720662	0.0667213	0.0328975		0.0225397	0.0857937	-0.0159795	0.0128982	0.077271	0.0256965	-0.0196503	-0.0112548	0.0355972	0.0970739	0.0366699	-0.343275	0.191689	0.157317	-9.26e-05	0.035866	0.105436	0.0502431	0.0402396	0.051966	0.0843084	0.143349		0.0294206	0.0663744	-0.00758772	0.0303588
RMDL	-0.0256331	0.0635616	-0.0313615	-0.00967051	0.0794993	0.0629786	0.0993847	0.164273	0.0767146		0.0227772	0.0154131	0.0869182	0.00266719	0.0627475	0.0405371	0.0759671	0.15107	0.0378823	0.0181305	-0.0137636		0.0217617	0.0257179	-0.00631187	-0.0300187	0.0899802	-0.0202255	0.0150991	0.0218971	-0.00602853	0.0167592	-0.00248881		0.0582224	0.025346	0.139478	0.0653444	0.0193668	-0.0209004	0.0101955	0.051172	0.315964	0.176239		-0.0150712	-0.0628462	-0.0667925	0.028127
RMDR	-0.0388519	0.00898126	-0.0377977	0.0284774	-0.0169574	0.240021	0.0185444	0.0174469		0.0158289		0.0118853	0.0730394	0.0761209	0.0421825	0.0183852	-0.110206	-0.104306	0.0692034	-0.0181247	0.0224186		0.0209627	0.165139	0.015158	0.0261445	0.0665582	0.348266	0.00296482	-0.0116231	-0.0402617	-0.0377877	-0.115836		0.187822		0.165283	0.289918	0.0269206	0.0592901	-0.0202314	0.0242527	0.0492987	0.204505		0.00123197	-0.0240584	-0.0531053	0.0433948
RMDVL	0.0174387	0.0320575	0.0275802	0.0196056	0.297273	0.0300251	0.100241	0.0256393	0.0832176	0.0500122	0.0830442	-0.0117339	-0.0161654	0.0170426	0.0621166	0.0836917	0.115985	0.0770246	0.0480938	-0.00998158	0.00262823		0.0169481	0.0314601	0.0491522	0.0631179	0.0534769	-0.00837123	0.0634552	0.00845433	0.0309085	0.0374474	-0.0138406	-0.0573901	0.0460016	-0.0165094	0.339707	0.0879468	-0.00236998	-0.0106066	0.00282131	0.0307683	0.14944	0.0898176		-0.0280226	0.00140756	-0.0142996	0.0324231
RMDVR	0.00684294	0.0338828	0.0577649	0.0228918	0.0360541	0.0700226	0.111459	-0.0337771	0.0833618	0.0214603	0.153137	0.00299452	0.00700887	0.0276643	0.0212007	0.0552626	0.0275804	0.0268979	0.0297699	-0.00106244	0.0269798	0.0747786	0.0241407	0.0320724	0.0405096	0.0894103	0.0139759	0.0340857	0.0136921	-0.00560465	0.00395491	-0.0202504	0.0541034	-0.0352887	0.0715397	-0.0068413	0.105811	0.223836	0.0385512	-0.0636374	0.0574754	0.0309795	0.0415803	0.0897607	0.0207594	0.00905088	0.00367665	0.0137685	0.0184941
RMED	-0.108739	-0.0949447	0.139113	0.103131	0.0133925		-0.0749927	0.00139917	-0.0949951			-0.0651859	-0.0737271	0.0470776	0.218695	0.14715	-0.225321	0.00851309	0.025783	-0.102389	-0.00303326		0.0449309	0.0372904	0.0316544	-0.0139585	0.0234518	-0.0572404	-0.191381	0.112887	0.0468082		-0.126546		0.0101938	-0.0952005	-0.00265845	0.0389192		0.043901	-0.0496208	0.165103	-0.0365362	-0.0172791	0.0738382	-0.00823331	0.00296463		0.0411821
RMEL	0.0210598	0.0272416	0.0187876	5.25e-05	-0.0181861	0.156469	0.0268059	-0.00219919	-0.0240423	-0.0397864	0.0305541	-0.016698	-0.00271812	0.0313786	-0.0176439	0.342635	0.0605198	-0.00470414	0.0213556	0.00747274	0.0221359		0.0512356	0.0785524	0.0136809	-0.0068986	0.00262581	0.024846	0.0492047	0.0722104	0.00252876	-0.00736257	-0.00783416	-0.0245088	0.00213126	0.156258	0.0369811	0.0614214	-0.0631452	0.190507	0.0599207	0.0337812	0.0210176	0.0149565	-0.0117135	0.0384426	-0.0230772	-0.0104181	0.014694
RMER	-0.0101383	0.0334418	-0.0312671	0.0354143	0.0147506	-0.00894482	0.00394474	-0.00183417	-0.0133005	-0.0593895		-0.0203337	0.0189781	0.0222174	0.109328	0.0637201	0.114714	0.0224349	0.0211806	-0.00649424	0.0272452	-0.0478365	0.0151708	0.0292154	0.0176504	-0.0179459	-0.0164329	0.0160465	0.000955521	0.046837	0.0156219	-0.00394204	0.0240719	0.0607809	0.0641642	0.213697	-0.0253178	0.0149298	-0.0717142	0.359873	0.00234491	0.0139362	0.0263868	0.0144065	-0.0439603	0.0151592	0.0281387	0.00867515	0.0240736
RMEV	-0.0349297	0.00167649	0.0278433	-0.0254801	0.050179		-0.0159199					-0.0195442	0.0562098	-0.0394669	-0.0341762	0.104187	-0.0122419	-0.0421111	-0.0237255	-0.0444762	-0.0320445	0.048451	0.01704	0.135122	-0.00929869	-0.031696	0.058181	0.00883205	-0.113874	0.0196206	0.0428156	0.0183733	-0.0410661		-0.021719	0.0431732	-0.0387102	0.0532917	-0.0848542	0.254875	-0.0757339	-0.0234998	-0.0166095	0.0801746		-0.0048826	-0.0243325	0.17664	-0.00848716
RMFL	-0.0336495	-0.00493069			-0.00270599	0.00294109	0.0991613					0.126872		0.0125621	0.00452582		0.0263176	0.308005	0.157823				0.141907	-0.0233053	0.00905315		-0.0399273		0.00621063		0.0951407	-0.0378489	-0.0886248							-0.0571191	-0.0852398		-0.0418059			0.0604823	0.0967701		0.0263923
RMFR	0.0868786	-0.0320633		0.102869		-0.033346	0.0182421	0.0430619				0.878614	0.291408		-0.00342415			0.210553	0.0945875		0.0967243		0.0151828	-0.0141469	-0.0312935	0.00665487	0.0116292			-0.0318853	0.178074	0.0981145	0.032576		0.095279	-0.115169	0.0509413	-0.0188329	-0.0515777	0.0255053	-0.00314389	-0.0475227	0.177892	-0.0214564		-0.00917407	0.0275448		0.00967564
RMGL	0.129653	0.0556366		-0.017544		0.0191338	-0.00104794					0.206566	0.00707933		-0.0123475				0.158769	-0.00396948	0.0525026						-0.0132719	0.0374934	0.000967364		-0.0226711					-0.00848663		0.00358763		0.0196994	0.0596311	-0.0073848	-0.0355926	-0.00837174				0.0834918	-0.00461722
RMGR		0.43582		0.104182															0.0615204	0.00357108	0.0395936			0.142221						-0.0212953
SAADL	-0.0167935	-0.00339767	0.0132339	-0.00763284	0.159336	-0.0392787	-0.0208698		-0.000657246	0.316796	0.0041666	0.0890967	0.0164043	0.512482	0.171234		0.00033133	-0.291685	0.130517	-0.0628158	0.226049		-0.00567795	0.0535253	-0.0102279	0.0228793	0.147896	-0.00154056	-0.0665167	0.0509874	-0.0368484	0.0215634	-0.150193				0.00680628	0.20509		0.0880976	0.0579191	0.025769	-0.0282931	0.0688452		0.0192129	0.241605	0.0182648	0.0678128
SAADR	0.0170805	0.0305172		-0.0118902		0.065398	0.100511	0.0162454	0.0204548	0.171662		-0.00276551	0.199098		0.0120932	0.11743	0.010168		-0.00487199		0.0925536	0.0228924	-0.0126053	0.00256147	-0.0183853		-0.00588143	0.0377684	0.000214776	0.15819	0.0531113		0.0371103		0.0951477	0.221985		0.188496		0.345635	0.0339161	0.0822023	0.0242535	-0.125355		-0.034744	0.0411465	-0.0130556	0.00168461
SAAVL	-0.0226395	0.00849609	0.0219937	0.0392739	0.368336	0.140185	0.0333076	0.15164		0.068102	0.0176047	0.0419023	-0.0107387	0.0140007	-0.0398818	-0.0470008	0.0011379	0.0323811	0.00609282	-0.0848827	0.00438994		0.0184422	0.120514	0.0254615	0.0430856	0.0399838	0.0167165	-0.0076631	0.0129684	0.0293894	0.0251151	0.0682782		0.0809316	0.0289128	0.180218	0.103001		0.0132895	0.00513522	-0.00412601	0.0942863	0.050141		0.00922578	0.0107973	0.012796	0.0368493
SAAVR	-0.0322956	0.00508614		0.00782639	0.0774819	0.127375	0.276998	0.0270319			-0.0166363	0.120182	0.0401941	-0.0082185	0.0600388	0.00830236	-0.0870731	-0.0661101	-0.00845237	-0.00465733	0.0147288		0.0470781	0.100459	0.0329195	0.0169706	0.0663224	0.272758	0.000870463	0.0234112	0.00360233	-0.0132404	0.171417	0.152492	-0.0542497		0.0323928	-0.0939626	0.00431913	0.117619	0.023324	0.0286667	0.0135046	0.146223		0.00246073	-0.00975486	-0.0104087	0.00476888
SABD	-0.023729	0.023501	0.0352947			0.03725	0.0811502	0.00569074			-0.00953217	0.00961988	0.0558135	0.00838421	0.109465	-0.0149145	0.276622	0.0898119	0.166328	0.000138625	0.099753		0.0189091	0.120416		-0.0163758	0.0480602	-0.00710032	-0.0405618	-0.0295158	-0.0402869	0.0276913	0.0277684		-0.0489463	0.0531212	0.00234517	-0.00134469		-0.0237492	-0.00584613	0.127612	-0.00532121	0.00112695	0.387477	0.194772	0.0719762		0.0649646
SABVL	0.0634416	0.273029			-0.0038891	0.0913346	0.00970879	-0.0275278				0.144467	0.395751	-0.0350182	0.0828045			0.140095	0.0788877	-0.0284516	-0.049568		0.042989	0.00171479	0.010167	0.0508376	0.00539079	0.0348151	0.0161635		0.0768841				0.239677						0.129804	0.00402922	0.24213	0.0568393			-0.0171597		0.0241822
SABVR	0.0124516	0.0822196				-0.00861978	0.00894003	0.0280954					0.170924	0.00949527	-0.0165848		-0.0836846	0.0604187	0.413919		0.106641		-0.00381669	0.0765099	-0.0175248		-0.053531		0.275831	0.0228408	-0.0257154	0.0183511	0.0525648			0.090543					0.016982	0.102166	0.063638	-0.121338		-0.0671799	0.0670391	-0.020803	0.0022417
SIBVR													0.0492012								0.0914925			0.0135676																			0.10629	0.29519					-0.0549997
SMBDL	-0.00930314	0.0145278		0.101375		-0.0404716	0.0886009	0.0583044					0.403063	0.0318547	-0.0425479		0.0120446	-0.0104662	-0.0177111		0.119998		-0.02763		0.0646923	-0.0622292	0.0835252	0.649258	-0.00031682	-0.0478157	-0.0143848	0.00164561	-0.00150176		0.00509087	0.0444095	-0.0220435		-0.00713127	0.0114412	-0.0106659	-0.0197985	-0.00446632	-0.0296319		-0.00428753	0.0261578		0.0504263
SMBDR	-0.102257	-0.0110154					0.0434286	0.0527872						-0.00190301	0.110649	0.0340329		0.465865	0.350076		-0.0295523	0.0284122		0.0278989			-0.000909697		-0.0169237		0.131174			0.017435			-0.0141388			0.189632		-0.00789959	0.0628461	0.125239		-0.00959506	-0.029854		-0.0199707
SMBVL	-0.0245013				-0.00932184		-0.00749076	0.158381					0.132063	-0.0139858		0.379548	0.113145	0.00136849	0.0889244		0.00763771		0.0628493	0.00405612	0.0190323		0.030368	0.0051409	0.0611404		0.00562955				0.125875				-0.0282391	-0.00219069	-0.10775	0.00199543	0.243493	0.31211		0.0340812	-0.0221744		-0.00559398
SMBVR	0.0269318	-0.00424021			0.0280143	0.096333	0.0031569	0.0445388				-0.018473	0.108866	-0.0430524		-0.0283652	-0.163239		0.12718		-0.016569			0.0555442	0.0364154		-0.00481545	0.0285638	0.0883886	-0.0376329	0.139041	0.0806419	-0.0373302				-0.0556212	0.000279356	-0.032294	-0.0494858	-0.00217797	-0.00395958	-0.0320165	-0.00709495	-0.0619588	0.0244785	0.0940683	-0.000629809	0.00214598
SMDDL	0.0885234	0.117964		0.0332984	0.0180148	0.0872504	-0.0311242	-0.0247683				0.0698163	0.11513		0.0211682	0.0306477	0.0158685	0.438477	0.0462439	0.0107787	-0.00546034		0.0543079	-0.0140107	0.00496494	-0.0601714	0.00566684		0.0468265	0.0561811	-0.00704594	0.142897	0.0247051	0.178708	-0.0168477	0.207871	-0.010398	0.049707	0.0934867	0.0204046	-0.0301608	0.0355674	-0.011726	0.0200864	-0.0388034	0.0300146	0.0306562	0.0648691	-0.0399249
SMDDR	0.0866837	0.00849506	0.0141595	0.0854888	0.00112575	0.0153224	-0.00139849		0.000615163			0.177219	0.10645	0.118836	0.00508527	0.227928	0.620659	0.103568	0.0730227	0.0669196	0.00248705		-0.00403565	-0.0523015	0.293926		0.0301238	0.0185972	0.0331945	-0.0238134	0.0194951	0.00843461	-0.0424345		0.227724	0.178655	0.0092152	0.092473		0.0689158	-0.0175966	0.0603245	-0.0285558	0.148109	-0.0494276	0.0954136	0.0740353		-0.0128572
SMDVL	-0.0127755	0.00882395		0.0279924			-0.00227997	0.0320294		0.0464583	0.0121942	0.0473651	-0.00262603	-0.023404	-0.0518261	0.250615		-0.0201098	-0.0146721		0.0601728		0.0179343	0.0424068	-0.0458901	-0.019464	0.0339301	-0.00622706	0.115467	0.0381041	0.126258		0.132414		0.0499264	-0.0883091	-0.0296657	0.0564204			0.036746	0.00735226	0.0393903	0.017484		-0.0169643	-0.0359164	0.0392732	0.00282322
SMDVR	-0.0188588	0.0397434		0.0355353			0.0225431					0.0468965	0.0545347	-0.131062	-0.0702374	-0.000256141		0.119312	0.0638167		-0.0162177		-0.00302889	-0.0104156	-0.244088	0.0984252	0.0784484	-0.0603547		0.0737228	0.0341314		0.219282		-0.0181408	0.0604656	0.0592364	0.101746		-0.0427771	0.0398814	0.0539429	0.0411325	0.144246	-0.023845	0.00127832	0.0206472		0.00881339
URADL	-0.0499204	-0.00509026	-0.0597306	0.0424146	0.0175249	0.0393779	-0.0264137	0.0139152	0.0371426		0.0346283	-0.00516071	-0.0164232	0.0300917	0.0644657	-0.00937702	0.00271543	0.00859467	-0.0160828	0.0102222	-0.0122404		0.158485	-0.0163359	-0.0699562	0.0899763	0.0170754	0.0296803	-0.0352314		0.0235211	0.0463589	-0.00875357		-0.00446061	-0.0244525	-0.0664688	0.0204212	0.0327433	0.132481	-0.0109785	0.0167942	0.00774245	-0.0201321		-0.00138445	0.0611889	-0.0483321	0.0159676
URADR	0.12025	0.00938927		0.013631	0.016838	0.0171157	0.121804	-0.0476217				-0.0273599	-0.0205509	0.00894163		0.121046		-0.0246924	-0.018488	0.0383851	-0.0900435		0.0128248	0.0199089	0.0279438	0.0329177	4.54e-05	-0.0490786	0.058565	0.0981124	0.0136697	-0.0328815	0.109308			-0.030336	0.0240003	-0.0129613	0.00888113	-0.0302295	-0.0170915	0.0524726	0.0785576	0.0314949		0.0189226	-0.066987	-0.0274757	0.000865604
URAVL	-0.0380802	-0.033926		0.0271433		0.0512155	0.00238063		-0.0436704	-0.0371658		0.0327037	0.0123194	-0.0314039	-0.0219273	0.117576		0.0821722			-0.011435	-0.108875	-0.0108762	-0.0448236	0.0564036	0.0193302	0.00448814	0.0279542	0.0576421	-0.00907871	0.0875399	0.0120913	0.0206029		-0.0526889	-0.0124306	-0.0142921			0.00558582	-0.0145349	-0.00436366	0.0800927	0.118037		0.0248802	-0.0886262	-0.0460736	0.0334665
URAVR	-0.0100288	0.0324871		0.0724655		-0.0434841		0.0423193				0.00113462	0.114993	0.0738458	-0.0359553		-0.00429576	0.0577263	0.0646562	0.0368878	0.0180531			-0.0209612	0.0670674	0.199849	0.00406582		-0.0357822	-0.00604109		-0.244177			-0.00896426	0.0332013			0.00336206	-0.0549474		0.0850679	0.00604493	0.0826727		0.108543	-0.0766175	-0.0169555	0.0870619
URBL	-0.0919707	-0.0179224		0.0607382		0.0454575	-0.0291429	0.0450362				-0.00175912	-0.0857121	0.0475997	0.0543147	0.0635482		0.000545084	0.00867353	-0.00673574	0.00467559		0.0411685	0.124817	0.0790878	-0.0530577	0.00918401	0.00322961	-0.00599935	0.0687889	0.0588469		-0.0202613		0.0117818	0.0738753	-0.0943203			0.03229	0.0258039	-0.0326828	-0.00586944	-0.0196252	0.108644	0.000381887	-0.00825981	0.0180206	0.00858124
URBR	-0.00712033	0.0237382	0.0191024	0.00746133		0.082	0.0207419	0.0775708			0.0799549	-0.0197879	-0.0152752	0.0363132	0.0697485	0.0165671	0.0972195	-0.00323897	-0.0430742	-0.0560478	0.0516637		0.0402556	-0.0466338	0.0504727	-0.139893	0.00961676	0.00973851	0.0137009	0.023976	-0.0294984	-0.0344463	0.173075		-0.00807857	0.0374361	0.0180561	0.0120165		0.198955	0.0419305	0.0178132	0.0458908	0.0220503		0.0507064	0.0231778	-0.00856485	0.00347111
URXL	0.0511629	0.0345372	-0.0537712	0.0450765	0.0734151	0.197203	0.398075	-0.0563894	0.0126379	0.0648839	-0.0039961	-0.0131428	0.048903	-0.0106998	0.168244	0.0102304	-0.0706783	0.0152947	0.000508158	0.0212313	0.00510141		0.0320138	0.0396899	0.0170479		0.137681	-0.00955491	-0.0147504	0.245397	0.0245828	-0.0167902	0.0670013	0.0436748	-0.00810492	-0.0558586	0.0503449	0.145873	-0.00251273	-0.0386126	0.00916575	0.0480436	0.0548743	0.0476876	-0.0408176	0.0419967	0.0276729	-0.0415057	0.0244565
URXR	0.014813	0.0696398	0.0133678	0.0274984		-0.0193057	0.253254	0.0338954	0.0932126	0.00614642	0.0124297	0.0159661	0.0475375	-0.0522666	-0.0151298	0.0466847	-0.009211	0.0312835	0.017848	-0.0454929	-0.00501106	-0.162616	0.0600037	0.117315	-0.0150173	-0.0312573	0.00964456	0.0330125	0.0385575	0.0156227	-0.00450115	0.0291704	0.138988		0.0139412	-0.0295192	0.0350857	0.135239	-0.0459232	0.006385	0.0977078	0.0303872	0.0769616	0.108987	-0.0892108	0.012175	0.0558486	-0.012243	0.00518595
URYDL	0.0623112	0.0161113				0.0181529	0.0804726		0.0743555	-0.0417197		-0.0423626	-0.0444439	-0.000327667	0.2078		-0.0479426		0.0190349		0.0511795		0.0203263	0.021918	0.063777	0.0303974	-0.0278035	-0.0107293	0.0375369	0.0824548	0.0959886		0.00677403					0.0302313	0.0541447	-0.0884482	0.0255675	0.118067	0.115333	-0.0345445		0.153214	0.00520512	0.011209	0.0328588
URYDR	-0.0432028	0.0162909			0.0423304		-0.0643555	-0.0326565				0.0010782	-0.0622241	0.00223908	-0.0819162	-0.109619	-0.00294167	0.0251497	0.0446527	-0.0645791	-0.0140852		0.01693	0.0305666	0.048944		0.0251881	-0.0776463	0.0173128		0.0337665		-0.0790923		-0.000664768	0.250077	-0.0137623	0.0528277			0.192741	0.0787871	0.0634234	0.012723		0.0331266	0.184005	0.0177064	0.0154116
URYVL	-0.0206693	0.00159156		0.0101462	0.0385102	-0.0325144					0.00817571	-0.0375486	-0.0151926	-0.0215872	0.0589789	0.00117705	-0.0229472	0.0950872	0.0714	-0.0082948	-0.785411	0.0182384	0.174947	0.083752	0.0312289		0.0250844	0.0623259	0.0664777	0.0652761	0.00117527	0.0295352	-0.0225776		-0.00673361	0.0907771	0.00403134	0.16055	0.0358394	0.115868	0.0325948	0.0550134	0.0575157	0.0174747		-0.0113122	0.0255453	-0.0130267	0.036744
URYVR	0.0382779	0.0341417	-0.0732066	0.0338479	0.045021	0.00477283	0.178617	0.0123176	0.103603			0.00566499	-0.0390076	0.0268477	0.128763	-0.0820177	-0.00814325	0.0030562	-0.0268788	-0.020817	0.0506867		0.0808761	0.0442961	-0.0471773	0.107366	0.00128164	0.0468059	0.0469947	0.0114715	0.0360811	0.0320768	-0.0766948	-0.142901	0.0442844	0.0175679	0.0517607	0.0102345	0.015738	0.0454445	0.0576447	-0.0193274	0.00922359	-0.0274364	0.0639657	0.034696	-0.00712305	-0.0422167	0.0311841
VA1	-0.0461438	0.0728466	0.00246523	0.0431056	0.00213741		-0.0120177	0.0832905			-0.0392546	0.0180565	0.0245863			-0.0122985	0.0102479		0.0170701	0.0739735	0.0529253		0.0163222	0.00968173	0.0339689		-0.0214471		-0.0367387	-0.0183956	-0.116542						-0.0371478			0.0737309	0.0940683	0.0383726	-0.0326167	0.0430805	-0.0657698	-0.0118185	-0.0161777	0.0230029	-0.000344291
VB1	-0.0408978	0.103577	-0.00643629	-0.00408074	-0.00712981	0.0318769	0.0285122	-0.00779145	-0.00569577	0.170923		0.169353	0.015892	-0.0452076	0.0387742	0.0320896	-0.0257415	0.00434041	0.144521	0.01864	0.0314441		-0.0354733	0.084206	-0.019895	-0.0118819	0.00855682	0.0522133	0.00571191	-0.0253977	0.0832474	-0.0615149	0.0150023	-0.00378895	0.0201122	0.0324201	0.00271481	-0.00482981	0.0602772	0.0249014	0.0150495	0.0173972	0.031318	0.000914169	0.0464614	0.39064	0.101558	0.00707689	0.0246664
VB2	0.0515979	0.120378	0.1424	0.0153786	0.0816007	0.142455	-0.00970932	0.00654	-0.0666486			0.160578	0.0743364	-0.00560638	0.0148898	-0.0134045	-0.023004	-0.00422337	0.132508	0.00416144	0.0771793	-0.127516	0.0140762	-0.0933742	-0.0181673	-0.0213915	-0.00857763	0.0112938	0.0101534	-0.021243	0.00637754	-0.00421709	-0.021573		0.0524765	0.0594205	0.103058	-0.00857737		-0.0426996	0.0305942	0.0186161	0.0278146	0.0878298		0.00100199	0.0517518	-0.0161981	0.0137498
ADFR	-0.0256727	-0.00961465			-0.0184892		0.0533148	0.174867					0.0241733		0.0474462		-0.0279126		0.0907239				0.0600881					0.0010647			0.152959		0.00765622		0.0335047			0.140671			0.0361502		-0.0394306	0.180748		0.0218713	0.0490582		-0.0349906
AIAL		0.0788978		-0.0207747
AVFR	-0.00313952			-0.0780482			-0.0246076	0.149735				0.0661025	0.076877	0.014124	-0.0666119			-0.0332754	-0.0086592		0.0916461		-0.00914968	0.0777354		0.100814	-0.00434988			0.00708493	0.0934204		0.0159208				0.120861			0.00179144		-0.0106861	0.0900718	0.0613407	0.449703	0.0248888	0.0143621		-0.0260306
DB1	0.070764	-0.00331653	0.00869587	-0.0224725		0.0593097					-0.0313901	0.0381037	0.0463408		-0.0235297			-0.0667098	0.0399449		-0.0124845		-0.00614891		-0.0406041		-0.0927367	0.227054		0.0500283	0.0261495	-0.0480329	0.0169387	0.0973657	0.104374	0.0112837	0.0157999	-0.0433135		0.0306947	-0.0457446	-0.0681984	0.0205169	0.113259		0.218531		0.0624097	0.0261972
IL1L	0.0545848	-0.0568769		0.045966			-0.028559						0.0322059		-0.0204435			-0.0333632					0.0106118		0.0194354	-0.0646853	0.0164007			0.0299314	0.0200894		0.0349235		0.013827	-0.137143	-0.0486433	0.0103321	0.0563742			-0.0469243	-0.00977791	0.0342823		-0.0346032			0.00988954
M4	-0.0401622	0.00283274				-0.0375067	0.0381314	0.058427				0.102584	-0.0269482	-0.105906	0.00366315	0.0963139	-0.00717453	0.0139814	-0.0596765	0.00931692	-0.149267	0.103602	0.202934	0.136906	0.0125612		0.0350277	0.0825448		0.0437008	0.0239045	0.243547	0.0376763		0.0317188		0.295933	-0.0217825		-0.0195624	-0.0126174	-0.0289414	0.527648			0.0433182	-0.0124944	0.00326196	0.0502335
RIFL		-0.0203478				-0.0231256	0.0132944					0.125619	0.16064		0.291002	-0.0752422		0.0256702		-0.0449984	0.0151758		-0.0770584	0.0868394		-0.0366935	-0.0198579				-0.0242652	-0.0346757			0.00500646			0.000146046		-0.0283863	0.0677249	0.0264337	-0.0185542	-0.00555746					0.0592384
RIPR	-0.0645792	-0.0397176		0.00361328								0.190144	-0.271877	-0.0864786	0.0600286	0.185567		-0.246719	0.297941		0.0321449	-0.302204		0.189473			0.500509	0.0309318		-0.00249213	0.00544652		-0.186582		-0.0387166	0.177353	-0.0710919			0.340761		-0.00933015	0.00642001	-0.0778027	0.0560933		-0.0772273
RMHL	-0.0594935	0.0201748														0.0351769					-0.0223615	-0.00352736															-0.00199011					-0.141911	-0.0129405
SIADL	-0.00679709																			0.00718515	0.0100372																											0.0185764	0.00376909
SIADR													0.0958923														0.103369												0.0689273
SIAVL		-0.0345421														0.00696243											-0.0593275				-0.179252
SIAVR	-0.00294961												0.0350105							0.000453879	-0.0178536			0.00477616																			0.0973342	0.180159				0.0494322	0.0533502
SIBDL							0.218821
SIBDR							0.083352						-0.0124612	0.00249579	-0.00328166			-0.087447			0.0361158		0.0514552		0.0129168			0.224661		-2.25e-05	-0.1241				0.000130164	-0.0396746							0.0708299			0.0424974			0.0262922
SIBVL						-0.1508		0.26202																	-0.0470398								0.160542									0.0631134	0.0103527						0.00584506
VD1	-0.0183184	0.123694		-0.00747874		-0.0621311						0.162001	0.0715139			-0.00234601					-0.00199682	0.114232		-0.0330716				-0.080563		-0.117931							0.243862					0.00497797	0.182613	0.0218948	0.0262168	-0.105785			0.0126385
[truncated: 119 more columns]

## Sheet: EDFig5a, q_val
	ADAL	ADAR	ADEL	ADER	ADFL	ADLL	ADLR	AFDL	AFDR	AIBL	AIBR	AIML	AIMR	AINL	AINR	AIYL	AIYR	AIZL	AIZR	ALA	AQR	AS1	ASEL	ASER	ASGL	ASGR	ASHL	ASHR	ASIL	ASIR	ASJL	ASJR	ASKL	ASKR	AUAL	AUAR	AVAL	AVAR	AVBL	AVBR	AVDL	AVDR	AVEL	AVER	AVFL	AVG	AVHL	AVHR	AVJL
ADAL	1.27e-13	0.539086	0.358252	0.51832	0.345851	0.458668	0.490451	0.337636	0.40703			0.589178	0.627256	0.544481	0.558083	0.544356	0.547613	0.464748	0.589981	0.496834	0.285539	0.262693	0.195194	0.529512	0.622147		0.583765	0.618469	0.263867	0.614375	0.599598	0.60741	0.630649		0.543919	0.291413	0.301458	0.618469	0.592531	0.432556	0.322944	0.584662	0.254821	0.6452	0.213583		0.4113	0.622618	0.486999
ADAR	0.625829	9.6e-13	0.619522	0.329563	0.63902	0.585918	0.623538	0.623725				0.0918454	0.415254	0.4831	0.503667	0.155954	0.51405	0.532264	0.553214	0.543482	0.0798458	0.344942	0.576304	0.17506	0.640049	0.337646	0.538056	0.444414	0.642884	0.329563	0.183765	0.572857	0.598746		0.524799	0.207675	0.641989	0.494357	0.377014	0.47082	0.262693	0.0695047	0.620804	0.177773		0.57119	0.443164	0.594052	0.552245
ADEL	0.0297886	0.566413	3.77e-11	0.026383	0.450793	0.617962			0.617619			0.389972	0.604923	0.0305926	0.495252	0.458772	0.504441	0.356703	0.513072	0.565991	0.00284544		0.622215	0.554073	0.12014		0.64386		0.609566	0.63551	0.448177		0.355322		0.599812	0.279442	0.531562	0.611158		0.585371	0.412355	0.62517	0.596071	0.638848		0.590138	0.492707	0.57887	0.511194
ADER	0.574091	0.0597048	0.356689	3.28e-08	0.537385		0.324851	0.626533	0.428261		0.584401	0.309765	0.480737	0.647962	0.544481	0.562207	0.576798	0.338823	0.429817		0.096854		0.306192		0.390842	0.512663	0.369862	0.483453	0.593601	0.636259	0.595748		0.617867		0.640619	0.582973	0.569619	0.562207		0.479405	0.368555	0.365283	0.412048	0.644009		0.248914	0.600092	0.190747	0.438414
ADFL	0.60839		0.500702	0.644319	6.03e-05		0.478766		0.131254					0.487125	0.432556		0.531989	0.451966	0.546322				0.101382		0.432179				0.438213		0.565344		0.337969			0.392327		0.151817			0.340891								0.581793
ADLL	0.577935	0.423422	0.0513898	0.444601	0.347056	1.57e-08	0.0232036	0.479498	0.576642	0.281839	0.59914	0.450793	0.386921	0.481699	0.646462	0.222416	0.428041	0.548346	0.271364	0.250384	0.609848	0.172789	0.026383	0.282298	0.000110956	0.588177	0.169963	0.436877	0.0511838		0.538056	0.346249	0.0119042	0.239046	0.569662		0.606218	0.479895		0.00260124	0.532719	0.325808	0.591551	0.322484		0.470396	0.113002	0.62277	0.112888
ADLR	0.516457	0.542654		0.384853	0.649404	0.0615204	6.68e-10	0.235441	0.576304	0.395935		0.342624	0.554722	0.341125	0.130915	0.553976	0.495672	0.387188	0.132144		0.453362		0.325152	0.557606	0.55054	0.467416	0.591009	0.497747		1.64e-05	0.313686	0.450793	0.0957362	0.00127203	0.465817	0.526937	0.566286	0.483761	0.197511	0.0722926	0.597405	0.63836	0.416673	0.415254	0.340073	0.541425	0.402816	0.607878	0.0620022
AFDL	0.377347	0.575272	0.34565	0.493073	0.340869	0.428746	0.27306	0.000229659	0.246479			0.623685	0.448173	0.640951	0.601849	0.551155	0.475255	0.627238	0.598695	0.546778	0.230816		0.485265	0.536866	0.563497	0.526285	0.0153502	0.461403	0.566798	0.552197	0.443239		0.173213			0.483977	0.16329	0.249786	0.0241106	0.583322	0.460184	0.410648	0.0922184	0.232729		0.57554	0.644302	0.55839	0.336919
AFDR	0.494955	0.547529	0.450446	0.549279	0.0711004	0.578141	0.346249	0.341836	8.28e-05	0.194087		0.627256	0.622573	0.493012	0.443628		0.254247	0.608776	0.644035	0.599971	0.21537		0.469701		0.524055		0.0791639	0.411124	0.553224	0.505724	0.595011	0.528408	0.186583		0.567269	0.106412	0.31658	0.111192		0.0155777	0.618469	0.554722	0.253686			0.605592	0.404326	0.39592	0.630227
AIBL		0.469203		0.634438		0.57143	0.619522	0.422577	0.338405	0.0177742		0.0707236	0.0039952		0.575569	0.559728					0.163217			0.0310474				0.435725				0.139277	0.588177							0.612699		0.372538	2.31e-05	0.300216			0.48029	0.447895	0.262485
AIBR		0.620701	0.569662				0.0942437				0.187379	0.447895	0.141494			0.138505									0.608388			0.591534		0.341061	0.502765				0.585922	0.0859183		0.457908			0.441339	0.644423	0.565811	0.542563		0.548227			0.44811
AIML	0.303717	0.455943		0.611158	0.525896	0.282127	0.640326	0.119133	0.334927	0.55355	0.410359	1.72e-27	4.96e-08	0.606711	0.53394	0.143191	0.217723	0.604178	0.548936	0.458882	0.525925		0.60782	0.566798	0.582973	0.595554	0.650215	0.573677	0.604419	0.097535	0.171838	0.0126964	0.499872		0.547529	0.174745	0.524799	0.588156		0.252594	0.457058	0.329634	0.0192555	0.337827	0.269013	0.636903	0.455874	0.585515	0.365283
AIMR	0.611158	0.611158	0.547094	0.390279	0.510926	0.389201	0.635786		0.259513	0.407331	0.407639	1.33e-08	5.91e-35	0.308282	0.644832	0.531952	0.215001	0.594765	0.259496	0.46909	0.41318	0.259185	0.412964	0.586173	0.645565	0.592328	0.424512	0.392327	0.470396	0.555542	0.0115618	0.352166	0.604419		0.586652	0.0405069	0.545856	0.581641	0.591749	0.598695	0.551762	0.501933	0.639615	0.36649	0.457908	0.529547	0.379904	0.467163	0.628385
AINL	0.49565	0.626562		0.561448	0.560962	0.460416	0.488092	0.509799				0.166319	0.421537	3.3e-11	0.621984		0.644385	0.239289	0.553505	0.607878	0.20426		0.561416	0.415365	0.530441	0.59649	0.547295	0.43348	0.6452	0.48455	0.634308	0.525838	0.517389	0.580497	0.622197		0.577935			0.424748	0.547613	0.381492	0.450853	0.533393		0.618275	0.644035	0.406264	1.54e-07
AINR	0.54279	0.64796		0.573746			0.575166	0.625334		0.634248		0.639939	0.638108	0.308052	0.000153785	0.257199		0.514561	0.222186	0.615507	0.464942	0.214108	0.0394449	0.474852	0.218509	0.61738	0.503357	0.42933	0.510614	0.472509	0.564412		0.552197		0.611719	0.402614	0.345904			0.625289	0.0333353	0.0195342	0.6179	0.462275	0.0877672	0.417323	0.560549	0.00517184	0.525784
AIYL	0.568239	0.433637			0.544392		0.569662	0.55355				0.548812	0.412964	0.125637	0.462178	1.79e-07	0.599812	0.212654	0.473988		0.601831	0.136834	0.585881	0.39889	0.616265		0.230324	0.531319	0.533393	0.590319	0.395583	0.0922511	0.47346		0.37008	0.458013	0.341985	0.458625	0.564493	0.509754	0.421435	0.539348	0.322933	0.451274	0.324172	0.214624	0.426013	0.589692	0.519171
AIYR	0.604953	0.481164	0.415254	0.631311	0.00680937		0.131343	0.616772				0.33275	0.477244	0.623685		0.00034859	0.000368097	0.541316	0.632884	0.257199	0.275344			0.500932	0.596804				0.581444	0.298419	0.166319						0.253405		0.570242		0.430468	0.57939	0.567995	0.64068	0.119569	0.570285	0.532924		0.31873
AIZL	0.472873	0.558083	0.581536	0.621984	0.593565	0.4113	0.422577	0.331534	0.566546			0.122756	0.159594	0.558741	0.503258		0.419346	1.63e-15	3.57e-08	0.307749	0.33281		0.529633	0.28383	0.628765	0.629092	0.620606	0.575558	0.569662	0.610744	0.608246		0.638848	0.251695	0.41449	0.584713	0.625792	0.391287	0.11793	0.405757	0.458013	0.483761	0.277808	0.0594158		0.584713	0.488453		0.645949
AIZR	0.294092	0.0647087	0.627358	0.271418	0.412139	0.207603	0.557281		0.579058				0.126524	0.574476	0.645541		0.404342	0.102283	1.55e-21		0.384187		0.629435	0.551373	0.556513	0.620944	0.354555	0.59764	0.637789	0.611004	0.563332		0.458013	0.328349	0.59463	0.227049	0.59535	0.501856		0.6337	0.570242	0.311373	0.526776	0.582134		0.644268	0.584085	0.507654	0.589608
ALA	0.574652	0.638968				0.457908	0.33144	0.606218				0.378584	0.264059		0.594439	0.603621	0.572352		0.229042	0.0513898	0.562279		0.617962	0.365298	0.233008	0.501641	0.445217				0.562207	0.192585	0.415254		0.49832			0.257084		0.24499		0.621989	0.644009	0.541272		0.279165	0.608422		0.172775
AQR	0.25862	0.50523	0.591984	0.0983988	0.395126	0.624402	0.21576	0.609169	0.301051	0.404326	0.389972	0.620606	0.101197	0.616862	0.615147	0.553224	0.612842	0.0335741	0.478224	0.533393	5.22e-39	0.634248	0.441935	0.599073	0.544392	0.468373	0.650005	0.551762	0.467834	0.576717	0.37923	0.444414	0.567887	0.250816	0.604952	0.290979	0.584085	0.530972		0.449841	0.515001	0.620701	0.643283	0.644319	0.508901	0.64415	0.116285	0.190747	0.44842
AS1	0.0288497	0.249537				0.601379	0.162561			0.366603			0.479762	0.552573	0.511152	0.301293	0.556513		0.5758		0.565144	0.00586824					0.620944		0.50727		0.565913						0.551762					0.630242	0.192585	0.631707		0.213248
ASEL	0.641348	0.391133	0.236863	0.581444	0.558422	0.375746	0.421231	0.574091			0.2591	0.403439	0.541099	0.597906	0.572778	0.226209	0.424502	0.340976	0.585638	0.551762	0.569193	0.590323	1.41e-10	0.24689	0.00630125	0.462944	1.74e-14	0.352976	0.581444	0.645565	0.45305	0.415803	0.500908		0.518099	0.58679	0.627256	0.325926	0.258064	0.601379	0.0085098	0.408938	0.0289051	0.0185461		0.622147	0.0510556	0.621523	0.384853
ASER	0.35147	0.64386	0.439507	0.403154	0.563284	0.230076	0.645631	0.4113				0.618226	0.173213	0.588735	0.184448	0.485515	0.481272	0.630174	0.61127	0.507654	0.609202		0.011803	8.31e-09	0.0800759	0.443699	0.00154499	0.0248176	0.547288	0.0550596	0.643778	0.0174493	0.301299		0.587886	0.618534	0.645837	0.197511		0.24432	0.198631	0.000218065	0.286856	0.571751	0.499911	0.640049	0.352752	9.57e-05	0.577344
ASGL	0.570285	0.318104	0.554767		0.0210539	0.114502	0.00478412	0.356967	0.307233	0.350064		0.337173	0.524791	0.141704		0.27171	0.509053	0.194888	0.588735	0.102129	0.405776	0.468097	0.501856	0.500551	1.84e-16		0.0413566	0.240103	0.000564709	0.0071551	0.492646	0.633393	0.608269			0.548812	0.607989	0.454218	0.630661	0.501856	0.00940207	0.541055	0.198902	0.0448345		0.320054	0.6179	0.533393	8.44e-09
ASGR	0.6181	0.39889	0.348058	0.443575	0.556513		0.461915	0.465838	0.0903192			0.566139	0.349059	0.274006	0.559265	0.309192	0.32465	0.450446	0.413873	0.649276	0.632136		0.0155262	0.0246338	0.102106	0.000386584	0.153471	0.113846	0.17506	0.241865	0.610119	0.400519	0.447707	0.407024		0.145271	0.53212	0.00239809	0.501935		0.483761	0.588347	0.269013	0.515772		0.404342	0.444601	0.581444	0.354115
ASHL	0.42443	0.519091	0.2591	0.619796	0.504422	0.12754	0.150871	0.605678	0.626932	0.40064	0.143074	0.433871	0.565825	0.130865	0.52146	0.352166	0.256061	0.336919	0.612489	0.254088	0.173656	0.581793	4.68e-07		0.217209	0.582134	1.47e-36	0.147935	0.536479	0.432708	0.302461	0.0821454	0.000948522	0.389809	0.1289	0.4279	0.0183157	0.102275	0.11201	0.0933343	0.00775991	0.0630725	0.0827339	0.0342477		0.216705	0.299644	0.447021	0.606218
ASHR	0.0966599	0.590294		0.630507		0.142266	0.346992	0.268828	0.640075	0.000285389		0.516447	0.509516	0.598746	0.583981	0.122451	0.526412	0.488658	0.421439		0.141704		0.089824	0.531562	0.613059	0.577538	0.0502143	5.64e-13	0.541099	0.472434	0.588621	0.578606	0.167713	0.551762	0.294126	0.424159	0.0479255	0.0586192		0.251695	0.389933	2.65e-05	0.0091054	0.0114538	0.159109	0.409689	0.541055		0.548546
ASIL	0.462761	0.384548	0.470106		0.435937	0.52982	0.629092	0.397845	0.641348			0.632884	0.458625	0.506387	0.599582	0.544786	0.561608	0.568001	0.27591	0.536866	0.49832		0.506387	0.0429007	0.0313958	0.544602	0.647997		1.57e-08	0.0653038	0.592115	0.591294	0.509608		0.589981	0.450805	0.101121	0.632235			0.442601	0.165346	0.351199	0.448075	0.371795	0.34565	0.311755		0.00622107
ASIR	0.584713	0.462494	0.157448	0.254247		0.0149993	0.000281766	0.524799			0.408109	0.598951	0.332818	0.57158	0.515204	0.49546		0.450793	0.202987		0.621984		0.59734	0.369764	0.00159555	0.377023	0.388547	0.649527	0.395583	2.43e-16	0.581719	0.0742851	0.525925		0.624845	0.576304	0.337689	0.503357	0.555102	0.520741	0.432119	0.543231	0.159737	0.581444	0.616772	0.285879	0.1954		0.110308
ASJL	0.615943	0.540435	0.59649	0.435725	0.228649	0.526285	0.162159	0.595062	0.522186				0.450793	0.630065	0.429034	0.568001	0.562325	0.591751	0.638021		0.612418		0.209767	0.55296	0.428983	0.643283	0.612699	0.622573	0.0234865	0.625159	1.33e-09	0.286225	0.630732		0.28329	0.596164	0.641807	0.58706	0.483112	0.553891	0.184448	0.149323	0.308388	0.606218		0.506152	0.200466	0.584662	0.53263
ASJR	0.550834	0.545468				0.457016	0.264059	0.482157				0.236288	0.102106	0.220189	0.56236	0.27171		0.306758	0.601379	0.222447			0.463499	0.613698	0.417323	0.302019	0.553224	0.397845	0.352166	0.389304	0.644808	6.43e-09	0.620243		0.305545	0.584713	0.112753	0.49474		0.554456	0.594617	0.589865	0.249537	0.646693	0.279165	0.450793	0.533713	0.615943	0.601849
ASKL	0.180684	0.432739		0.638108	0.0343651	0.272537	0.00124691	0.28383	0.605678	0.133452		0.412008	0.630285	0.560889	0.606758		0.34893	0.52146	0.238596	0.592947	0.615899		0.429391	0.549279	0.283416	0.409998	0.252594	0.567741		0.301299	0.207438	0.0311681	1.43e-19		0.606726	0.634438	0.540738	0.340012		0.496423	0.426712	0.57158	0.431383	0.634401		0.490451	0.304046	0.604991	0.398892
ASKR	0.416372	0.526479		0.435725		0.00413138	0.461837		0.59649	0.345851		0.235054	0.474414	0.434254	0.384187		0.611158	0.252734	0.527114	0.379376	0.496313		0.640249	0.301299	0.390842	0.572069	0.623685	0.0939312		0.355743	0.565825	0.507241	0.0177559	0.0238962	0.568268	0.437674	0.601849	0.52146	0.538681	0.397559	0.626228	0.580817	0.562991	0.461789		0.279189	0.327676	0.143443	0.248402
AUAL	0.639793	0.524878		0.258204	0.468093		0.244925	0.447707				0.195528	0.486924	0.343509	0.599582	0.339079	0.446226	0.546112	0.596071		0.106298		0.0922184		0.581053		0.433914	0.256018		0.19953	0.259513	0.322837	0.213163		1.94e-05	0.0152057		0.348604	0.62779	0.334868	0.535561	0.552067	0.00097686	0.0676107		0.482354	0.255763	0.529512	0.15778
AUAR	0.620606	0.632383	0.501856	0.493174	0.432119		0.392319		0.408665			0.344942	0.00017019		0.534358			0.447707	0.510926		0.548812		0.559507		0.631108	0.127114	0.499933	0.436016	0.52146	0.63916	0.11201	0.554565	0.514164		0.617956	0.000143093		0.584713		0.0471161	0.577935	0.588177	0.022402	0.523103		0.0461647		0.543467	0.560398
AVAL	0.576728	0.605589	0.456849	0.448173	0.580421	0.614079	0.269013	0.341125	0.349794		0.59764	0.474637	0.479499	0.64915	0.458013	0.457302	0.526953	0.590692	0.634438		0.507654	0.377146	0.367094	0.536918	0.604774	0.557834	0.0193399	0.383644	0.553505	0.520843	0.445207	0.321929	0.538956	0.325926	0.472294	0.510528	0.000111226	0.264817		0.555542	0.622215	0.597163	0.0322371	0.483453	0.403702	0.587997	0.521386	0.625304	0.528408
AVAR	0.42063	0.556439	0.640075	0.633534	0.310259	0.517389	0.493821	0.259844	0.428843	0.108097		0.236157	0.554585	0.513052	0.458625	0.634438	0.435038	0.575557	0.175633	0.44596	0.439243		0.090325	0.0302238	0.642634	0.0354494	0.562859	0.0620022	0.570242	0.540292	0.579341	0.277319	0.404326		0.501935	0.608362	0.122756	1.86e-05		0.614514	0.457383	0.59649	0.017411	0.0010383	0.28383	0.613234	0.639817	0.33744	0.469308
AVBL	0.590972	0.434317		0.555542	0.335541	0.527209	0.272884					0.590972	0.537979	0.447707		0.584967	0.537038	0.264093	0.568437		0.536866	0.519401	0.238596	0.1954	0.376988		0.194066		0.57588	0.541187	0.596804	0.154506	0.418076			0.436814	0.636614		0.141494	0.613925	0.61738	0.457277	0.512361	0.63417	0.604444	0.591294	0.435937		0.450793
AVBR	0.422654	0.507727		0.357261	0.425573		0.403594	0.552245				0.447895	0.546156	0.312965	0.374661	0.640822		0.606758	0.42389		0.62277	0.643849			0.135264		0.541316			0.418042	0.309511	0.27847	0.514838		0.626533	0.611206	0.598283			0.180773		0.599598	0.553702			0.627256	0.461403		0.461741
AVDL	0.636496	0.135977	0.180304	0.619773		0.622798	0.173295	0.618695	0.445	0.450384	0.615785	0.461789	0.12014	0.151015	0.558951	0.449836	0.625738	0.31758	0.0154143	0.289481	0.0830835		0.00413138	0.598695	0.623685	0.455423	1.36e-09	0.449841	0.605589	0.427152	0.421439	0.0208377	0.487012	0.435067	0.636496	0.126354	0.188754	0.52062		0.630926	2.74e-15	0.00154064	0.0164626	0.263878		0.138568	0.143078	0.149327	4.75e-12
AVDR	0.642041	0.243732	0.617258	0.597746	0.241595	0.511194	0.611158	0.535158	0.208342	0.424748	0.232031	0.564412	0.506506	0.552573	0.518099	0.534157	0.534946	0.48396	0.615027	0.487059	0.586602	0.615953	0.198029	0.596164	0.587306	0.507297	0.36774	0.59649	0.443789	0.0109262	0.00698863	0.553224	0.630196		0.493778	0.573746	0.634248	0.524491	0.62277	0.0598583	0.0549299	1.61e-23	0.225415	0.618533	0.575558	0.530236	0.445	0.017411	0.22752
AVEL	0.282878	0.160459	0.315699	0.592708	0.310081	0.553224	0.320477	0.121669	0.360495	0.130419	0.451562	0.400289	0.544331	0.552573	0.211888	0.220464	0.553224	0.325152	0.263074	0.0727268	0.173656	0.285774	0.609566	0.307702	0.282785	0.000309364	2.65e-09	0.450384	0.239241	0.630986	0.376788	0.0712177	0.569662	0.279165	0.15035	0.513465	0.00023128	0.0360706	0.625924	0.0360706	0.0343441	0.244051	1.75e-62	1.06e-05	0.385806	0.464085	0.186271	0.322837	0.461789
AVER	0.0313958	0.228852	0.583434	0.463466	0.022402	0.207721	0.555204	0.253218	0.0118274	0.635387	0.458013	0.605834	0.148181	0.571346	0.180002	0.537589	0.618578	0.637272	0.471708	0.500805	0.193456	0.28165	0.389974	0.512805	0.587367	0.0408106	0.00560025	0.0335142	0.257303	0.28704	0.53304	0.579717	0.580709	0.444414	0.509623	0.164996	0.26758	0.0185897	0.218152	0.238642	0.442795	0.069918	0.000148423	4.04e-51	0.11366	0.588347	0.447707	0.595011	0.196345
AVFL	0.488611							0.626481				0.567863	0.612051	0.0892601		0.606711		0.366858			0.552573			0.593565				0.592947		0.408665	0.420845	0.512663	0.247512		0.179517		0.581444			0.60698			0.427078	0.429203	0.0386227		0.552752		0.281176
AVG	0.612949	0.608433	0.556839	0.491134	0.365283	0.0836404	0.579327	0.458013	0.552752		0.274092	0.387211	0.588347	0.443699	0.338688	0.476752	0.486365	0.417323	0.525925	0.262693	0.537873	0.233392	0.614471	0.51286	0.614285	0.416702	0.524722	0.609169	0.605589	0.62873	0.473988	0.575538	0.620701	0.594057	0.455965	0.483453	0.591818	0.511194	0.636155	0.611206	0.576728	0.58884	0.61127	0.237923	0.220464	2.94e-11	0.646773	0.172859	0.381563
AVHL	0.44779	0.251695	0.627659	0.637568	0.451318	0.0435852	0.596704	0.426999				0.381752	0.594052	0.0127709	0.649688	0.341061	0.498824	0.580652	0.599992	0.426663	0.289164	0.604364	0.556233	0.63916	0.035792	0.378532	0.330564		0.37178	0.444315	0.154423	0.518607	0.461789		0.584401	0.491134	0.331534	0.580795	0.178414	0.454668	0.644472	0.332587	0.53878	0.621292		0.510775	7.99e-05	0.627528	9.91e-06
AVHR	0.331752	0.438105	0.402269	0.581444	0.283251	0.0964284	0.373023	0.229202	0.605834	0.287724		0.476604	0.531459	0.577638		0.254383	0.574517	0.0586832	0.169432	0.60001	0.521057	0.31802	0.0504507	0.592256	0.242385	0.26266	0.0759632	0.183765	0.148639	0.604991	0.128855	0.534946	0.264059		0.521386	0.467411	0.443789	0.194457	0.484651	0.42131	0.645565	0.531417	0.492895	0.46098		0.458013	0.566798	3.18e-05	0.63988
AVJL	0.386921	0.593628	0.28724	0.435937	0.338327	0.483453	0.220464	0.191458	0.621777	0.570848	0.535158	0.444882	0.043192	0.0734312	0.301293	0.556513	0.104203	0.537489	0.406264	0.485291	0.455838	0.534946	0.00463583	0.569662	0.139277	0.50743	0.041924	0.481164	0.516748	0.543749	0.409472	0.49833	0.578759	0.382124	0.638369	0.503258	0.378047	0.470396	0.143873	0.0742009	4.76e-07	0.00269539	0.011383	0.102129	0.555204	0.517591	0.000593772	0.00158115	2.96e-52
AVJR	0.433562	0.421439	0.536479	0.1577	0.0303079	0.483761	0.239241	0.494949		0.648271	0.559938	0.421963	0.0481063	0.526947	0.0142849	0.622618	0.463332	0.0197722	0.209767	0.507096	0.419537	0.616772	0.0246139	0.53005	0.343347	0.0157459	0.00284544	0.499407	0.338823	0.0818831	0.504324	0.59403	0.375846	0.468187	0.573677	0.354607	0.591614	0.604953	0.514022	0.438213	0.00126724	1.98e-11	0.110185	0.172789		0.550834	0.12754	0.000264129	0.0041724
AVKL		0.0871059	0.429034	0.629143		0.647997	0.604991	0.559728				0.605219	0.544392	0.62567		0.620944		0.56877	0.34048	0.556526	0.374076		0.554585	0.220205	0.365283	0.541316	0.629092	0.486999	0.57158	0.516171	0.367094		0.549135		0.649647	0.575591			0.550525			0.605279	0.62634	0.455231		0.53638	0.412139		0.110649
AVKR	0.588177	0.522121	0.557131	0.478253	0.569511		0.575166	0.531459				0.636996	0.513465	0.556439	0.642234	0.450793	0.617647	0.390892	0.507702	0.47344	0.506295		0.519091	0.378101	0.536866	0.409129	0.524722	0.325549	0.51511	0.438213	0.630174	0.544617	0.497602		0.510357	0.508266	0.60839	0.492895		0.406081	0.589981	0.136636	0.307233	0.528003	0.0130375	0.267154	0.393245	0.470396	0.471449
AVL	0.532487	0.140842														0.605824					0.603759	0.404342					0.585482	0.618087									0.418009				0.402492	0.276059	0.119394	0.637442					0.635916
AWAL	0.59764	0.645949	0.22269	0.239173	0.161506	0.14015	0.431269	0.37474	0.596894	0.416702		0.130915	0.51461	0.373411	0.412139		0.57119	0.139978	0.613453	0.590615	0.259513		0.00848849		0.0734312	0.366374	2.82e-06	0.0908045	0.341497	0.575236	0.604952	0.0427916	0.25331		0.234638	0.223803		0.301418		0.541272	0.00273246	0.0925656	0.0798458	0.426917		0.633121	0.302804	0.486365	0.576852
AWAR	0.595928	0.527726	0.645565	0.484116		0.514262	0.590615	0.00100651		0.36311		0.45305	0.522248	0.635387	0.605678	0.611158	0.588177	0.587886	0.645457	0.487059	0.534965		0.0602009	0.616105	0.596302	0.637105	0.117648	0.611748	0.291857	0.450446	0.552752	0.263878	0.187888	6.18e-05	0.451939	0.154234		0.563497			0.233914	0.0559746	0.381148	0.070044		0.614514	0.540496		0.240513
AWBL	0.406264	0.620701	0.521285	0.595206	0.274006	0.279165	0.301299	0.0610246	0.218152	0.0260834	0.488369	0.522675	0.438213	0.21576	0.0452678	0.473561	0.474947	0.090026	0.565584	0.464126	0.374076		0.00070224	0.237048	0.192585	0.0339483	8.68e-16	0.0544963	0.530472	0.400289	0.572925	0.620843	9.43e-08		0.343092	0.404508	0.266648	0.172656	0.62277	0.536866	0.0109512	0.180607	1.93e-05	0.0209062	0.408233	0.413475	0.198902	0.308601	3.11e-05
AWBR	0.635268	0.294126	0.365757	0.591817	0.530272	0.00969965	0.322441	0.0821288	0.00157828	0.487266	0.141513	0.337685	0.572754	0.475255	0.614706	0.572704	0.533759	0.37108	0.479629	0.609972	0.494592	0.620988	3.02e-09	0.074078	0.14807	0.101121	1.03e-05	0.0818831	0.486999	3.25e-05	0.356964	0.104224	3.72e-05	0.11606	0.450793	0.0502316	0.0380561	0.120842	0.61738	0.00062375	0.535579	7.39e-05	0.0475946	5.74e-09		0.421181	0.536866	0.231004	0.000757528
AWCL	0.279633	0.567464	0.402004	0.635724	0.59649	0.649276	0.61388	0.634438	0.574091	0.256824		0.587886	0.269472	0.635915	0.254971	0.599073	0.00487937	0.413475	0.552245	0.504938	0.57158	0.417725	0.186306	0.172789	0.553224	0.339549	0.00742739	0.00654128	0.632884	0.589999	0.0407426	0.0859183	0.226399	0.190747	0.630949	0.501856	0.417773	0.592687		0.483761	0.638534	0.133216	0.051525	0.243237		0.632397	0.337646	0.469962	0.296475
AWCR	0.579341	0.431271	0.515001	0.425553		0.434702	0.496819	0.234216	0.163384	0.541605	0.448732	0.64386	0.566798	0.388647	0.630285			0.602955	0.428374		0.537973		0.0279019		0.0122944		0.101818	0.277319	0.42383	0.583521		0.140898	0.184039		0.577677	0.626434	0.00466281	0.531562		0.495672	0.634845	0.364319	0.0863736	0.34565		0.614375	0.517591	0.641989	0.0424275
BAGL	0.546726	0.614928	0.495648	0.620243	0.616282	0.448177	0.0569237					0.281663	0.345904	0.0918531	0.554982		0.0189617	0.520028	0.349093	0.355322	0.466665		0.497747	0.508646	0.614798	0.622618	0.598746	0.496423	0.0164333	0.499523	0.555651	0.531754	0.574107	0.0370691	0.499075	0.584192	0.554687	0.0413566		0.458203	0.549279	0.310648	0.1563	0.563252		0.630732	0.63544	0.349406	0.630227
BAGR	0.5937	0.482157		0.640419	0.0150332	0.25935	0.587886			0.505559		0.0171538	0.615454	0.51816	0.529475		0.357261	0.403134	0.493174	0.630429	0.60064		0.546726	0.115367	0.634438	0.340891	0.38631	0.483204	0.52646	0.603016	0.214673	0.588735	0.140898	0.555542	0.277367	0.555582	0.531562	0.630285	0.604953	0.148518	0.6168	0.54114	0.340891	0.512657		0.356319		0.473731	0.551742
CEPDL	0.568239	0.642234		0.348844		0.544392	0.467688					0.154744	0.515795	0.406067	0.603731			0.608362	0.591787	0.569619	0.580497		0.449687	0.538325	0.517741	0.608448	0.555802	0.342533	0.507488	0.644319	0.576115		0.104343		0.627872	0.488661	0.571892	0.518613		0.551873	0.533393	0.491538	0.390842	0.0955621		0.444414	0.311755		0.449841
CEPDR	0.483453	0.590365		0.605834		0.568845				0.598695		0.620243	0.355322	0.588313	0.596894	0.526489	0.492889	0.496754	0.587271	0.612718	0.584401	0.547982	0.313686	0.633534	0.569193	0.300216	0.636899	0.358778		0.332818	0.569211	0.440248	0.541303	0.533182	0.62517	0.592708	0.626562	0.0231523		0.4113	0.380703	0.627762	0.53212	0.202718		0.329551	0.555468	0.585203	0.00216444
CEPVL	0.53212	0.566158	0.439236	0.309442	0.366603	0.27748	0.623721	0.418156	0.276082		0.534965	0.575569	0.599971	0.400547		0.426999	0.281813	0.459241	0.605081	0.607244	0.530219		0.584464	0.501933	0.375976	0.599332	0.179517	0.642251	0.370548		0.313297		0.476604		0.457908	0.541099	0.639166	0.620701		0.514561	0.64068	0.229809	0.493821	0.361076		0.34893	0.517591	0.650136	0.610119
CEPVR	0.587856	0.568845	0.536866	0.206326		0.500238	0.352166	0.431714			0.173389	0.611972	0.592687	0.452671	0.634575	0.587367	0.475894	0.243364	0.474947		0.422577	0.564557	0.408665	0.558477	0.464363	0.551349	0.446226	0.589981	0.0934218	0.560421	0.566286	0.640033	0.22752		0.468294	0.626274	0.178248	0.501933		0.580817	0.23954	0.606218	0.585985	0.0287494	0.428904	0.144015	0.643932	0.623538	0.63152
DA1	0.373505	0.189583	0.126702			0.396146	0.421435	0.455259		0.454187	0.605589	0.574391	0.172803		0.458882	0.431271		0.305178			0.562475	0.606827	0.630174	0.641988	0.476189		0.348844	0.560085		0.570361	0.469037	0.428109		0.204511		0.456948	0.172789	0.111489		0.566483	0.63768	0.171122	0.249705	0.544157	0.518099	0.615507	0.46402		0.345032
DB2	0.309982	0.281026	0.598746	0.23299		0.468294	0.646773		0.461741	0.553224		0.119169	0.304046	0.487851	0.618565		0.607358		0.300216		0.380281		0.640075	0.551762	0.456697		0.61846	0.407594	0.606205	0.574517	0.53394	0.425372	0.618469		0.594052	0.0485257	0.359148	0.374486		0.60839	0.616336	0.456261	0.59734	0.387831		0.0909774	0.122451	0.589382	0.36192
DD1	0.59631	0.459197				0.265254					0.0307231	0.645444	0.481144	0.626323		0.587264		0.474254	0.565355	0.336366	0.536243	0.603706		0.448173	0.434595	0.518108	0.572778		0.279647		0.189676	0.234638	0.450793	0.386199			0.557834	0.156127	0.49321	0.608422		0.403327	0.535759	0.625498		0.479629	0.573746	0.599589	0.401327
FLPL	0.55296	0.0647087	0.0126268	0.472945	0.549094	0.448177	0.582993	0.484856	0.407629	0.186148	0.237914	0.40826	0.274353	0.589981	0.491134	0.567396	0.401245	0.132143	0.634248	0.418906	0.00133363	0.586096	0.529665	0.361076	0.37606	0.639687	0.566139	0.364231	0.607282	0.466975	0.408665	0.431383	0.192274		0.60546	0.142816	0.619522	0.582266	0.548828	0.59734	0.418076	0.48359	0.45864	0.390842	0.578053	0.350982	0.63874	0.342633	0.34048
FLPR	0.594052	0.604672	0.608838	0.170184	0.568181	0.604061	0.608422	0.409656		0.221352		0.534405	0.158336	0.563716	0.604419	0.510926	0.618498	0.180773	0.383917	0.408264	0.00722668	0.364319	0.336518	0.602476	0.638534	0.180823	0.645765	0.641348	0.434635	0.377798	0.584401	0.272596	0.418399		0.510307	0.497747	0.58906	0.602264	0.548812	0.581299	0.00344155	0.0343441	0.475828	0.583978	0.390842	0.352556	0.47346	0.101816	0.383644
I1L	0.21158	0.494386	0.614985	0.390892	0.500238	0.547682	0.300918	0.475255	0.392231	0.544392	0.63608	0.238815	0.253625	0.543919	0.39972	0.614514	0.505559	0.312965	0.192052	0.572266	0.320757		0.404714	0.543226	0.477244	0.583296	0.0380561	0.473172	0.216569	0.438105	0.141405	0.336061	0.184448	0.581907	0.596582	0.435725	0.564371	0.376842	0.467416	0.575558	0.326181	0.456849	0.129128	0.0623839	0.58064	0.314116	0.231004	0.547529	0.00833228
I1R	0.139978	0.236111	0.446149	0.358907	0.413298	0.458882	0.523147	0.517741	0.589872	0.601849	0.505781	0.251626	0.233614	0.390842	0.422379	0.369322	0.55247	0.444402	0.46078	0.626562	0.103504	0.607467	0.231044	0.591294	0.538626	0.541822	0.222186	0.225774	0.341836	0.260679	0.41688	0.499523	0.286454	0.530219	0.61388	0.327899	0.248994	0.436313	0.587886	0.566798	0.296997	0.0924702	0.0393393	0.14658	0.649527	0.309511	0.52146	0.57887	0.0164333
I2L	0.451939	0.493778	0.62187	0.486999	0.386713	0.589692	0.43961	0.382124	0.580795	0.345032	0.607766	0.541605	0.498762	0.622147	0.568239	0.382891	0.606758	0.449841	0.128093	0.570242	0.349837		0.621821	0.409656	0.442601	0.521256	0.558083	0.495143	0.395935	0.52146	0.575557	0.169727	0.560398	0.489706	0.297332	0.468294	0.640313	0.198906	0.579742	0.639129	0.574912	0.117648	0.623605	0.213359	0.496072	0.463383	0.52146	0.531621	0.520643
I2R	0.304651	0.446185	0.609202	0.551373	0.57887	0.573863	0.541272	0.585985	0.505245	0.630174		0.418943	0.526412	0.555651	0.177778	0.636259	0.576432	0.605834	0.613485	0.634916	0.415254		0.596804	0.514345	0.552573	0.473539	0.552028	0.615953	0.546726	0.204066	0.597746	0.34893	0.32968	0.457122	0.566562	0.616015	0.635915	0.341836	0.538325	0.581444	0.37178	0.382905	0.447895	0.478995	0.574292	0.621292	0.104495	0.458708	0.145584
I3	0.632136	0.536479	0.305178	0.591717	0.608422	0.291212	0.587472	0.611158	0.428524		0.562137	0.261047	0.536723	0.428983	0.609554	0.375608	0.474939	0.0605767	0.249705	0.0712177	0.552573	0.545632	0.566139	0.546634	0.298419	0.569109	0.62497	0.422577	0.590615	0.610906	0.502151	0.495706	0.27694	0.420381	0.605589	0.635915	0.555102	0.548539		0.645698	0.437912	0.605668	0.536723	0.220681		0.397438	0.541316	0.335997	0.50743
I4	0.593765	0.5119	0.120914	0.615931	0.578204	0.450793	0.627489	0.62327	0.644702	0.359706		0.447021	0.0859183	0.386651	0.28383	0.432586	0.428904	0.570242	0.530219		0.611097		0.614375	0.129128	0.455259	0.126016	0.481164	0.612243	0.117648	0.180443	0.589872	0.620243	0.24499	0.393155	0.283437	0.472454	0.486	0.53474		0.444414	0.524491	0.55033	0.301474	0.635899	0.553224	0.415254	0.329286	0.588886	0.479629
I6	0.557685	0.603327	0.540152	0.468294	0.473539	0.618534	0.533787	0.483112	0.568877		0.526285	0.284752	0.202987	0.193736	0.338795	0.517591	0.569211	0.405809	0.611158	0.346883	0.484029		0.619722	0.0257671	0.507805	0.432556	0.525089	0.606439	0.566798	0.638652	0.51461	0.590824	0.592229	0.320467	0.617068	0.513052	0.59734	0.473055	0.648574	0.631108	0.450853	0.638021	0.504938	0.1658	0.590323	0.574091	0.629029	0.626274	0.557195
IL1DL	0.416084	0.556184	0.112688	0.453362	0.626235	0.247512	0.530499	0.312732	0.446732	0.304046		0.473533	0.421963	0.574091	0.562315	0.616664	0.620243	0.234216	0.412048	0.395835	0.454277		0.537873	0.00864974	0.604189	0.462761	0.598393	0.210418	0.432499	0.384225	0.27306	0.128855	0.17506	0.242242	0.364715	0.608246	0.434317	0.395963		0.611206	0.158144	0.131761	0.375015	0.272537	0.461789	0.590348	0.581444	0.458625	0.341713
IL1DR	0.143232	0.301592	0.553976	0.465069	0.347056	0.574835	0.416104	0.148291	0.130046			0.516455	0.33281	0.353484	0.499075	0.0888573	0.594052	0.379883	0.59618		0.482818	0.554585	0.234244	0.233315	0.529665	0.413298	0.510022	0.487125	0.473988	0.2433	0.621984	0.523377	0.627973	0.409505	0.426917	0.557834	0.247491	0.493957		0.220205	0.457833	0.133885	0.11858	0.527259		0.625738	0.644523	0.287936	0.402614
IL1R		0.646996		0.634438		0.229436	0.347005					0.27374	0.619522						0.610119		0.621618		0.623839		0.632319		0.483761		0.541272	0.240103		0.479947	0.635419		0.524	0.352738		0.625498	0.63916	0.360228		0.614928	0.498107	0.605834		0.638848			0.451652
IL1VL	0.621292	0.576633	0.649404	0.606218	0.29175	0.436814	0.473655	0.597114	0.558083	0.259053	0.616272	0.589872	0.416372	0.557604	0.38631	0.207539	0.61846	0.392327	0.173213	0.645292	0.576766		0.508491	0.548539	0.646794	0.626931	0.400547	0.611158	0.566798	0.53263	0.353002	0.343064	0.620701		0.391204	0.280577	0.446746	0.624499	0.623538	0.48326	0.599582	0.530011	0.588735	0.514096	0.416372	0.568001	0.447932	0.479947	0.480119
IL1VR	0.565219	0.138412	0.51816	0.235431	0.599073	0.0597965	0.649485	0.611158	0.610349	0.629235	0.511194	0.349093	0.437681	0.644832	0.535574		0.456366	0.64068	0.158883	0.570075	0.597746		0.377014	0.616345	0.569717	0.630242	0.569662	0.365717	0.483453	0.572778	0.607878	0.400519	0.535561	0.515204	0.192914	0.258399	0.0381953	0.359798	0.289289	0.54003	0.399966	0.366348	0.402091	0.483693		0.449611	0.619522	0.643523	0.467046
IL2DL	0.552138	0.598695	0.612842	0.518088	0.539286	0.514139	0.479629	0.648574	0.614471		0.322441	0.589879	0.528969	0.559728	0.635565	0.641599	0.460911	0.573017	0.643492	0.557382	0.448173		0.560889	0.594368	0.361356	0.385806	0.53607	0.573863	0.388873	0.638848	0.548539	0.384187	0.64994	0.38631	0.573676	0.511186	0.345904	0.630732		0.618469	0.571812	0.368895	0.45616	0.500363	0.645565	0.525925	0.512657	0.594407	0.439507
IL2DR	0.628166	0.620677	0.0889544	0.616015	0.470106	0.565361	0.546156	0.545995	0.488453	0.604672		0.610349	0.587886	0.405776	0.526751	0.529223	0.566286	0.621749	0.461542	0.154234	0.588177		0.601063	0.624611	0.482508	0.629092	0.52146	0.570361	0.416673	0.408665	0.429817	0.395126	0.623538	0.518388	0.555585	0.64796	0.551762	0.542079	0.390551	0.585922	0.637577	0.269754	0.571893	0.615146		0.298338	0.608246	0.56236	0.526178
IL2L		0.588735		0.57158		0.616753	0.508124		0.535158	0.570285		0.365283	0.622215	0.566643	0.447021		0.49353	0.612227	0.604953	0.628991			0.381893	0.460581		0.645647	0.0148524	0.357217	0.393416		0.509075		0.590883					0.629029		0.231044	0.619482	0.313686	0.524605	0.640814		0.573657	0.578258	0.621984	0.547682
IL2R	0.463957	0.212654			0.590972		0.626562	0.496676					0.64386	0.507297			0.42012	0.115551	0.310659						0.588177		0.623538	0.340118	0.573676		0.449841		0.596894				0.424159			0.241731	0.646773	0.591817	0.605926	0.102252		0.27748	0.60839	0.587997	0.450853
IL2VL	0.463466	0.543921	0.551373	0.494861	0.639036	0.609972	0.32409	0.274753	0.568314			0.498769	0.584713	0.625738	0.541303	0.60782	0.609848	0.629029	0.499911	0.572778	0.566798		0.456366	0.407594	0.446648	0.587886	0.552197	0.51286	0.518108	0.626119	0.35232	0.435937	0.454592		0.589981	0.220033	0.463332	0.63339		0.617645	0.615943	0.546025	0.599332	0.341935	0.647179	0.629092	0.532128		0.553505
IL2VR	0.404749	0.53304		0.515001	0.596804	0.643323	0.288144					0.427415	0.554573	0.640205	0.544405	0.622573	0.536918	0.149327	0.435725		0.434595	0.622147	0.626325	0.62277	0.520316	0.568001	0.258159	0.561483	0.511372	0.438213	0.540562	0.304046	0.546726	0.537979	0.529512	0.481164	0.575557	0.575558	0.256018	0.470193	0.340554	0.606167	0.597359	0.495889		0.501935	0.589981		0.294073
M1	0.535759	0.528073	0.031061	0.611017	0.637798	0.609522	0.627257	0.562475		0.596071	0.622618	0.446226	0.368895	0.313131	0.511248	0.524509	0.428183	0.614471	0.472945	0.581444	0.588177		0.606167	0.118442	0.336919	0.062658	0.496111	0.638251	0.534405	0.632823	0.570285	0.345568	0.406081	0.306392	0.345032	0.62277	0.371182	0.534405	0.646667	0.508491	0.3056	0.450793	0.45375	0.204511	0.457348	0.307013	0.515204	0.486	0.2686
M2L	0.547982	0.423313	0.60966	0.631108	0.445217	0.469701	0.599511		0.588735	0.562986		0.588515	0.504325	0.611004	0.570285	0.59403	0.605721	0.618498	0.533393	0.536479	0.479629		0.605834	0.61846	0.607741	0.519528	0.632136	0.552197	0.370548	0.582852	0.404326	0.611158	0.609475	0.286856	0.641989	0.338795	0.607038	0.315699		0.452897	0.536866	0.609288	0.576717	0.534405	0.583803	0.543921	0.536848		0.171993
M2R	0.00802742	0.649688	0.235441	0.324172	0.468294	0.203328	0.507501	0.52146				0.559735	0.455559	0.52146	0.399781	0.531319	0.649371	0.600619	0.337212		0.310107		0.345032	0.473124	0.474414	0.14762	0.521829	0.601379	0.636259	0.587975	0.544	0.431271	0.411645	0.173389	0.610686	0.621292	0.591751	0.633121	0.455231	0.578141	0.262604	0.587856	0.617757	0.597359	0.646773	0.588735	0.33744	0.542654	0.607244
M3L	0.633738	0.388547	0.603793	0.400547	0.597026	0.606295	0.613234	0.641118	0.610589	0.402492	0.409454	0.491634	0.628385	0.384548	0.558398	0.382506	0.521857	0.562859	0.623698	0.572778	0.590615	0.620223	0.569193	0.601367	0.424858	0.591999	0.631707	0.617867	0.13038	0.473561	0.541055	0.547065	0.626733	0.324435	0.577228	0.551883	0.504324	0.229202	0.509673	0.519401	0.29155	0.554687	0.627238	0.632927	0.577878	0.208509	0.501856	0.374342	0.350035
M3R	0.457433	0.49301	0.206214	0.343509	0.555204	0.585289	0.630242	0.507488	0.461789	0.634248	0.604636	0.39787	0.588886	0.400299	0.591382	0.501574	0.617867	0.631974	0.555802	0.616772	0.270515		0.602	0.604618	0.272537	0.640049	0.47371	0.462494	0.562549	0.0833552	0.547776	0.619722	0.619722	0.609566	0.607878	0.59901	0.133144	0.508368		0.526953	0.333097	0.422577	0.606218	0.445487	0.343965	0.590824	0.598215	0.591382	0.350136
M5	0.605668	0.612243	0.613485	0.592487			0.544993					0.577538	0.621821	0.623538	0.270085		0.282785	0.630429	0.230076	0.450625	0.587886		0.596071	0.149133	0.50648	0.569902	0.55283	0.571334	0.59649	0.643708	0.599582		0.381893		0.568239	0.521989	0.574091	0.641989	0.523676	0.587975	0.613407	0.237354	0.449496	0.551373		0.623685	0.189583	0.505829	0.195528
MCL	0.535574	0.520741	0.552197	0.44842	0.464591	0.245188	0.407024	0.393416	0.582899		0.545892	0.234189	0.55296	0.483399	0.649921	0.331534	0.591865	0.570361	0.548346	0.620243	0.554553		0.557195	0.52795	0.641599	0.562742	0.426803	0.630174	0.548539	0.548828	0.556513	0.419367	0.512663		0.589704	0.616772	0.507203	0.591751	0.50146	0.487897	0.526953	0.588177	0.462499	0.499523	0.569662	0.59502	0.626289		0.309192
MCR	0.577228	0.576728		0.555802	0.528408	0.594085	0.212814	0.421731				0.609165	0.562475	0.596582	0.627528	0.547481	0.591999	0.620398	0.594368	0.649688	0.249705		0.64386	0.520393	0.49546	0.579341	0.552573	0.62873	0.51286	0.231896	0.356959	0.48075	0.614798		0.479866	0.36192	0.574091	0.577935	0.649688	0.48455	0.606218	0.462494	0.333097	0.424748	0.618534	0.538325	0.590615	0.49832	0.515951
MI	0.638848	0.233697		0.304046	0.610092	0.501554	0.641989	0.38631		0.336657		0.479421	0.344691	0.60782	0.610388	0.444414	0.47552	0.575166	0.387258	0.588106	0.413266		0.363518	0.261387	0.605547	0.580652	0.599167	0.612404	0.447895	0.408938	0.546041	0.616239	0.639166		0.253722	0.546726	0.307704	0.580497	0.592367	0.561809	0.428524	0.594562	0.620999	0.00912865	0.0620453	0.174426	0.634438		0.325701
NSML	0.522059	0.596687	0.118546		0.548648	0.597746	0.217993	0.600832			0.181184	0.615943	0.57119	0.479498	0.417132	0.595054	0.641261	0.301418	0.6328	0.59734	0.551762	0.60459	0.599992	0.266143	0.642543		0.445544	0.644319	0.511034	0.288327	0.567289	0.591751	0.62678		0.591294		0.374076	0.449841	0.591751	0.63339	0.639939	0.149965	0.319832	0.569373	0.570361	0.632012	0.605623	0.625497	0.402125
NSMR	0.605623	0.32541	0.545584	0.575302		0.634479	0.604952	0.569662			0.636883	0.494064	0.42383	0.585922	0.566139	0.211717	0.402816	0.526412	0.560889		0.494113	0.530219	0.575469	0.335997	0.602837	0.58014	0.633706	0.156058	0.521731	0.368076	0.483112	0.384575	0.614928	0.618337		0.510112	0.535399		0.461789	0.369764	0.544447	0.27673	0.490451	0.596964	0.618293	0.646773	0.470172		0.458708
OLLL	0.112515	0.605547		0.460542	0.476752	0.358536	0.327676	0.108687	0.321001	0.577228	0.615943	0.526112	0.559464	0.253502	0.576304	0.238596		0.646153	0.27877	0.531459	0.39279	0.178697	0.620944	0.639166	0.643778	0.548903	0.38631	0.490313	0.514403	0.512023	0.607402	0.290729	0.504441	0.502478	0.470396	0.481272	0.570242	0.499523		0.570027	0.584115	0.464532	0.267165	0.547982		0.15437	0.591751	0.578141	0.450793
OLLR	0.347302	0.427682		0.618565	0.320379	0.33701	0.531562	0.302023	0.469113	0.47929		0.620416	0.374505	0.360093	0.574292	0.469892	0.627636	0.533759	0.506355	0.569511	0.249786		0.643559	0.506295	0.39889	0.0942168	0.404342	0.406608	0.142772	0.630196	0.372839	0.299644	0.277134	0.176415	0.578799	0.463466	0.127961	0.323491		0.352269	0.611158	0.370548	0.0288497	0.59631	0.454403	0.21852	0.215192	0.608433	0.597348
OLQDL	0.361623	0.236703		0.572352	0.573676	0.602476	0.59394	0.418467		0.350037		0.344466	0.372546	0.177272	0.501856	0.587856	0.595554	0.634771	0.496594	0.111172	0.207438		0.21852	0.629092	0.546259	0.147106	0.42012	0.255763	0.59463	0.000841609	0.461264		0.097535		0.40646	0.536723	0.559909	0.0208377		0.305731	0.443414	0.462839	0.640049	0.356959	0.394691	0.558083	0.622573	0.371951	0.280073
OLQDR	0.582946	0.0940957	0.353689	0.636369	0.494403	0.406264	0.268954	0.50743	0.624006	0.26109		0.625062	0.557834	0.39787	0.628398	0.0968476	0.40193	0.531833	0.400547	0.240513	0.287936		0.492038	0.000142984	0.178414	0.526751	0.328643	0.474414	0.0538973	0.205535	0.6328	0.547481	0.503838	0.260867	0.606021	0.0852515	0.351846	0.128855		0.0164737	0.0937707	0.252952	0.373736	0.0630725	0.473055	0.428983	0.493893	0.108876	0.039062
OLQVL	0.0787496	0.556456	0.240513	0.565219	0.484179	0.225064	0.555802	0.526937	0.298338		0.403235	0.620999	0.332608	0.437446	0.204387	0.57887	0.492646	0.169727	0.331534	0.412139	0.607878	0.298797	0.55602	0.604419	0.152855	0.580386	0.284303	0.428109	0.59143	0.49283	0.640822	0.377339	0.340891	0.621659	0.607282	0.0487513	0.605589	0.117034	0.594562	0.114849	0.581793	0.300726	0.345032	0.339123		0.198816	0.361799	0.407024	0.485399
OLQVR	0.194066	0.418448	0.461107	0.506387	0.365283	0.128045	0.388537	0.257883	0.620988	0.617962	0.496328	0.331534	0.537162	0.573746	0.636155	0.212778	0.570242	0.408911	0.352938		0.592546	0.591294	0.481164	0.64068	0.301293		0.625304	0.554585	0.188067	0.515204	0.612699	0.570213	0.402844	0.352441	0.437942	0.568948	0.408665	0.111708		0.451937	0.446226	0.625924	0.217707	0.119995		0.467205	0.520128	0.406663	0.178028
RIAL	0.554573	0.516892		0.551762	0.504325	0.562859	0.531562	0.512398				0.211888	0.624854	0.482032	0.279641	0.588177		0.594923	0.290729	0.599747	0.404749	0.605678	0.524791	0.334448	0.64876	0.195078	0.615377	0.566798	0.581728	0.340891	0.559728	0.604953	0.517897		0.590323	0.591551	0.573244		0.506295	0.434317	0.570242	0.55657	0.338405	0.59764		0.507263	0.310834	0.643522	0.530744
RIAR	0.367708	0.627256	0.582215	0.525925	0.603212	0.605926	0.522059	0.573353	0.523791	0.621292		0.585922	0.408938	0.634438	0.581195	0.491538		0.446732	0.551373	0.629092	0.646693		0.148724	0.617727	0.601367	0.623538	0.534925	0.59502	0.252594	0.357654	0.152628	0.613485	0.516447		0.534765	0.428114	0.617913	0.448177		0.6328	0.428699	0.17506	0.279641	0.346883		0.541316	0.592254	0.627489	0.590615
RIBL	0.619482	0.419608	0.243525	0.505559	0.482631	0.574312	0.143191	0.548828	0.438226	0.185992			0.15877	0.36192	0.272725	0.137662		0.432556	0.371763	0.542346	0.6168	0.515204	0.398881	0.0926183	0.564825	0.251704	0.277808	0.584838	0.548903	0.481164	0.634916		0.594562		0.476189	0.553358	0.608422	0.197186	0.00472217		0.59631	0.617562	0.494735	0.641989		0.616772	0.639817		0.573676
RIBR	0.120174	0.464591						0.570285				0.428524	0.175897	0.560868		0.595748		0.576304	0.530797	0.644523	0.0637245			0.621821	0.542328		0.305545	0.247084	0.595062	0.575584	0.285466	0.610906	0.0157459			0.370632	0.426356	0.579028		0.480147	0.440248	0.618137	0.552485	0.572778	0.377347	0.446499	0.136018	0.55283	0.231228
RICL	0.205376	0.643755	0.511261	0.461502	0.634994	0.606758	0.572778	0.618695	0.626609			0.250495	0.349632	0.463383	0.48369	0.618534	0.619813	0.329634	0.365298		0.638848		0.615943	0.500702	0.428904		0.634251	0.286856	0.589981	0.607282	0.000887105	0.198833	0.483399		0.165549	0.566413		0.597596	0.599073	0.296375	0.404636	0.599343	0.644278	0.641989		0.644519	0.488658		0.603049
RICR	0.477179	0.529552	0.59502	0.611158		0.649527	0.469308	0.36192				0.503544	0.137592	0.513855	0.59502	0.61263	0.645457	0.341836	0.577595	0.500805	0.544447		0.630732	0.510022	0.482105	0.619796	0.559507	0.12637	0.553745	0.373927	0.599271	0.467474	0.600619		0.33366	0.446732	0.205796	0.575557	0.335988	0.621984	0.226541	0.149914	0.267154	0.461347		0.588643	0.632383	0.629092	0.160757
RID	0.47708	0.413298			0.124364			0.540496	0.205335				0.532823	0.427801			0.578461	0.526691	0.599747		0.429955				0.0594158		0.395504	0.551762	0.381474	0.447707	0.627876					0.426214		0.0198841			0.19953	0.503367	0.57647	0.541676		0.587729	0.482032		0.509608
RIFR				0.565913		0.637181	0.32356						0.632383	0.341935	0.610589			0.30201			0.491191		0.243849		0.618703	0.635667	0.25862	0.587886		0.596071	0.635514		0.382124		0.608433		0.577935		0.483693			0.646474	0.535734	0.639452		0.574064			0.418577
RIGL	0.526776	0.313992	0.409573	0.616103	0.300726	0.323978	0.620243	0.516447	0.588734		0.552197	0.588177	0.400611	0.215583	0.536479	0.375976	0.556074	0.588986	0.0859183		0.394067	0.13933	0.535759	0.614928	0.565825	0.610349	0.334923	0.313664	0.640795	0.455231	0.452243	0.36192	0.649764	0.498824	0.644385	0.143429	0.325808	0.484394		0.506815	0.499866	0.300279	0.419346	0.428041	0.473172	0.384853	0.529665	0.553224	0.208875
RIGR	0.623538	0.524614		0.242551	0.579829		0.552573	0.0787496				0.338405	0.276413	0.525409	0.630285	0.505559	0.493821	0.324273	0.00104596		0.614642	0.00475748	0.183952	0.170665	0.284162	0.582134	0.444414	0.525241	0.569662	0.638251	0.327644		0.486846	0.355391	0.300216	0.632336	0.459217	0.512886	0.590615	0.477977	0.459322	0.601831	0.243237	0.627238	0.25478	0.0223554	0.601379	0.137662	0.56415
RIH	0.644748	0.513821				0.597359	0.628385	0.286952	0.361076	0.58207	0.553891	0.486924	0.560364		0.609618	0.126092		0.559265			0.409573			0.560421				0.629029		0.33275			0.447707	0.579829			0.608388				0.0601855	0.483693	0.31907	0.0860551	0.378846	0.561132		0.257505	0.441943
RIML	0.528003	0.21864	0.343079	0.368168	0.489445	0.617962	0.383644	0.0201629			0.194216	0.21576	0.442446	0.285678	0.256014	0.405776	0.641118	0.259513	0.342249		0.59734	0.257303	0.334923	0.175685	0.564412	0.584713	0.344811	0.223851	0.601831	0.152885	0.158368	0.281852	0.167031	0.251704	0.300024	0.238999	0.194427	0.608422		0.638652	0.526776	0.0191989	0.101791	0.0726239		0.575558	0.266398	0.522059	0.546843
RIMR	0.53005	0.376842	0.381752	0.592531	0.605678	0.0641003	0.0744895	0.205535		0.120295	0.626562	0.56708	0.0732824	0.549474	0.476379	0.301299	1.98e-09	0.188914	0.582642	0.553483	0.351297		0.0572155	0.122685	0.582903	0.0780992	0.387244	0.198631	0.418009	0.451463	0.488369	0.464182	0.108687	0.119232	0.11034	0.133144	0.209376	0.599235	0.584401	0.438213	0.579532	0.135089	0.27877	0.393942	0.458772	0.513052	0.508124	0.622215	0.00742941
RIPL	0.598746	0.22594	0.47082	0.616105	0.48932	0.626885	0.464591	0.627173	0.477517			0.606218	0.409551	0.470106	0.497566			0.408898	0.466735		0.561525		0.580972	0.464358	0.36311		0.608433	0.618695	0.352752	0.347186	0.573677	0.607653	0.410334		0.282564	0.0828034		0.502456		0.63564	0.62745	0.554585	0.382124	0.458668		0.456366	0.572272		0.29734
RIR	0.613121	0.415527					0.4827	0.0323592				0.579829	0.476112			0.543507		0.268954			0.633534	0.464532	0.382124	0.493073				0.423934		0.302589	0.328202						0.524791	0.343019		0.303711		0.343288	0.4113	0.377014	0.518175		0.304205		0.313555
RIS		0.390279		0.503417						0.359318		0.598787	0.507191		0.408665	0.551762			0.620243		0.616103		0.580373	0.495692	0.602476		0.555542	0.568001	0.521656	0.425123			0.635157		0.601054	0.372231	0.435937	0.40944	0.470396	0.156437	0.564378	0.591534	0.542727	0.611158	0.12942	0.321367			0.64796
RIVL	0.381372	0.168441	0.232809	0.522005	0.530929	0.18728	0.635268	0.627256	0.244726		0.505784	0.499523	0.450793	0.374505	0.385806	0.553224	0.518258	0.48225	0.0940026	0.447895	0.297676		0.123262	0.413323	0.154423	0.133144	0.59143	0.631824	5.91e-07	0.000239255	0.313705	0.549279	0.289971	0.47688	0.600044	0.570242	0.482105	0.287782		0.553505	0.582796	0.212908	0.024444	0.560398	0.507654	0.624598	0.253218	0.366978	0.0845362
RIVR	0.647752	0.627489	0.496676	0.347297	0.52146	0.484029	0.291212	0.618469	0.0863736	0.612623	0.618695	0.596704	0.263878	0.33854	0.462433	0.518366	0.178222	0.508124	0.456849	0.408264	0.546087	0.165974	0.110308	0.236158	0.515487	0.104343	0.308192	0.59649	0.481164	0.25862	0.341935	0.585482	0.0223048	0.00853898	0.347056	0.554565	0.410991	0.484203	0.609522	0.308605	0.234216	0.285676	0.612489	0.17387	0.476189	0.479947	0.0821288	0.00228947	0.0299088
RMDDL	0.630065	0.519796	0.435627	0.431078	0.630227	0.589999	0.386921	0.106774	0.239708	0.31583		0.311755	0.369322	0.402844	0.501933	0.416218	0.180773	0.604991	0.138648	0.625304	0.0364315		0.622147	0.0164626	0.491134	0.259513	0.109149	0.492604	0.386884	0.409527	0.0313551	0.0604815	0.57887		0.515945	0.048385	0.191215	0.374076		0.60966	0.494098	0.455082	1.21e-09	0.102924		0.176866	0.533258	0.324598	0.502165
RMDDR	0.52146	0.626562	0.484651	0.526479	0.552245	0.61127	0.469892	0.531562	0.594057	0.39972		0.364304	0.000734517	0.438992	0.562207	0.500937	0.316662	0.595748	0.0313958	0.444882	0.551873		0.486999	0.0261378	0.462433	0.469831	0.0032734	0.526984	0.549474	0.354562	0.473539	0.287782	0.461789	0.177072	0.607878	0.111857	0.615785	0.365355	0.0581175	0.448177	0.481558	0.15319	0.106157	0.0307609		0.565584	0.298419	0.581218	0.522121
RMDL	0.252952	0.538168	0.404342	0.378846	0.115084	0.497749	0.587886	0.273934	0.363965		0.484793	0.582542	0.534405	0.566798	0.286368	0.459197	0.602837	0.103301	0.253722	0.622197	0.207539		0.457383	0.415254	0.210184	0.367094	0.241012	0.458625	0.607291	0.649485	0.603537	0.645967	0.596302		0.226209	0.592531	0.301418	0.51601	0.490998	0.342598	0.407016	0.429913	4.07e-18	0.138505		0.622476	0.207821	0.109029	0.627256
RMDR	0.444315	0.5306	0.445217	0.436814	0.594085	0.285534	0.529665	0.457419		0.569902		0.524791	0.435725	0.420261	0.530219	0.576717	0.311847	0.475019	0.207003	0.566139	0.569211		0.355092	0.398973	0.551762	0.236077	0.214078	0.00244574	0.32465	0.531562	0.237048	0.446871	0.630242		0.36894		4.52e-05	0.0119434	0.624902	0.455874	0.352264	0.62971	0.175897	1.79e-07		0.612069	0.643051	0.596894	0.556513
RMDVL	0.0846447	0.266648	0.59502	0.428041	0.00453525	0.108886	0.4279	0.459517	0.387244	0.311604	0.140842	0.5014	0.48359	0.321059	0.478766	0.629625	0.123737	0.45186	0.646354	0.483112	0.178117		0.501856	0.282878	0.446732	0.584713	0.083707	0.319862	0.416673	0.57572	0.576304	0.36192	0.286091	0.213028	0.549604	0.548812	0.0032734	0.468294	0.608246	0.468358	0.22752	0.467411	0.000460028	0.0293188		0.253218	0.401327	0.542642	0.374853
RMDVR	0.0463448	0.406081	0.411765	0.624476	0.262693	0.473779	0.536414	0.544413	0.418448	0.584787	0.15083	0.473852	0.361113	0.556233	0.499366	0.499933	0.584401	0.606167	0.637181	0.485464	0.599637	0.566608	0.0447297	0.343347	0.518437	0.644035	0.53212	0.393218	0.563429	0.611158	0.598586	0.257883	0.544779	0.566139	0.626228	0.593862	0.407454	0.191516	0.450793	0.17823	0.385261	0.647736	0.26109	0.00239809	0.597359	0.524791	0.400547	0.608422	0.604636
RMED	0.444944	0.391589	0.466862	0.385854	0.647179		0.0366154	0.572622	0.433201			0.606218	0.544227	0.60839	0.053976	0.385806	0.0194582	0.574476	0.595364	0.607878	0.631108		0.575557	0.194066	0.525925	0.588347	0.611206	0.438213	0.195905	0.511459	0.40385		0.0108669		0.599582	0.5119	0.425148	0.581728		0.368714	0.516706	0.481721	0.262391	0.624348	0.457908	0.391599	0.641118		0.239173
RMEL	0.630253	0.167713	0.347226	0.646935	0.398119	0.581728	0.638848	0.611158	0.4588	0.408665	0.432119	0.561445	0.343846	0.631311	0.4113	0.000856	0.17823	0.42669	0.609338	0.453017	0.349741		0.550386	0.414359	0.404342	0.605834	0.6168	0.446226	0.217449	0.474682	0.6179	0.531952	0.508491	0.524605	0.634438	0.531467	0.577527	0.304869	0.383576	0.456948	0.102129	0.604991	0.591751	0.627489	0.609566	0.536866	0.144943	0.321254	0.417132
RMER	0.463466	0.469037	0.5014	0.544392	0.646935	0.107391	0.507654	0.439822	0.615953	0.340891		0.145649	0.442795	0.606218	0.260737	0.349632	0.413323	0.621292	0.28165	0.646996	0.519401	0.519261	0.475019	0.609169	0.63564	0.426712	0.358383	0.570042	0.63551	0.580857	0.567796	0.621984	0.588735	0.177096	0.575558	0.101674	0.507727	0.527427	0.304046	0.00418378	0.552573	0.616772	0.589215	0.0317525	0.361801	0.537873	0.568001	0.320477	0.646773
RMEV	0.531319	0.596071	0.53212	0.606726	0.476379		0.35443					0.461789	0.247512	0.589999	0.557341	0.644832	0.507263	0.533393	0.594368	0.329563	0.62277	0.566542	0.200466	0.444882	0.563429	0.548812	0.0966657	0.59734	0.119586	0.61846	0.516447	0.526937	0.434317		0.596071	0.462494	0.550834	0.496834	0.0210561	0.600707	0.605169	0.618578	0.0836404	0.543743		0.621821	0.588734	0.102129	0.541316
RMFL	0.627407	0.625924			0.530744	0.64796	0.510022					0.302239		0.646924	0.62277		0.414714	0.541303	0.454937				0.437446	0.370615	0.644832		0.444175		0.59143		0.608433	0.372035	0.114623							0.219799	0.0331721		0.527259			0.589981	0.318834		0.333097
RMFR	0.613593	0.428983		0.000996534		0.568001	0.625792	0.511194				0.0102499	0.0197722		0.398973			0.426013	0.504325		0.446226		0.547613	0.486198	0.455259	0.0830835	0.381148			0.511194	0.453559	0.552752	0.358778		0.0817204	0.586885	7.1e-08	0.628351	0.400519	0.522305	0.644319	5.04e-08	0.169651	0.582638		0.621292	0.64796		0.612517
RMGL	0.596164	0.645631		0.607696		0.606105	0.6168					0.293054	0.554585		0.60966				0.505223	0.618175	0.585573						0.630285	0.595364	0.555542		0.546682					0.546778		0.563155		0.610119	0.382124	0.572133	0.574292	0.625153				0.586528	0.38631
RMGR		0.139978		0.515634															0.513549	0.647896	0.529512			0.531317						0.413298
SAADL	0.547295	0.545468	0.337685	0.497602	0.194216	0.434422	0.565811		0.586652	0.0700928	0.577228	0.459778	0.0474939	0.530219	0.0795427		0.525274	0.596516	0.49283	0.120914	0.169532		0.576378	0.440019	0.385793	0.555847	0.0016221	0.574091	0.302023	0.183765	0.0955621	0.258159	0.450793				0.605668	0.0476134		0.536866	0.495191	0.541316	0.0238962	0.149862		0.587886	0.598746	0.446653	0.276393
SAADR	0.533393	0.325152		0.571265		0.469203	0.555923	0.630732	0.403931	0.266648		0.603212	0.22983		0.446226	0.271856	0.59649		0.573625		0.141405	0.626609	0.354555	0.524902	0.552573		0.606767	0.329532	0.64021	0.253626	0.480119		0.445		0.160386	0.552197		0.450793		0.151015	0.411983	0.21537	0.48369	0.317755		0.318491	0.632383	0.211622	0.419926
SAAVL	0.442364	0.534132	0.621292	0.643559	0.00611601	0.377347	0.247512	0.587975		0.355904	0.614514	0.544779	0.418577	0.530797	0.160459	0.415011	0.444211	0.603167	0.576766	0.0766217	0.573176		0.44328	0.381183	0.400146	0.458013	0.178222	0.585573	0.646935	0.440511	0.521795	0.353882	0.541316		0.352166	0.403061	0.143191	0.325378		0.599992	0.563497	0.102252	0.00228947	0.275059		0.634248	0.523517	0.5959	0.27591
SAAVR	0.212654	0.436918		0.638251	0.341935	0.518755	0.05436	0.516294			0.483453	0.375846	0.410856	0.511459	0.625727	0.627321	0.432556	0.624115	0.458625	0.555802	0.444414		0.274752	0.236176	0.646924	0.644035	0.400547	0.507222	0.451094	0.454472	0.522059	0.581444	0.415011	0.387831	0.575298		0.51459	0.00418751	0.320386	0.622573	0.526285	0.340036	0.286773	0.000311081		0.588735	0.546778	0.622147	0.391304
SABD	0.501933	0.529665	0.611158			0.570361	0.463332	0.574292			0.169637	0.451981	0.214852	0.43679	0.0360706	0.552573	0.207603	0.406259	0.140059	0.63902	0.27877		0.642983	0.576304		0.524791	0.590972	0.566308	0.449593	0.415097	0.611579	0.447489	0.625546		0.335623	0.381439	0.536723	0.645679		0.392665	0.403327	0.638021	0.485265	0.61127	0.18237	0.519162	0.315184		0.544
SABVL	0.486999	0.25862			0.630196	0.429034	0.596825	0.358383				0.218386	0.0346501	0.139978	0.371795			0.30304	0.367708	0.544392	0.531319		0.346249	0.533661	0.622269	0.509075	0.640822	0.408911	0.645292		0.63689				0.0552986						0.528326	0.616772	0.031458	0.648629			0.574517		0.515001
SABVR	0.608433	0.435725				0.458882	0.560873	0.622618					0.131098	0.606065	0.536918		0.541055	0.349151	0.309511		0.458445		0.614928	0.351529	0.272201		0.302804		0.370548	0.627989	0.530011	0.473174	0.555802			0.355092					0.56719	0.388547	0.00898626	0.0677771		0.250586	0.435937	0.56894	0.283007
SIBVR													0.364384								0.339934			0.533258																			0.128679	0.0213849					0.423915
SMBDL	0.613234	0.553788		0.572841		0.459396	0.458625	0.476604					0.426236	0.226541	0.575355		0.646773	0.62277	0.603706		0.523103		0.587886		0.437942	0.532719	0.450084	0.0222131	0.514403	0.524605	0.512663	0.609972	0.568553		0.621984	0.101588	0.625738		0.468138	0.551762	0.601831	0.552573	0.435067	0.619796		0.558843	0.312965		0.606218
SMBDR	0.0083738	0.452459					0.533393	0.338823						0.6328	0.191781	0.231004		0.0095151	0.108433		0.294126	0.4113		0.407555			0.51286		0.563752		0.606758			0.286389			0.622197			0.297359		0.48921	0.208757	0.542727		0.331534	0.356967		0.434317
SMBVL	0.60001				0.546726		0.622215	0.00802019					0.290638	0.618794		0.0119434	0.309511	0.596516	0.255228		0.403327		0.428983	0.554722	0.555542		0.577228	0.548903	0.335997		0.214108				0.19535				0.322355	0.592996	0.229109	0.268648	0.342249	0.378846		0.618794	0.398806		0.49532
SMBVR	0.534946	0.461403			0.586104	0.160714	0.62517	0.467834				0.606218	0.325152	0.328479		0.460416	0.27306		0.374853		0.619439			0.491233	0.438213		0.537395	0.545892	0.607989	0.450625	0.461789	0.607038	0.508491				0.379374	0.588347	0.511034	0.253506	0.60839	0.590348	0.59143	0.548546	0.507263	0.636101	0.416432	0.635565	0.648901
SMDDL	0.621821	0.0360706		0.250542	0.582642	0.582899	0.341765	0.379374				0.259185	0.255796		0.564412	0.482852	0.533393	0.0245329	0.50735	0.218309	0.468358		0.421231	0.587507	0.415254	0.0541523	0.408938		0.43679	0.515284	0.645647	0.291666	0.0297886	0.0577724	0.42843	6.76e-06	0.514022	0.179639	0.407594	0.133224	0.588735	0.382898	0.285536	0.468027	0.459807	0.599073	0.526112	0.28165	0.34893
SMDDR	0.56302	0.617677	0.340554	0.464519	0.615943	0.345904	0.521795		0.55283			0.325152	0.343347	0.504324	0.640049	0.121109	8.37e-06	0.450805	0.51358	0.283416	0.541303		0.509754	0.0708865	0.0864328		0.562549	0.274752	0.583393	0.0689407	0.392231	0.505559	0.590972		0.0707236	6.93e-05	0.333067	0.382124		0.313278	0.592086	0.412033	0.533393	0.251548	0.128987	0.265294	0.270046		0.349632
SMDVL	0.393978	0.515204		0.619446			0.618953	0.432101		0.3934	0.537317	0.341836	0.621989	0.304046	0.147499	0.139978		0.456849	0.0321895		0.214108		0.620243	0.492707	0.549094	0.343203	0.517591	0.586935	0.449841	0.329532	0.172859		0.0642017		0.58073	0.631128	0.439507	0.581793			0.603327	0.552028	0.467688	0.646153		0.556513	0.421611	0.408264	0.266648
SMDVR	0.318831	0.418577		0.579829			0.597163					0.533393	0.628121	0.34565	0.195528	0.60966		0.508124	0.270934		0.569224		0.446226	0.505496	0.0695047	0.389294	0.0343408	0.473988		0.0789268	0.543921		0.152126		0.42131	0.547065	0.450793	0.270533		0.605834	0.375919	0.512657	0.49301	0.00228947	0.457862	0.627256	0.646935		0.584753
URADL	0.594649	0.384853	0.342633	0.371951	0.645679	0.230491	0.310648	0.630533	0.181472		0.629908	0.603167	0.347186	0.605432	0.622798	0.627256	0.64796	0.64158	0.438019	0.552573	0.341935		0.262693	0.483453	0.39101	0.442058	0.616336	0.470999	0.569595		0.649764	0.644832	0.581444		0.610349	0.61105	0.259496	0.584713	0.452602	0.438213	0.306795	0.416218	0.572829	0.55602		0.633274	0.448177	0.512361	0.479421
URADR	0.090325	0.591382		0.396939	0.591218	0.644514	0.397545	0.548812				0.207603	0.553536	0.648629		0.433914		0.621523	0.588735	0.395763	0.368168		0.64601	0.623685	0.222186	0.561445	0.508823	0.39787	0.606218	0.587886	0.646786	0.520843	0.412048			0.138505	0.282521	0.556881	0.626562	0.479824	0.582796	0.539285	0.625738	0.425499		0.474939	0.234777	0.499523	0.46364
URAVL	0.532183	0.470396		0.546726		0.436017	0.541654		0.263318	0.247434		0.33876	0.488453	0.464358	0.470984	0.300216		0.608433			0.327644	0.415254	0.533759	0.192838	0.404342	0.589981	0.59143	0.625153	0.11637	0.618469	0.408145	0.332608	0.283416		0.545856	0.514561	0.566308			0.445948	0.604991	0.524791	0.440811	0.387188		0.539428	0.264819	0.270515	0.553224
URAVR	0.559543	0.410438		0.588347		0.366587		0.582796				0.646773	0.540799	0.237546	0.575055		0.609618	0.608776	0.34618	0.450793	0.63874			0.611158	0.419926	0.200904	0.620243		0.616475	0.630174		0.392462			0.620701	0.535734			0.630429	0.582642		0.641599	0.504538	0.264817		0.598695	0.384912	0.611138	0.450793
URBL	0.411302	0.315971		0.321069		0.557834	0.498009	0.106559				0.3686	0.573176	0.616888	0.419926	0.514251		0.644035	0.649921	0.590323	0.400547		0.577595	0.477833	0.619796	0.256018	0.640049	0.641989	0.439507	0.528332	0.334868		0.635916		0.587886	0.538325	0.552557			0.61388	0.511194	0.616772	0.555802	0.532245	0.334914	0.619796	0.460549	0.625874	0.483105
URBR	0.608433	0.254971	0.625511	0.643523		0.331534	0.630227	0.340554			0.49301	0.56914	0.487637	0.537162	0.561658	0.635085	0.470989	0.644117	0.210616	0.415254	0.149862		0.549279	0.429853	0.558284	0.0683467	0.642508	0.509372	0.622215	0.55296	0.460184	0.483761	0.320814		0.562375	0.220464	0.552067	0.628398		0.272125	0.279641	0.628814	0.365683	0.618137		0.589435	0.581793	0.612915	0.580497
URXL	0.294228	0.39651	0.249524	0.11858	0.212778	0.00491347	0.109748	0.282785	0.359318	0.346883	0.561211	0.455231	0.226011	0.289357	0.213028	0.232809	0.266039	0.225399	0.637181	0.604419	0.616772		0.345529	0.426911	0.501641		0.0859569	0.565344	0.382513	0.000199481	0.575964	0.575558	0.583978	0.332892	0.470827	0.509053	0.254315	0.0527208	0.564378	0.430527	0.35232	0.0133738	0.153517	0.123737	0.258399	0.458708	0.0926338	8.83e-05	0.00380971
URXR	0.644035	0.478896	0.426236	0.183765		0.526953	0.00806895	0.421963	0.238596	0.474414	0.600024	0.579237	0.0862684	0.58664	0.402869	0.518366	0.554982	0.327644	0.139941	0.501641	0.418076	0.275011	0.626562	0.113307	0.416702	0.590056	0.61546	0.00774589	0.141494	0.183765	0.431137	0.546259	0.332257		0.605547	0.464748	0.632136	0.0155816	0.565344	0.605824	0.235431	0.348919	0.296028	0.0459288	0.174029	0.58906	0.334914	0.503085	0.575298
URYDL	0.595062	0.439656		1.36e-16		0.563429	0.380021		0.354607	0.207438		0.0794785	0.577878	0.609522	0.150501		0.447895		0.624902		0.306115		0.289357	0.597746	0.147989	0.408177	0.488453	0.448177	0.556177	0.539466	0.181592		0.431624					0.642983	0.129122	0.0817224	0.568314	0.490756	0.134693	0.343722		0.555802	0.601922	0.469892	0.43038
URYDR	0.235431	0.568239			0.585371		0.487935	0.235431				0.584401	0.467396	0.42012	0.584401	0.0403391	0.646924	0.589497	0.511034	0.251704	0.446234		0.638968	0.581444	0.533393		0.428825	0.0801825	0.589981		0.62277		0.261851		0.635387	0.0641144	0.273623	0.447707			0.389304	0.394067	0.308605	0.552573		0.561608	0.618753	0.59914	0.518114
URYVL	0.621292	0.607696		0.632944	0.480737	0.539286					0.608422	0.428715	0.618469	0.296039	0.545936	0.565528	0.643671	0.623538	0.404326	0.291413	0.644268	0.629092	0.17366	0.51286	0.33144		0.365283	0.431603	0.630371	0.584464	0.60839	0.555542	0.285619		0.52146	0.574292	0.447707	0.156841	0.454749	0.585573	0.528645	0.49546	0.464653	0.562742		0.144421	0.627478	0.366603	0.460184
URYVR	0.547778	0.582973	0.15241	0.418076	0.628765	0.645632	0.472231	0.524834	0.279165			0.395438	0.194216	0.620701	0.321367	0.400547	0.559265	0.621984	0.534405	0.499911	0.210003		0.318576	0.553224	0.460884	0.605668	0.612243	0.355164	0.411124	0.402844	0.389809	0.552655	0.517907	0.0570849	0.603345	0.650035	0.312965	0.507096	0.345032	0.622147	0.574292	0.447418	0.623685	0.138568	0.259891	0.554585	0.627429	0.329401	0.144943
VA1	0.557459	0.504324	0.629309	0.462494	0.359023		0.548508	0.457913			0.113588	0.636097	0.544617			0.583317	0.6284		0.532719	0.412318	0.0821454		0.282843	0.555802	0.543674		0.599582		0.493042	0.612842	0.0460216						0.474255			0.428621	0.267154	0.527114	0.611114	0.588177	0.301299	0.351192	0.601791	0.59403	0.402816
VB1	0.623538	0.586485	0.638021	0.504929	0.591614	0.534405	0.2591	0.439507	0.507289	0.620701		0.292061	0.506506	0.200385	0.223803	0.36192	0.524791	0.484856	0.310179	0.570511	0.0796608		0.597746	0.49832	0.495692	0.630285	0.280323	0.608362	0.601577	0.218881	0.519091	0.345928	0.518099	0.503841	0.287724	0.55761	0.367708	0.645631	0.485291	0.478619	0.52019	0.479499	0.583705	0.216448	0.318321	0.000222215	0.0362838	0.569619	0.195463
VB2	0.491771	0.632136	0.217617	0.563429	0.625792	0.612489	0.43679	0.526285	0.385793			0.0450163	0.549279	0.450793	0.57158	0.604636	0.0941775	0.475871	0.204268	0.543507	0.493778	0.0859183	0.632235	0.415254	0.455818	0.569888	0.352174	0.595011	0.48542	0.570285	0.337703	0.641989	0.41318		0.570242	0.0446106	0.38332	0.521856		0.469701	0.625158	0.568314	0.348256	0.552752		0.644009	0.63135	0.610354	0.359148
ADFR	0.569243	0.596564			0.57158		0.450793	0.0106254					0.595206		0.563494		0.570242		0.424412				0.229305					0.647821			0.224754		0.623846		0.624167			0.212908			0.591294		0.34565	0.406634		0.613453	0.634248		0.613158
AIAL		0.175791		0.373927
AVFR	0.634438			0.512663			0.587729	0.434595				0.333507	0.193736	0.573353	0.575557			0.461915	0.593337		0.406663		0.628398	0.631837		0.576717	0.647629			0.631108	0.511194		0.627489				0.437446			0.556074		0.622147	0.448555	0.265254	0.0345179	0.561211	0.477062		0.618794
DB1	0.521829	0.582642	0.459444	0.39592		0.374076					0.287936	0.588735	0.304837		0.496676			0.494592	0.507805		0.622147		0.450625		0.39592		0.396411	0.357654		0.45186	0.109748	0.43069	0.614514	0.0633918	0.585564	0.567741	0.628765	0.371555		0.435725	0.354607	0.584713	0.468294	0.501624		0.0146199		0.486999	0.433914
IL1L	0.335351	0.408665		0.554687			0.541316						0.621984		0.368168			0.509516					0.605834		0.542877	0.408044	0.540799			0.568437	0.345789		0.424733		0.605926	0.123054	0.115367	0.596436	0.390842			0.338688	0.402507	0.469191		0.570285			0.546778
M4	0.240103	0.637568				0.555802	0.609972	0.492895				0.554429	0.468631	0.55439	0.640822	0.2686	0.485867	0.596687	0.481164	0.645444	0.277367	0.558398	0.483453	0.333067	0.540984		0.473172	0.501471		0.587886	0.313278	0.408665	0.565811		0.55355		0.335518	0.461403		0.60522	0.60741	0.570242	0.249705			0.610349	0.59379	0.649647	0.401862
RIFL		0.449988				0.608433	0.648674					0.40385	0.299785		0.18489	0.214078		0.634248		0.481272	0.0705837		0.485291	0.468373		0.490033	0.567289				0.47688	0.562549			0.607933			0.646924		0.59803	0.550595	0.613892	0.570089	0.614163					0.413342
RIPR	0.320477	0.455259		0.607157								0.575025	0.245188	0.482032	0.508266	0.600491		0.592514	0.507241		0.543202	0.124637		0.393888			0.410818	0.620606		0.63947	0.638369		0.548828		0.5119	0.428825	0.474939			0.0740958		0.576568	0.488453	0.475354	0.378846		0.612243
RMHL	0.478224	0.537038														0.44779					0.567244	0.630196															0.643559					0.309256	0.566139
SIADL	0.62277																			0.646153	0.646924																											0.594537	0.644924
SIADR													0.214326														0.189676												0.202719
SIAVL		0.588735														0.516706											0.531319				0.0496781
SIAVR	0.544392												0.338795							0.615581	0.579829			0.559881																			0.30802	0.0689407				0.402816	0.279911
SIBDL							0.148291
SIBDR							0.233614						0.64068	0.625062	0.579133			0.376314			0.632383		0.269365		0.605834			0.31011		0.551742	0.209146				0.450793	0.622215							0.421968			0.259513			0.630429
SIBVL						0.444024		0.416218																	0.439274								0.381492									0.266469	0.622573						0.601849
VD1	0.630285	0.447891		0.645565		0.535158						0.565528	0.512023			0.596165					0.4113	0.511152		0.591294				0.450793		0.334493							0.434994					0.569662	0.441935	0.529512	0.624598	5.6e-08			0.540387
[truncated: 119 more columns]

## Sheet: EDFig5b
	ADAL	ADAR	ADEL	ADER	ADFL	ADLL	ADLR	AFDL	AFDR	AIBL	AIBR	AIML	AIMR	AINL	AINR	AIYL	AIYR	AIZL	AIZR	ALA	AQR	AS1	ASEL	ASER	ASGL	ASGR	ASHL	ASHR	ASIL	ASIR	ASJL	ASJR	ASKL	ASKR	AUAL	AUAR	AVAL	AVAR	AVBL	AVBR	AVDL	AVDR	AVEL	AVER	AVFL	AVG	AVHL	AVHR	AVJL
ADAL	0.00964404	0.00330352	0.135432	0.0019178	0.0686647	0.0630603	0.0777111	0.0312287	0.127717			0.064979	0.00584342	0.176855	0.0813162	0.00353099	0.30005	0.0486748	0.00377129	0.0215397	0.000367302	0.201437	0.112175	0.0883244	0.0206659		0.00434991	0.00979836	0.126752	0.00128509	0.000826151	0.0221672	0.00219986		0.132336	0.0456629	0.0785767	0.000642314	0.0237089	0.0301302	0.00589755	0.0290945	1.18e-05	2.97e-05	0.196063		0.00928651	0.0674902	2.22e-05
ADAR	0.0627396	0.0689443	0.0600482	0.123469	0.0612215	0.0652834	0.00256344	0.00500639				0.0850102	0.00197967	0.019976	0.0370224	0.0577342	0.017785	0.0721285	0.000124809	0.0866484	0.222802	0.154267	0.0222426	0.0346065	0.00119025	0.158031	0.000626322	0.0262132	0.00435791	0.00189634	0.00485358	0.0795521	0.00194394		0.0600454	0.0218191	0.00512181	0.00859455	0.0544084	0.0348379	0.0109769	0.11532	7.79e-08	0.000257489		0.00896889	0.00181075	0.0737478	6.76e-06
ADEL	0.177325	0.00098006	0.35252	0.348356	0.119874	0.06072			0.0554987			0.0425167	0.0386923	0.269293	0.0953092	0.0363201	0.084811	0.197356	0.0344728	0.0807195	0.00125262		0.0570103	0.0840182	0.102715		0.0472395		0.068573	0.0627544	0.0212875		0.0326179		0.0255628	0.0201255	0.0185952	0.00371256		0.0765985	0.106295	0.0381237	0.0275244	0.00991495		0.0639221	0.0381373	0.044051	0.00984566
ADER	0.0410247	0.0219551	0.158391	0.0127434	0.0566793		0.0494304	0.00544747	0.109003		0.0690764	0.00392013	0.000280684	0.020539	0.0203801	0.0633096	0.0783045	0.108247	0.00910572		0.35252		0.013985		0.136614	0.0408619	0.00113167	0.0439435	0.00631332	0.0205709	0.034517		0.0285761		0.0160328	0.0109916	0.0418716	0.00746183		0.0235672	0.000592697	0.0998964	0.016598	0.0185802		0.0017408	0.0674806	0.191442	6.7e-06
ADFL	0.0615185		0.0981768	0.0592244	0.35252		0.0346325		0.309997					0.0986554	0.0929048		0.0824016	0.118615	0.00722538				0.331786		0.114936				0.0322138		0.0445788		0.167687			0.132376		0.261915			0.16288								0.039124
ADLL	0.0126761	0.00542492	0.310853	0.124364	0.123664	0.35252	0.35252	0.104184	0.0786741	0.176391	0.0279783	0.0241544	0.0259793	0.138161	0.00839566	0.00658798	0.109146	0.061136	0.0542867	0.210159	0.003672	0.255784	0.35252	0.199247	0.35252	0.0309455	0.192169	0.0286237	0.35252		0.00425664	0.0328589	0.35252	0.207472	0.0767227		0.0694013	0.0110158		0.35252	0.0231513	0.130936	0.120737	0.0176977		0.0537847	0.306144	0.0601662	0.0202851
ADLR	0.0158993	0.0203986		0.0671182	0.0502572	0.35252	0.35252	0.12383	0.0783887	0.131643		0.230587	0.00372045	0.149415	0.0436638	0.0673037	0.0994041	0.0267291	0.0877263		0.0971213		0.0809549	0.0184617	0.0333951	0.101961	0.000565819	0.00455761		0.35252	0.00755896	0.0981623	0.267116	0.279914	0.099363	0.014964	0.0407171	0.159546	0.0994473	0.351529	1.3e-05	0.0117047	0.0102486	0.029068	0.157963	0.0171681	0.0134651	0.06405	0.000476904
AFDL	0.00466823	0.000277444	0.128643	0.0315177	0.166215	0.0933391	0.083369	0.334067	0.192977			0.00358843	0.0161338	0.015875	0.0686428	0.0244829	0.0309905	0.00779457	0.0157234	0.061428	0.00794177		0.0527379	0.0890924	0.0212042	0.0935595	0.110409	0.100133	0.0261222	0.0710438	0.005225		0.216483			0.0964652	0.234525	0.186457	0.182278	0.199598	0.108016	4.79e-05	0.0813096	0.173936		0.00133279	0.00676605	0.0825806	0.000165982
AFDR	0.0610223	0.0183067	0.11294	0.0234105	0.352311	0.00752733	0.0659577	0.166725	0.35252	0.232989		0.000800553	0.034137	0.0386135	0.108983		0.148555	0.0333544	0.000659428	0.060477	0.00291409		0.0889855		0.0220023		0.0727921	0.1092	0.0707251	0.075547	0.0739131	0.0388153	0.0940178		0.127816	0.0190751	0.0178261	0.34208		0.164747	0.056292	0.00131388	0.00383719			0.00051271	0.0499602	0.0538757	0.00321254
AIBL		0.104		0.056789		0.0803725	0.0878183	0.126913	0.155314	0.279864		0.236324	0.3029		0.188968	0.0693786					0.272219			0.248584				0.111294				0.197672	0.0222671							0.0618546		0.13957	0.35252	0.139319			0.112988	0.0107886	0.0458489
AIBR		0.00109076	0.0643282				0.339176				0.315448	0.121212	0.0599726			0.264709									0.0639464			0.0466112		0.158396	0.08266				0.0649557	0.20144		0.0877635			0.111383	0.0585049	0.35252	0.00953559		0.0854272			0.35252
AIML	0.0392236	0.00685437		0.0701732	0.0908345	0.179459	0.0182641	0.279886	0.143431	0.0716091	0.117277	0.35252	0.35252	0.0155543	0.0882844	0.343911	0.212958	0.00702676	0.0738246	0.0920181	0.00258016		0.0564686	0.0638102	0.0737844	0.0741592	0.00552532	0.00470521	0.0723487	0.0234364	0.0462467	0.35252	0.065258		0.0736271	0.236019	0.0758963	0.0764567		0.027434	0.00330379	0.00963492	0.0245614	0.000256044	0.174264	0.00821291	0.0518909	0.073739	9.14e-05
AIMR	0.00378468	0.000268537	0.0156799	0.0312807	0.0101636	0.0220505	0.0177534		0.107439	0.117623	0.150016	0.133167	0.35252	0.036796	0.0147323	0.027244	0.108572	0.0153592	0.0255359	0.0994757	0.00109046	0.199123	0.0262656	0.0320146	0.00116772	0.0315281	0.000982634	0.00198948	0.00231517	0.00174079	0.0619301	0.00908143	0.00137832		0.00689312	0.146724	0.000629936	0.0369886	0.0229581	0.0200212	0.000293301	0.000101524	7.07e-06	2.48e-05	0.120291	2.15e-05	0.112817	0.0488666	1.22e-10
AINL	0.000741352	0.00212445		0.0685611	0.0299382	0.0970426	0.053116	0.0154132				0.123373	0.000249663	0.228029	0.0494709		0.0563266	0.0145996	0.00612095	0.0699826	0.000102653		0.015828	0.00801171	0.00877597	0.0591226	0.000357963	0.114595	0.0241825	0.110152	0.0471076	0.0321893	0.00380302	0.0777821	0.0587123		0.0783538			0.0268377	0.0947009	0.00208767	0.0396324	0.00145153		0.000335034	0.00930965	0.136407	0.252005
AINR	0.0244269	0.0112683		0.0115081			0.0250067	0.0632593		0.0502575		0.000801942	0.00102172	0.05915	0.0433407	0.00123975		0.0143518	0.0231513	0.0674003	2.07e-05	0.174585	0.140815	0.00834334	0.0698748	0.0690238	0.0181463	0.110958	0.0954753	0.00117647	0.00610284		0.0738424		0.0276884	0.0350739	0.000337463			0.0577403	0.080188	0.0170404	0.000238804	0.0144424	0.312337	0.031543	0.0522663	0.35252	0.0234009
AIYL	0.0181636	0.0624928			0.0757007		0.0364865	0.075726				0.143903	0.00271718	0.0370224	0.104004	0.35252	0.0598109	0.107029	0.276601		0.00691313	0.228644	0.00971605	0.113033	0.0073085		0.129051	0.0791213	0.00888281	0.0230149	0.0402515	0.338103	0.086562		0.0623864	0.0728287	0.0505602	0.101486	0.0334403	0.0346571	0.0291995	0.0380534	0.00535305	0.053964	0.138533	0.0699452	0.0879719	0.0705153	0.000847634
AIYR	0.0978943	0.0245811	0.105593	0.0526076	0.235561		0.188442	0.068199				0.155207	0.125764	0.0246208		0.348543	0.35252	0.0239084	0.0168517	0.18444	0.191914			0.0228937	0.094937				0.0774182	0.172743	0.312802						0.196895		0.0397152		0.0557077	0.0112222	0.0149642	0.00808396	0.287108	0.0493878	0.0869212		0.152532
AIZL	0.0463805	0.00259063	0.0687516	0.0666656	0.0682248	0.118017	0.104073	0.155881	0.0804966			0.197677	0.0919258	0.00281186	0.0456672		0.0580115	0.35252	0.169104	0.14764	0.0278574		0.0273608	0.146318	0.0617277	0.0271376	0.000161205	0.0339027	0.0295557	0.000847529	0.00198743		0.0401576	0.13875	0.132404	0.0744467	0.0626036	0.0447862	0.142686	0.135599	0.00775918	0.0414451	0.0592017	0.0205928		0.019691	0.0311793		0.0219115
AIZR	0.174331	0.0529241	0.0511734	0.110587	0.115249	0.158398	0.0854499		0.0773252				0.119204	0.016065	0.046796		0.35252	0.0127622	0.342909		0.00908666		0.0162872	0.0399899	0.00776769	0.0551307	0.00214048	0.0116955	0.0205407	0.000809126	0.00281103		0.019923	0.130579	0.00676605	0.04562	0.00432788	0.0339175		0.0613531	0.0171318	0.00169067	0.00172918	0.015905		0.000316752	0.075011	0.0823546	0.00601175
ALA	0.00778117	0.0233328				0.11553	0.129292	0.0566693				0.139319	0.00371359		0.068949	0.0689874	0.0781416		0.146559	0.295751	0.000784422		0.0685055	0.0268633	0.172374	0.0960381	0.10552				0.046674	0.195481	0.0391276		0.0953216			0.182701		0.0488058		0.000984998	0.0105886	0.0289269		0.136827	0.00913388		0.00689753
AQR	0.0236665	0.00826155	0.0101762	0.166725	0.139579	0.067091	0.0164245	0.0778302	0.171144	0.139025	0.135765	0.000635369	0.00218968	0.0520016	0.00553823	0.0237626	0.0168096	0.0397935	0.0144869	0.0378518	0.35252	0.0568485	0.0109769	0.0251574	0.0150566	0.104345	1.4e-06	0.0118589	0.000198728	0.000583954	0.0633096	0.0590669	0.0807648	0.180977	0.102607	0.01971	0.027244	0.00258989		0.0094149	0.00712217	0.000130003	1.14e-12	2.63e-07	0.0936067	0.00220914	0.0130847	0.123999	5.12e-10
AS1	0.350525	0.0995575				0.0729914	0.218215			0.151937			0.107786	0.0813065	0.0477134	0.0529241	0.0813218		0.135518		0.035444	0.35252					0.0643976		0.0226821		0.0652146						0.0839628					0.00544747	0.164218	0.0638393		0.250415
ASEL	0.00418181	0.00130358	0.165912	0.0013086	0.103955	0.0967224	0.0846082	0.0417668			0.168463	0.00747824	0.000273364	0.0069081	0.0211542	0.0266841	0.0322475	0.0112683	0.00321665	0.0820668	3.23e-06	0.0680584	0.35252	0.312601	0.35252	0.101461	0.35252	0.137999	0.00860998	0.0201187	0.0224253	0.0665303	0.00298158		0.00908143	0.0580263	0.000536749	0.0658531	0.108988	0.0292104	0.23982	0.000280327	7.78e-06	0.115395		0.00021537	0.312845	0.0126493	1.45e-06
ASER	0.0186093	0.000102704	0.114029	0.00092501	0.106036	0.197241	0.118453	0.100323				0.00545477	0.00110952	0.00646988	0.0292809	0.0253837	0.088334	0.0070664	0.00102629	0.093261	4.78e-07		0.166951	0.349635	0.182242	0.114752	0.120436	0.35252	0.08656	0.148731	0.000133554	0.35252	0.00731772		0.103574	0.00150806	0.0187329	0.265388		0.108772	0.00360343	0.0738424	8.69e-05	0.000323911	0.0774004	0.000592697	0.0175917	0.35252	3.57e-07
ASGL	1.42e-05	0.0359125	0.0779275		0.279513	0.0981516	0.35252	0.0315094	0.0461503	0.13083		0.00124768	0.000606995	0.0107037		0.00969879	0.0867961	0.266313	0.00271407	0.153241	0.128995	0.111999	0.0807048	0.0457549	0.35252		0.35252	0.103668	0.35252	0.35252	0.0160205	0.00510467	0.0202211			0.00164566	0.00549693	0.107115	0.0344542	0.132279	0.35252	0.000651703	0.000583394	0.0247204		0.0394484	0.0334723	0.0132463	0.232893
ASGR	3e-05	0.0183768	0.162335	0.0221419	0.279717		0.0525393	0.0566053	0.267748			0.0675743	0.00479756	0.0325206	0.0772561	0.0614696	0.0539284	0.0313335	0.000308999	0.0224253	0.000776642		0.147852	0.35252	0.317209	0.35252	0.00813144	0.0871493	0.0953016	0.0118411	0.00624931	0.134245	0.0587983	0.131199		0.192513	0.0781686	0.35252	0.067701		0.0821954	0.0748415	0.001147	0.000219199		0.0184022	0.0364084	0.0761314	1.12e-05
ASHL	0.00430094	1.92e-05	0.211991	0.0014435	0.0304413	0.120992	0.0315281	0.0777336	0.0326518	0.12426	0.297353	0.000226255	0.000469953	0.0188944	0.0578857	0.0112663	0.0861558	0.0326695	0.00585632	0.175934	8.67e-06	0.0761691	0.35252		0.300501	0.0227051	0.35252	0.0589485	0.00600824	0.000873761	0.00142829	0.0174646	0.0215783	0.223167	0.248357	0.0902404	0.227837	0.0730427	0.290848	0.305186	0.0350014	0.00084268	0.000168556	0.0644898		0.000636201	0.0230451	0.0317316	6.97e-13
ASHR	0.0570905	0.0108282		0.00630252		0.03722	0.156153	0.0300751	0.0586255	0.325675		0.00241055	0.00011777	0.00450967	0.0682028	0.135974	0.0219935	0.0274665	0.0168884		0.00115543		0.141588	0.130086	0.0265375	0.0903491	0.0828971	0.35252	0.0062992	0.00327803	0.00137782	0.0127705	0.0219343	0.0994056	0.16762	0.0668033	0.325512	0.343566		0.157963	0.00691337	0.35252	0.104076	0.0133016	0.260757	0.000331307	0.00362168		4.16e-09
ASIL	0.0434592	0.0401887	0.10047		0.0403826	0.0235672	0.0568742	0.117052	0.0578511			0.02032	0.0232865	0.0170134	0.0734001	0.0719336	0.0728525	0.0755137	0.0217639	0.0928808	0.0196011		0.0218211	0.350638	0.321448	0.35252	0.0126837		0.35252	0.0281027	0.0222741	0.00980889	0.0116111		0.0749793	0.029838	0.225273	0.0239453			0.0809549	0.218423	0.0800427	0.00899867	0.118102	0.039038	0.0504839		0.139579
ASIR	0.0649486	0.0104143	0.242012	0.025582		0.262853	0.35252	0.0911916			0.11907	0.0397461	0.000127586	0.298599	0.0861846	0.0938065		0.0493424	0.0107951		9.56e-05		0.10106	0.0148491	0.35252	0.139205	0.0897293	0.0186176	0.04901	0.35252	0.011449	0.308834	0.0151599		0.0124445	0.000691667	0.0592244	0.028216	0.0340043	0.0931555	0.0658294	0.00787215	0.0204217	0.00058532	0.0613486	0.00584342	0.0885566		0.0198517
ASJL	0.00462045	0.000410656	0.0602924	0.106396	0.0523864	0.0845711	0.0674393	0.010364	0.0871674				0.000187361	0.00658818	0.129607	0.0779275	0.11421	0.0105281	0.000878725		0.0676704		0.0499159	0.0253207	0.0190715	0.0480629	0.000665612	0.0354638	0.0644898	0.0138767	0.35252	0.177947	0.00328064		0.158775	0.00140305	0.0487315	0.35252	0.0553408	0.0799893	0.0598109	0.350035	8.55e-05	0.00599334		0.00108413	0.0762435	0.0736778	0.00031697
ASJR	0.023595	0.00356035				0.114793	0.0237523	0.0979658				0.199329	0.0121927	0.24405	0.0389787	0.111186		0.173362	0.0313884	0.183557			0.0375837	0.0338669	0.124174	0.186868	0.229165	0.13932	0.141787	0.054554	0.0176876	0.35252	0.0536554		0.326833	0.0398798	0.253381	0.0383486		0.0710438	0.00562521	0.075587	0.04792	0.00799198	0.170655	0.048436	0.0439784	0.0552793	7.76e-05
ASKL	0.0644439	0.015876		0.0361768	0.35252	0.13957	0.320971	0.147788	0.0675521	0.214104		0.013044	0.00369652	0.0775261	0.00672385		0.132714	0.00767046	0.0882844	0.0159132	0.00827786		0.0386938	0.0136222	0.077985	0.0651993	0.0120117	0.0709156		0.0154788	0.0276828	0.207362	0.35252		0.0197528	0.0449107	0.088852	0.132714		0.35252	0.00594691	0.00897718	0.0942825	0.0168208		0.0108006	0.0286241	0.0454307	7.76e-05
ASKR	0.00697078	0.0711878		0.0316904		0.35252	0.0524904		0.0689808	0.146375		0.203643	0.00424886	0.0932221	0.042711		0.068251	0.0840182	0.0764878	0.0496623	0.000746868		0.0290423	0.0578264	0.0278047	0.0736924	0.00575306	0.114147		0.0399676	0.0275833	0.103039	0.35252	0.35252	0.0804465	0.0476674	0.0582855	0.146592	0.0278671	0.141627	0.0112664	0.00223754	0.00927372	0.0734393		0.0242324	0.0611571	0.341667	1.81e-05
AUAL	0.0331769	0.00804494		0.152927	0.101919		0.0678437	0.123659				0.112802	0.129389	0.0490009	0.0584525	0.13981	0.105946	0.0759286	0.0121309		0.311782		0.28976		0.0255091		0.0357845	0.0551681		0.0468601	0.00980889	0.16443	0.164288		0.337015	0.0872909		0.133793	0.0548222	0.0955994	0.0325587	0.0837352	0.333619	0.0830998		0.0325075	0.0996786	0.0857257	0.0278662
AUAR	0.0447475	0.0238873	0.0964025	0.0981051	0.0968597		0.141478		0.121668			0.0671182	0.182124		0.0842045			0.107115	0.0774288		0.0522512		0.0821442		0.0640978	0.282552	0.0667933	0.124318	0.0667142	0.00516828	0.316835	0.0837352	0.100653		0.0341216	0.35252		0.0289475		0.207951	0.024467	0.148328	0.10072	0.0554947		0.0869535		0.0778338	0.00169855
AVAL	0.0129542	0.000276916	0.102174	0.00118638	0.056296	0.0690328	0.0659577	0.158351	0.142565		0.0736533	0.000716628	0.00180492	0.0185697	0.106902	0.00114936	0.0909492	0.000987928	3.57e-05		0.00935925	0.141548	0.015666	0.0515604	0.0071773	0.0842249	0.0376169	0.139569	0.0853226	0.0100627	0.011355	0.155974	0.0231956	0.165824	0.115357	0.0114053	0.337812	0.0190522		0.0107713	6.49e-05	2.51e-05	0.00946761	0.00500639	0.126752	0.000636198	0.00571035	0.034322	2.33e-07
AVAR	0.0300536	0.0010501	0.0319206	0.000629545	0.181926	0.00814655	0.053231	0.154118	0.124911	0.262489		0.0138423	0.000575353	0.0071517	0.0703194	0.0280179	0.136362	0.00328331	0.0152514	0.10684	0.000964585		0.0151599	0.164936	0.0315134	0.35252	0.0134582	0.0628043	0.0309209	0.000167419	0.00762922	0.00787055	0.092125		0.0122182	0.00070289	0.0999846	0.0995352		0.0740651	0.0106525	0.000180034	0.000158554	0.289855	0.194663	9.25e-05	0.0149152	0.0512166	2.89e-09
AVBL	0.0174919	0.0171318		0.0865183	0.157966	0.0815699	0.103144					0.0366706	0.000167338	0.112605		0.00456551	0.22169	0.144842	0.0513348		0.0430834	0.0915476	0.211292	0.0894456	0.140498		0.123001		0.0631837	0.0238873	0.00706893	0.0115542	0.124199			0.0214244	0.00806421		0.109112	0.0689997	0.0687743	0.0478597	0.00879665	0.0186681	0.0623687	0.00800568	0.128072		0.0489307
AVBR	0.0270524	0.0203579		0.0663964	0.110235		0.122354	0.031753				0.0522658	0.00603666	0.0389962	0.148857	0.000933542		0.018233	0.0700737		0.0218437	0.0476138			0.306459		0.0845968			0.108938	0.108277	0.197516	0.0919034		0.0588067	0.0162739	0.0735282			0.110235		0.0730516	0.0753854			0.0262363	0.00581374		0.0267012
AVDL	0.000687043	0.000744323	0.0663359	7.77e-05		0.01006	0.0177608	0.0292809	0.0927026	0.107927	0.0591363	0.00802775	0.00268472	0.0799931	0.00729783	0.264735	0.0531776	0.00542109	0.0124272	0.113487	0.000148117		0.35252	0.00184389	0.00489372	0.0816959	0.235706	0.00320567	0.0903811	0.0394243	0.0396215	0.0467491	0.00519581	0.0382611	0.11678	0.0387948	0.0607702	0.0172147		0.0112807	0.0117582	0.000410656	8.91e-08	1.6e-10		0.000246225	0.00872049	0.0135081	0.0096645
AVDR	0.000602106	4.99e-05	0.012079	0.0495455	0.0832465	0.00717402	0.0735771	0.00994536	0.193304	0.130728	0.185675	0.00094598	0.00376724	0.000804604	0.0398627	0.0206821	0.0730516	0.0202196	8.89e-06	0.0503891	3.99e-11	0.0692936	0.0683726	0.0619926	0.00031063	0.0611485	1.9e-07	0.341239	0.00200321	0.0239635	0.187017	0.217509	0.00834194		0.0206885	0.0206659	0.000660341	0.0136821	0.04058	0.212469	0.0369102	0.0355683	5.98e-09	5.34e-07	0.0756799	4.23e-06	0.0350093	0.115429	6.33e-08
AVEL	0.00935193	6.02e-07	0.0287756	4.75e-05	0.167113	0.011526	0.0161573	0.160341	0.110326	0.233577	0.138433	0.000320351	3.65e-05	0.00391787	0.064367	0.0204217	0.0112465	0.0637783	4.26e-06	0.350525	2.68e-06	0.14912	0.00247519	0.145847	0.012183	0.35252	0.162112	0.0105518	0.217531	6.54e-06	0.00256674	0.0597566	0.000129497	0.186603	0.0738777	0.0203326	0.0901049	0.00887709	0.0336156	0.169906	2.6e-05	2.46e-07	0.35252	0.0920331	0.144409	9.97e-05	0.0368466	0.0190532	6.21e-15
AVER	0.0165361	0.00180305	0.0463085	0.000425867	0.263799	0.0535778	0.236976	0.0200193	0.170933	0.0214513	0.0463933	1.09e-05	0.00181279	0.000967629	0.0396505	0.00242035	0.0129329	0.000413593	0.000357963	0.0325647	1.53e-10	0.169868	0.0466544	0.0145471	0.00222469	0.115555	0.000680704	0.339812	0.00667997	0.0013578	5.82e-05	0.0160328	0.00117449	0.0271295	0.0680308	0.0610584	0.120619	0.139974	0.13521	0.0670678	1.54e-06	2.15e-08	0.000374291	0.35252	0.31154	0.00250069	0.0380281	0.00502082	1.15e-18
AVFL	0.087613							0.0517636				0.0398322	0.0232655	0.195039		0.0211185		0.150378			0.0714348			0.0741327				0.0751089		0.126084	0.0462287	0.0760217	0.194949		0.169997		0.0761691			0.0755375			0.103609	0.112988	0.237014		0.0837243		0.0164243
AVG	0.00260242	2.19e-06	0.0707889	0.0510687	0.0536554	0.108143	0.0109979	0.0657418	0.0829235		0.182936	0.000523045	0.0018072	0.0183004	0.0297601	0.00151489	0.101609	0.00172038	0.0247133	0.12544	6.14e-08	0.205084	0.0163049	0.0816188	0.00147639	0.0446521	0.00544552	0.0476944	0.00679837	0.00418364	0.00280403	0.0209164	0.00217967	0.0322413	0.0239177	0.00692785	0.0191246	0.0143212	0.028962	0.0237563	0.00901466	0.000116352	0.000142982	0.000564896	0.215831	0.35252	0.00460926	0.210387	4.55e-09
AVHL	0.00198238	8.26e-05	0.0653154	0.00232319	0.112651	0.295098	0.0274342	0.00731391				0.000581786	0.000542919	0.0218807	0.00501533	0.0141248	0.0934678	0.00952199	0.00257989	0.00980889	0.00280856	0.0689874	0.00459843	0.0157663	0.345838	0.0581379	0.00212588		0.328489	0.0671182	0.00217537	0.0322475	0.000361296		0.00831003	0.00594738	0.0601089	0.0525984	0.094855	0.0112367	0.0527739	0.0153583	0.00172038	0.000238369		3.33e-05	0.318542	0.0622926	0.0876157
AVHR	0.000760351	0.0210923	0.123258	0.0392686	0.262412	0.35252	0.0612215	0.0236183	0.0454401	0.160462		0.00112671	0.00267717	0.13759		0.0119544	0.0461033	0.185261	0.000733022	0.0267931	0.00131023	0.169368	0.177873	0.0630109	0.350541	0.198863	0.0241521	0.133635	0.132368	0.0253837	0.153344	0.00829243	0.221293		0.0217209	0.0468281	0.0255561	0.0620615	0.0553466	0.24047	0.0272583	5.36e-05	0.000131226	0.000143195		0.0335275	0.124174	0.35252	2.23e-05
AVJL	0.00262053	9.35e-07	0.17684	3.08e-05	0.0594439	0.0500582	0.084082	0.0155502	0.055293	0.26117	0.067868	0.000772948	0.00462345	0.179888	0.0680759	0.0031483	0.105853	0.0014322	0.0121408	0.0974284	1.16e-11	0.080297	0.0218444	0.000114845	0.180937	0.103609	0.00268616	0.00108542	0.111445	2.51e-05	0.0012104	0.218975	9.89e-05	0.0413967	0.00265903	0.00409258	0.00303678	0.00222469	0.138074	0.324317	0.000102625	6.04e-05	1.29e-12	1.83e-09	0.0765174	0.000318726	0.264979	0.340088	0.241044
AVJR	0.00134264	0.00648329	0.0730427	0.0158713	0.325646	0.0306845	0.036796	0.00140412		0.0552793	0.0807494	0.00229154	0.000393743	0.0190367	0.016206	0.00289861	0.111959	0.0250132	0.0019178	0.0174261	4.27e-08	0.0572988	0.060477	0.0375311	0.170086	0.142074	0.00051452	0.00477501	0.0218807	0.0068334	0.00034658	0.0671951	0.00177476	0.018171	0.00894484	0.0166264	0.00817901	0.000896713	0.0690328	0.0984197	0.00463441	0.0511291	7.04e-08	8.33e-05		3.75e-05	0.0519254	0.35252	3.73e-06
AVKL		0.311385	0.130149	0.0566172		0.0551007	0.0474725	0.00851154				0.060614	0.051206	0.0653661		0.0576859		0.0717108	0.146725	0.0261155	0.0481093		0.0821867	0.244015	0.0564919	0.0866826	0.024338	0.0983222	0.073363	0.0740979	0.0443563		0.0850364		0.0167926	0.0894833			0.0248902			0.0721689	0.00468997	0.0226632		0.0868037	0.0192826		0.0683278
AVKR	0.0198805	0.00207629	0.0794336	0.0115388	0.0783538		0.0262955	0.0889803				0.0203579	9.27e-05	0.0504332	0.00676807	0.0811684	0.0574923	0.0866484	0.00243541	0.10496	0.0479992		0.00843318	0.0185025	0.0408537	0.0376643	0.000364426	0.06025	0.00219986	0.00351231	0.00170952	0.0845085	0.0259327		0.053221	0.00786992	0.0254155	0.0229811		0.0558433	0.00615599	0.0101879	0.135772	0.0515002	0.35252	0.00443816	0.0262619	0.0892694	0.0125953
AVL	0.0887768	0.259692														0.0192098					0.00359465	0.125359					0.0397778	0.0613092									0.131215				0.138639	0.0811384	0.305082	0.0597773					0.0507002
AWAL	0.0183295	0.00298413	0.220364	0.143415	0.339806	0.0829235	0.0354126	0.151248	0.0450026	0.13521		0.139569	0.0129089	0.0254563	0.0330935		0.105676	0.161997	0.0136613	0.0252349	0.00032939		0.351807		0.347788	0.136787	0.35252	0.248104	0.00404828	0.0638168	0.106141	0.276033	0.0296604		0.201126	0.0674618		0.00348294		0.0729914	0.35252	0.0240754	0.0664499	0.00774468		0.00739751	0.277759	0.0222368	5.23e-07
AWAR	0.00601005	0.0121435	0.0578545	0.112688		0.089598	0.0449107	0.35252		0.142887		0.00053102	0.0115094	0.0293478	0.0200268	0.0661645	0.0760507	0.0622966	0.0016661	0.0347243	0.00407951		0.18579	0.0499486	0.0650618	0.0515152	0.116295	0.0590118	0.149057	0.0539077	0.0332332	0.0202769	0.0662562	0.35252	0.109216	0.218257		0.0382564			0.0107037	0.0532391	0.00774713	0.233987		0.0177534	0.0493226		0.00039809
AWBL	0.000337749	2.65e-07	0.0181022	0.000181758	0.35252	0.00208674	0.0189761	0.317774	0.183867	0.35252	0.118871	9.92e-05	8.49e-07	0.000356966	0.0335379	0.0236394	0.0447155	0.0470517	9.52e-07	0.00627495	8.34e-10		0.273231	0.000843125	0.12799	0.324594	0.35252	0.235748	0.0564646	0.0237943	0.000103291	0.00654373	0.337012		0.0093004	0.000163122	0.0737478	0.00102937	0.0525	0.0256135	0.128749	2.15e-05	0.000190353	1.89e-05	0.127135	5.64e-05	0.0491821	0.00543551	0.000193029
AWBR	0.000608756	0.0133417	0.0238712	0.00162971	0.35252	0.35252	0.0792145	0.270194	0.35252	0.0300536	0.268157	0.003198	9.56e-07	0.0095131	0.00683152	0.00374554	0.0958436	0.00179733	6.96e-06	0.0521974	6.95e-07	0.0674346	0.345728	0.118707	0.2756	0.334187	0.35252	0.35252	0.00281831	0.105298	0.00031348	0.053565	0.35252	0.35252	0.0197354	0.064979	0.0364993	0.243751	0.0635551	0.35252	3.12e-05	0.133767	1.88e-14	0.35252		0.0018113	0.000466574	0.0551681	1.58e-10
AWCL	0.0630311	0.00480053	0.0864135	0.0240284	0.031753	0.0201837	0.0800495	0.00685806	0.160316	0.190249		0.0100206	0.0111749	0.00780954	0.145808	0.00798906	0.339868	0.013254	0.0183084	0.0821001	0.00695584	0.116355	0.19156	0.266302	0.0507506	0.0696967	0.35252	0.35252	0.0204321	0.0820951	0.0360875	0.345041	0.00975595	0.35252	0.0597091	0.0124594	0.113887	0.122634		0.0302798	0.018464	0.0352915	0.0848229	0.0891061		0.00407446	0.102556	0.15037	0.0044221
AWCR	0.0801196	0.0358194	0.0932431	0.0250398		0.10366	0.0466715	0.148815	0.245426	0.0738246	0.10598	0.00542568	0.0134885	0.0376559	0.0514619			0.0599853	0.00871283		0.0358337		0.35252		0.337593		0.186342	0.122528	0.129896	0.0361853		0.150763	0.0112738		0.0325436	0.00458646	0.0876713	0.025372		0.104169	0.0525386	0.0417047	0.17689	0.117195		0.0099105	0.0846571	0.0199082	0.00182404
BAGL	0.0865775	0.0557786	0.0980239	0.00775714	0.0160964	0.0202587	0.161604					0.164082	0.0155339	0.0798416	0.0372543		0.35252	0.0082709	0.0372348	0.0394185	1.86e-05		0.0146809	0.0177136	0.0843863	0.0212875	0.00761458	0.007275	0.0809506	0.000247754	0.00512762	0.0112541	0.0275021	0.334151	0.10047	0.0220259	0.0673869	0.312709		0.0601662	0.0178867	0.00620744	0.00277867	0.00026813		0.0217986	0.00612109	0.0255548	0.0158689
BAGR	0.0680759	0.020553		0.016039	0.246756	0.0578857	0.0330272			0.104566		0.0101789	8.73e-05	0.0754057	0.00130877		0.138717	0.11806	0.0147146	0.053996	0.00741703		0.0218237	0.311836	0.0386433	0.0632224	2.87e-05	0.0126226	0.0738246	9.19e-05	0.00931933	0.0279601	0.180586	0.0333951	0.145297	0.00853784	0.0898031	0.0191752	0.0279476	0.0931651	0.000926611	0.000817297	0.00195593	5.11e-05		0.0358035		0.109571	9.27e-05
CEPDL	0.0475743	0.00343806		0.0354408		0.0262077	0.104543					0.111703	0.00392013	0.121106	0.00975595			0.0691921	0.0341229	0.186929	0.0031143		0.0309558	0.0335429	0.0314652	0.0436628	0.00181489	0.0800679	0.103166	0.0189855	0.0215048		0.163566		0.0553988	0.0531823	0.0793383	0.0225594		0.0844182	0.0149527	0.0953511	1.15e-05	5.22e-06		0.0355567	0.0559478		0.011573
CEPDR	0.00454329	0.00027944		0.00161328		0.0779275				0.0584331		0.00647813	0.00468997	0.0737478	0.00460493	0.00283611	0.0798781	0.0987016	0.00172298	0.0693206	0.000614758	0.084505	0.0848635	0.0578482	0.0106705	0.32849	0.000275225	0.0297601		0.0083086	0.0300536	0.00880484	0.0778302	0.0790338	0.0652157	0.00426842	0.00912139	0.35252		0.0331475	0.0404295	0.000932176	0.103355	0.000398844		0.00198672	0.083343	0.0662068	0.000451673
CEPVL	0.00267794	0.0011947	0.105641	0.0423699	0.131615	0.0660347	0.0656762	0.033216	0.200204		0.0869535	0.0147705	0.0030898	0.00638159		0.128942	0.186642	0.0600612	0.0236378	0.0712245	4.16e-07		0.0652157	0.0126384	0.00445701	0.0598736	0.0622532	0.0288921	0.0246713		0.1425		0.0107019		0.0397461	0.085724	0.00876156	0.0557252		0.0910723	0.0359621	0.000172729	1.31e-08	0.00246773		0.0367723	0.00362818	0.00140435	0.000784091
CEPVR	0.0774646	0.00194329	0.0870588	0.0229045		0.0278008	0.00177476	0.0524049			0.15042	0.00394162	0.000225096	0.062181	0.0187864	0.00610455	0.113114	0.0238655	0.00655783		4.35e-05	0.0822139	0.00745361	0.0154061	0.0168423	0.0854102	0.034165	0.00599097	0.250181	0.0231382	0.0217397	0.00638536	0.028004		0.00483639	0.00347934	0.0999895	0.0263652		0.0411979	0.0429905	0.000680723	1.24e-08	0.000990007	0.11587	0.00201124	0.0232863	0.0659312	0.000529557
DA1	0.0132624	0.178103	0.208129			0.0628236	0.131223	0.110205		0.110068	0.0616408	0.0763416	0.00290185		0.0250368	0.0016932		0.155389			0.000425154	0.0715855	0.0522663	0.0593761	0.096826		0.144075	0.0622066		0.0367824	0.0980959	0.0159151		0.0506831		0.0837396	0.0950532	0.171158		0.0537253	0.0252777	0.0327637	0.0595762	0.0158944	0.0845646	0.0627396	0.0992605		0.000817297
DB2	0.0699826	0.00180138	0.0730802	0.0589724		0.0240021	0.0180001		0.107382	0.0827859		0.0263386	0.00575389	0.0973642	0.057562		0.0769962		0.0908973		0.00281951		0.0262619	0.0552793	0.137906		0.00324916	0.0160121	0.0675922	0.0202502	0.00431118	0.127687	0.00120421		0.0234105	0.148376	0.307727	0.143355		0.00725373	0.000797072	0.00235146	3.74e-06	0.000560302		0.27105	0.321082	0.00435066	2.19e-06
DD1	0.029692	0.0416343				0.108157					0.280965	0.00582481	0.0508996	0.0659051		0.00972152		0.10372	0.0803971	0.148353	0.00013477	0.064813		0.160988	0.0459615	0.0314302	0.00338774		0.179853		0.263216	0.13049	0.0487574	0.0788941			0.0859527	0.0692418	0.0417315	0.0668033		0.012633	0.0185045	0.00691337		0.16501	0.03785	0.0643912	0.00677603
FLPL	0.00224495	0.00765766	0.35252	0.00942871	0.0842859	0.0256365	0.00694549	0.00635231	0.128969	0.230686	0.203885	0.00115494	3.82e-05	0.00462975	0.00815832	0.000383679	0.0132203	0.00343132	4.13e-05	0.0309746	0.00651275	0.0650058	0.00971955	0.0035079	0.00865376	0.0235042	1.11e-06	0.000601974	0.0190083	0.00111411	0.000165237	0.0247118	0.0514619		0.061698	0.13082	0.000772184	0.00512836	0.0314652	0.0281334	0.00814906	1.61e-05	6.61e-07	3.69e-08	0.0781416	0.0147943	0.000650494	0.0412573	0.000227568
FLPR	7.2e-05	2.32e-06	0.066556	0.0386923	0.0641418	0.0527851	0.0034137	0.00659185		0.0947845		0.00478802	2.24e-06	0.00677881	0.00975595	0.00521976	0.0552393	0.0026808	0.00776769	0.0430377	0.263685	0.135244	0.00637065	0.00288468	0.000181318	0.0776844	1.44e-07	0.00088744	0.0215647	0.000417396	0.00248605	0.0914983	0.000819492		0.0119679	0.0112752	0.0256186	0.0084935	0.0316904	0.00299987	0.00141729	0.00372008	7.87e-10	1.26e-09	0.113653	0.000446411	0.00153397	0.138549	0.000233556
I1L	5.78e-05	1.53e-08	0.0430446	0.000260814	0.00929186	0.000889459	0.00101452	0.00431659	0.0573379	0.0185885	0.0515152	2.75e-07	6.51e-08	0.00032521	0.000181462	0.0052481	0.00166212	7.78e-06	3.62e-07	0.0233863	3.11e-09		9.76e-05	5.91e-05	3.57e-05	0.00599205	2.44e-08	2.73e-05	4.75e-05	3.96e-06	3.31e-06	0.00508066	1.02e-05	0.035542	0.00852014	0.00046664	0.00148863	0.000274726	0.0326386	0.00651803	4.01e-08	5.42e-10	2.54e-18	5.05e-15	0.0779275	4.42e-06	1.5e-05	0.000537513	3.79e-21
I1R	0.000164871	7.79e-08	0.0961959	0.000322924	0.0227397	0.00123146	0.00223754	0.00257291	0.0757463	0.0673819	0.217992	9.64e-07	5.65e-07	0.00124136	0.000736782	0.000771584	0.00596619	0.00014625	5.7e-07	0.00765927	5.96e-12	0.0715891	0.000648343	0.00045684	4.89e-05	0.00552656	6.85e-10	0.000343081	0.000101141	5.3e-06	5.43e-06	0.00445902	0.00155097	0.0876889	0.0180083	0.00103301	0.00277885	0.000206021	0.0174568	0.022767	6.59e-08	3.36e-09	2.07e-15	1.94e-12	0.0544608	8.05e-05	0.000398967	0.000791074	6.93e-17
I2L	0.0242692	1.04e-05	0.0854071	0.0118147	0.0243179	0.000169155	0.00103677	0.0138391	0.0776932	0.15003	0.145414	4.77e-05	1.47e-05	0.00505709	0.0208443	0.147148	0.0156675	0.0633794	0.00246599	0.028481	0.00609237		0.00997805	0.00255091	0.000398509	0.0247799	2.8e-05	0.00143431	0.00622568	1.49e-05	0.00149005	0.0382534	0.0176429	0.0771953	0.0551312	0.0008092	0.0041133	0.00193216	0.0214761	0.0503963	2.11e-06	1.46e-07	1.03e-09	6.99e-05	0.0968597	4.69e-05	0.00169067	0.000516246	2.48e-11
I2R	0.00022038	8.85e-06	0.0147062	7.3e-05	0.024663	0.0172803	0.000951017	0.000949772	0.0237523	0.034893		0.000259375	1.47e-05	0.000328039	0.00535332	0.0402897	0.00627897	2.37e-05	1.11e-05	0.0632224	1.55e-07		0.00296862	0.00111047	0.000656403	0.0204873	4.22e-07	0.000382504	0.000219208	9.99e-06	4.62e-07	0.163258	0.00235245	0.120156	0.0239701	0.000214942	0.0615437	0.000492518	0.0886965	0.0227548	1.12e-07	4.15e-10	8.95e-12	3.37e-06	0.07903	0.000186325	0.0021922	0.000741599	6.39e-12
I3	4.1e-05	0.000202321	0.0615835	0.000240154	0.0239281	0.0361634	0.0761972	0.0680356	0.1216		0.146157	0.00624341	3.78e-05	0.000368768	0.0667429	0.0146942	0.0506751	0.0557768	9.56e-05	0.308275	3.34e-06	0.0852101	0.000960795	0.0600592	0.143153	0.0543201	0.000192027	0.013251	0.000715109	3.24e-05	0.00658798	0.093082	0.117672	0.014129	0.0631918	0.00192914	0.0587136	0.000371922		0.0573727	2.51e-05	1.6e-05	5.2e-13	4.28e-05		0.0200373	0.0261222	0.00290796	5.42e-10
I4	0.000365397	0.00326043	0.235739	0.0120717	0.0109039	0.0416845	0.00593783	0.000614028	0.0496445	0.123019		0.00613161	1.5e-05	0.0269764	0.0298891	0.0320772	0.108087	0.000692188	1.38e-05		4.27e-08		0.00563222	0.0268171	0.0181573	0.320764	1.47e-05	0.0031651	0.0138571	0.000491555	0.000218952	0.0206879	0.00223572	0.117022	0.00656475	0.000943852	0.0322138	0.00621934		0.0462221	0.00325474	0.0357217	8.01e-06	1.84e-05	0.0750917	0.00041688	0.00872049	0.0210039	1.95e-05
I6	2.15e-05	2.35e-06	0.0741922	0.00672336	0.0123677	0.00184751	0.00196075	0.00133146	0.0805223		0.0554209	0.00102402	2.06e-05	0.0659486	0.00113167	0.0251842	0.0108573	5.78e-05	1.97e-06	0.0136821	2.14e-10		0.00491344	0.00717274	0.000604713	0.0602643	7.66e-10	0.000965788	0.000352578	4.98e-05	2.24e-06	0.0658168	0.00046782	0.13223	0.00491026	0.00297762	0.0191878	5.64e-05	0.0210707	0.0432411	1.35e-07	3.12e-06	8.18e-11	8.02e-07	0.0726443	5.92e-05	0.00148946	0.00281508	1.77e-12
IL1DL	0.00677603	0.000139421	0.156276	0.000685553	0.0565826	0.108659	0.0754482	0.147487	0.0901619	0.080084		0.000174055	2.2e-05	0.0129713	0.00840191	0.0646014	0.013489	0.0155293	0.00148115	0.0551312	5.77e-06		0.0081829	0.349015	0.00514562	0.0241241	7.81e-06	0.00896605	0.000205884	0.0634348	0.00361897	0.0910564	0.000697067	0.196798	0.0288503	0.000675438	0.00178668	0.0254826		0.0616379	0.0616031	0.000189016	6.64e-07	4.71e-05	0.114856	9.71e-05	0.0168019	0.00290389	0.000160323
IL1DR	0.00520552	0.0127102	0.190876	2.51e-05	0.0634348	0.0795449	0.0889222	0.0884498	0.27542			0.00120999	0.000421486	0.0899743	0.0978767	0.160547	0.0594703	0.000190885	0.00132844		5.92e-08	0.0830623	0.0422434	0.0212642	0.0260526	0.121035	2.35e-06	0.0277045	0.000614758	0.000290327	0.0039251	0.0840997	0.0258944	0.0515571	0.0196249	0.0110187	0.187619	0.0198453		0.200912	0.000122075	0.00112392	4.91e-10	1.31e-06		0.00408276	0.030148	0.0743991	0.000131272
IL1R		0.0179303		0.0244972		0.188442	0.145823					0.0744645	0.00641068						0.0183112		0.0674806		0.0580406		0.0203589		0.085144		0.0869836	0.0197		0.0289173	0.0628467		0.0370224	0.123995		0.0198805	0.0357103	0.139974		0.0657418	0.000527779	0.144216		0.00399409			0.0121115
IL1VL	0.00107462	0.000148101	0.0553923	0.00972148	0.0743252	0.00879297	0.0242324	0.025682	0.0758748	0.0580185	0.0579216	0.0173407	0.00256232	0.00313828	0.019012	0.115121	0.0389222	0.0157885	0.004657	0.0559826	1.94e-09		0.0242324	0.000553305	0.000358023	0.0549706	5.31e-06	7.47e-05	0.000556135	0.0157179	0.00151808	0.0259793	0.000124809		0.0371057	0.0417954	0.0371264	0.00779458	0.0212006	0.0308511	0.000370173	1.49e-07	4.01e-09	1.34e-07	0.133628	0.00852243	0.00041585	0.00647414	1.56e-13
IL1VR	0.00047182	0.00775984	0.035517	0.0518537	0.0218862	0.0448105	0.00141213	0.0703194	0.0487968	0.0167939	0.0789407	0.000869871	2.9e-05	0.00144858	0.031424		0.0581037	0.000656573	0.0571109	0.0789154	2.9e-08		0.00395263	0.00234212	0.000847212	0.0554209	1.74e-06	0.00138623	0.0120717	0.000341289	0.00111957	0.0037739	0.00575306	0.0946652	0.0765825	0.00584487	0.0688313	0.135476	0.0496943	0.118062	1.15e-05	7.39e-09	2.05e-12	1.6e-06		0.000583394	0.0219935	0.000602106	3.17e-11
IL2DL	0.000567647	0.00051452	0.0153104	0.0805241	0.00744132	0.0194895	0.00608883	0.00602675	0.0616624		0.161042	0.00284801	2.25e-06	0.00937461	0.0179108	0.0246713	0.0179124	0.00278112	0.0153535	0.0158152	5.73e-06		0.0290912	0.000431794	0.000460574	0.135914	0.000800516	0.0229176	0.00346118	0.000411486	0.00014395	0.0527943	0.00889113	0.130092	0.0222741	0.0177554	0.121841	0.0233863		0.068303	0.00108064	0.000748118	4.49e-06	8.07e-06	0.0585588	0.00222469	0.0136821	0.00996683	6.39e-11
IL2DR	0.00709289	1.63e-05	0.337605	0.0104816	0.0321329	0.0311543	0.00573138	0.00864867	0.0893127	0.028617		9.85e-05	1.12e-05	0.0145293	0.00356035	0.024799	0.00804246	0.00204004	0.000771584	0.20556	2.68e-06		0.072	0.0139995	0.000603016	0.0079473	0.000658281	0.000238073	0.004967	6.52e-06	0.00108231	0.142887	0.00315834	0.0932431	0.0171164	0.0551312	0.0837624	0.0755284	0.0326787	0.00641148	0.00101732	0.000220168	1.57e-06	4.65e-08		0.0129504	0.0241544	0.00803499	1.52e-06
IL2L		0.0367409		0.0800575		0.0566398	0.0269313		0.0870588	0.0675521		0.0523883	0.0566172	0.0784621	0.111927		0.101259	0.0724469	0.0204825	0.0543053			0.141554	0.102298		0.0463995	0.0792271	0.0645426	0.141787		0.00419519		0.00387917					0.0257407		0.235226	0.0540832	0.181196	0.00631999	0.0246875		0.079413	0.0485377	0.0669192	9.39e-06
IL2R	0.108071	0.199598			0.0716893		0.0161687	0.0406529					0.0243274	0.0203326			0.0493758	0.136181	0.0348094						0.0759051		0.00539283	0.168042	0.0553602		0.0312009		0.018745				0.0291848			0.223633	0.0567739	0.00397335	0.0248902	0.036929		0.17013	0.0184022	0.0760229	0.00147148
IL2VL	0.00542743	0.000176124	0.08342	0.0338918	0.0334494	0.00782375	0.012633	0.0365016	0.0809682			0.00393598	1.38e-05	0.060029	0.0120277	0.0598109	0.0212752	0.00692785	0.000596139	0.0197634	0.0102404		0.0126359	0.00384809	0.00101925	0.05546	0.000507528	0.0300664	0.0204321	0.000230077	0.000540687	0.0174471	0.0303084		0.0183636	0.000750007	0.042876	0.0277962		0.0557761	0.00294412	0.000592891	1.56e-05	0.00548335	0.0551912	5.94e-05	0.0122259		4.83e-05
IL2VR	0.00134424	0.000560122		0.04769	0.0739544	0.0260565	0.00685494					0.0210854	3.59e-06	0.0487968	0.0207646	0.00247006	0.0393657	0.0714075	0.00455196		1.92e-05	0.058732	0.00264163	0.0673568	0.0330272	0.0803445	0.000609868	0.00430869	0.015662	0.000568105	0.000748118	0.0469488	0.0216179	0.0886522	0.00947748	0.00528865	0.0788175	0.0215414	0.0730427	0.0981376	0.00808007	0.000120204	4.72e-08	1.17e-06		0.000391411	0.0114772		4.43e-08
M1	0.00677703	4.39e-06	0.256323	0.000742648	0.0235539	0.0186713	0.00171712	0.0102499		0.0728199	0.0674806	4.63e-05	6.57e-06	0.00269773	0.0191934	0.0886965	0.119896	0.00170388	1.47e-05	0.0343573	7.8e-08		0.00542488	0.0076794	0.000209612	0.35252	7.75e-06	0.0116514	0.0028662	3.04e-06	0.000457191	0.148052	0.0022564	0.0471317	0.0227397	0.00782375	0.0167258	0.00088103	0.0200193	0.0476987	0.000103908	2.8e-05	1.99e-07	7.68e-05	0.108725	0.000275726	0.000277671	0.00744676	4.01e-10
M2L	0.0722212	0.00800435	0.0665303	0.0297706	0.0773043	0.0216156	0.00227516		0.0762836	0.0792145		0.0213161	0.000354662	0.00277653	0.0019178	0.0278245	0.0718627	0.00462472	0.00488066	0.0819459	2.93e-05		0.017409	0.0426189	0.0581517	0.0930071	0.000864184	0.0259426	0.0124942	0.00309157	0.000161425	0.0553774	0.00779458	0.0609747	0.0214693	0.0362355	0.0265005	0.0176387		0.0353074	0.0188512	0.0166226	0.00931044	0.00150377	0.0762715	0.00300585	0.00078757		0.00638536
M2R	0.125184	0.00205665	0.0837624	0.00957371	0.010839	0.0823645	0.000986576	0.0302043				0.00935193	3.84e-06	0.0322715	0.00450068	0.087548	0.0550262	0.00225611	0.0702946		0.0126983		0.00443816	0.0688915	0.00398056	0.28122	0.000664744	0.138531	0.00229892	0.00220074	0.000422264	0.119397	0.0109763	0.159849	0.00557001	0.0289999	0.024663	0.0632201	0.0347008	0.0269916	0.0137144	0.00599205	0.000113858	0.0151282	0.0570429	0.00118385	0.00230765	0.0523286	0.00337063
M3L	7.22e-07	1.28e-06	0.016598	0.000336784	0.00805959	0.00218395	0.00382126	0.00113476	0.0446318	0.0687791	0.0255628	7.6e-06	2.37e-08	6.27e-05	0.000672691	0.00164633	0.00582481	0.000605627	3.02e-06	0.0267221	3.26e-13	0.0682135	0.000112106	0.000244005	0.00172298	0.00906792	9.78e-10	0.00237006	0.000172917	6.15e-06	6.21e-06	0.00393598	0.00119299	0.0140436	0.0106551	0.00364928	0.0342821	0.00197217	0.0700264	0.0300587	1.49e-05	1.46e-12	1.6e-18	6.82e-16	0.0743433	6.2e-05	0.000147913	0.0226557	4.9e-20
M3R	7.41e-06	7.37e-07	0.0235086	2.7e-05	0.0254361	0.00276187	7.77e-05	0.00270757	0.118666	0.023233	0.0641648	7.97e-05	1.5e-08	0.0136712	0.000280406	0.0980239	0.00300585	0.000102545	1.78e-07	0.0224619	1.59e-09		0.000108713	0.000701668	0.00875469	0.0147252	7.94e-11	0.0104928	0.00153721	1.66e-05	2.78e-06	0.019691	0.000110903	0.00379531	0.00657835	0.000335297	0.0260195	0.000191157		0.148027	5.52e-09	9.39e-11	2.95e-20	1.01e-14	0.143729	6.02e-07	0.000248589	0.00156038	2.95e-20
M5	0.0623097	8.23e-05	0.0684303	0.0691688			0.0735311					0.0157422	2.69e-05	0.00850367	0.0564941		0.153241	0.00843929	0.0144883	0.0551312	0.0062232		0.000833	0.142498	0.0220023	0.294671	0.00112029	0.0257422	0.000931568	0.0591324	0.00046119		0.0751684		0.0106518	0.0213969	0.0738246	0.00553712	0.0427644	0.0675913	0.0067473	0.00965473	0.000922494	0.0224908		0.00298455	0.00625428	0.0964802	0.000178529
MCL	0.0603978	2.68e-06	0.0156966	0.0381058	0.019822	0.0809586	0.0663964	0.0651481	0.0670356		0.0821719	0.0266222	2.14e-05	0.00225316	0.0166079	0.0357537	0.0190579	0.00114568	0.00245254	0.0550922	2.77e-05		0.00826155	0.00395232	0.00276092	0.0707896	0.000795334	0.0285462	0.00593783	0.0359991	0.000212253	0.0179806	0.00235146		0.0265828	0.0682727	0.024792	0.00258794	0.0936204	0.0196425	0.0243926	0.000604713	0.000347209	0.000537513	0.0795521	0.000123294	0.00338426		6.76e-05
MCR	0.0194832	0.000144369		0.0202166	0.0215455	0.064979	0.0595968	0.00319133				0.00580863	3.76e-06	0.000388473	0.0062419	0.0220505	0.0671182	0.00694458	0.00171848	0.053761	4.38e-05		0.0324965	0.00111957	0.00166507	0.073259	0.0095081	0.0307109	0.0244829	0.00234574	0.00326645	0.097268	0.00129351		0.0238616	0.0183434	0.0243733	0.0246524	0.0510295	0.00965254	0.0209872	0.00178683	6.57e-05	0.00266499	0.0685611	0.000577878	0.00115877	0.0411182	1.3e-06
MI	0.0962106	0.000128687		0.00180305	0.0684555	0.0573564	0.00597245	0.0177132		0.127932		1.52e-05	2e-07	0.00196075	0.000510092	0.0588261	0.0343052	0.00325672	1.17e-05	0.0488007	2.44e-08		0.00391787	0.0063419	9.6e-05	0.0337549	1.22e-06	0.00595417	0.012096	0.000415799	6.84e-05	0.006482	0.00446679		0.0133839	0.00547337	0.117406	0.0114414	0.0352145	0.109742	0.000347147	6.1e-07	5.42e-07	0.0401346	0.324867	0.000208037	0.000163422		6.79e-06
NSML	0.0337861	0.0209017	0.190322		0.0819734	0.0697109	0.0775586	0.027961			0.153943	0.00437674	0.0185531	0.0093943	0.11806	0.00184537	0.0600344	0.16762	0.00162057	0.0720466	0.0039251	0.0571314	0.00275959	0.0652627	0.00185888		0.00170466	0.0265947	0.020135	0.00885262	0.0294317	0.0609609	0.0181748		0.0669862		0.00196556	0.0372614	0.0322138	0.0537691	0.00821166	0.0011611	0.000812609	0.00446679	0.0797551	0.0530051	0.0708199	0.0508021	0.0117912
NSMR	0.00462345	0.00345258	0.0476138	0.051191		0.0625948	0.0724506	0.0804698			0.0607295	0.000784588	0.000105768	0.0227214	0.0620179	0.0120241	0.131333	0.0167325	0.043024		0.0710287	0.0953715	0.0148182	0.0588811	0.02306	0.0629686	0.000366103	0.129146	0.0960319	0.00528865	0.000339737	0.139492	0.00336024	0.061454		0.0865614	0.038367		0.0290301	0.00834334	0.00617955	0.000557606	0.00814655	0.00183928	0.0606028	0.018379	0.000687043		0.000323468
OLLL	0.019211	3.56e-05		0.00229914	0.0915359	0.0156966	0.0185186	0.0244219	0.151751	0.0678876	0.0611485	0.00664194	1.25e-05	0.0268689	0.0120259	0.240238		0.000254858	3e-05	0.0244516	1.97e-07	0.254241	0.000964371	0.0131199	7.22e-05	0.0454241	7.06e-06	0.0219063	0.029675	0.00123218	0.000333231	0.0445598	0.00170952	0.160558	0.02306	0.00179276	0.0151232	0.0288408		0.0110624	0.00016706	1.78e-06	1.29e-05	3.5e-07		0.00214303	0.000219556	0.0357868	9.15e-12
OLLR	0.000663508	7.32e-05		0.00031098	0.0167557	0.00805309	0.00332394	0.0139717	0.0513285	0.0967282		0.000126875	6.76e-05	0.0521639	0.0300291	0.0684369	0.0183603	0.00535452	5.27e-06	0.0797918	3.84e-06		0.000626322	0.0621912	0.000623311	0.166662	3.14e-05	0.00419812	0.0152125	0.0008185	0.000122733	0.0440205	0.000969129	0.151599	0.00634658	0.000660965	0.00566752	0.00618966		0.330378	0.000535417	9.63e-08	3.26e-11	1.79e-07	0.092515	0.0187845	0.0162389	0.0230243	1.13e-12
OLQDL	0.0519129	0.00213553		0.0134402	0.0772324	0.0714348	0.0416717	0.12463		0.143431		0.0105587	0.00316979	0.00250612	0.0347274	0.0650965	0.0500684	0.0304382	0.0590453	0.128235	0.00229377		0.048077	0.0210534	0.0155934	0.294629	1.88e-05	0.178584	0.0398748	0.174801	0.00728412		0.0723948		0.0157885	0.00656215	0.069706	0.345998		0.305621	0.087961	0.35252	2.45e-06	0.00248008	0.133824	0.0203453	0.0221762	0.145852	2.58e-06
OLQDR	0.00677703	0.053565	0.0706047	0.000301222	0.104911	0.0424623	0.0736778	0.0429494	0.0288973	0.188759		0.00204401	0.000311946	0.0377584	0.0374865	0.0673988	0.0516127	0.0123585	0.000760015	0.166955	0.0110718		0.0204197	0.173	0.1136	0.065885	0.00100074	0.00755955	0.35252	0.0133604	0.000420701	0.0350739	0.0313975	0.181289	0.0599853	0.229198	0.0629785	0.0604961		0.255568	0.0206107	0.00146125	4.34e-08	0.000668104	0.10047	0.0117227	0.0110367	0.176633	1.75e-12
OLQVL	0.0147373	4.29e-05	0.227754	0.0225022	0.0893067	0.135379	0.0152167	0.0177707	0.188502		0.134642	0.00213348	0.000500251	0.317231	0.079796	0.0418958	0.10047	0.0903759	0.0219606	0.113524	0.00799198	0.161446	0.0058456	0.0410134	0.13386	0.0739385	3.92e-05	0.00466797	0.00270517	0.000128062	3.03e-05	0.141803	0.00896605	0.0523305	0.0386923	0.35065	0.00541136	0.0634912	0.10155	0.112432	0.000105993	0.000135642	6.31e-07	1.78e-05		0.0163578	0.000751156	0.079879	1.38e-08
OLQVR	0.054585	2.08e-05	0.104936	0.217528	0.0148712	0.0711459	0.0117324	0.0411253	0.0588814	0.0426879	0.104593	0.00203055	0.00415511	0.0228937	0.0240284	0.0661388	0.0802978	0.11408	0.0466411		0.000900822	0.0629427	0.00509904	0.0601278	0.120291		0.0595986	0.0243926	0.0188609	0.00150702	0.000680704	0.00542109	0.0105803	0.158992	0.0193075	0.0141928	0.121035	0.0609977		0.0302763	0.0001201	2.61e-06	9.85e-05	6.12e-05		0.0120706	0.00142015	0.136983	4.04e-09
RIAL	0.0190231	0.0431339		0.00422222	0.0955808	0.0377292	0.0179114	0.0429059				0.0277677	0.000133601	0.055759	0.0219769	0.00512127		0.00332791	0.00802435	0.067906	6.88e-07	0.0719409	0.0580963	0.155418	0.0194995	0.123216	0.000325166	0.067701	0.0433362	0.0684131	0.0143257	0.00559306	0.0330704		0.0348618	0.0742616	0.0197074		0.0304382	0.138174	0.0141337	0.00429868	0.0194829	0.00011745		0.0143096	0.0549826	0.0564513	0.000297045
RIAR	0.0614217	0.00921352	0.0725633	0.0239084	0.0729295	0.0358639	0.0100627	0.0076703	0.0911394	0.0574534		0.000148455	0.00118638	0.0202665	0.00513967	0.0909505		0.00840428	7.37e-05	0.0632224	2.44e-05		0.0710287	0.011287	0.00456213	0.0669694	0.0426495	0.0700737	0.167267	0.0573692	0.0157422	0.0463995	0.0907698		0.0879982	0.0408492	0.0184314	0.123284		0.0463293	0.00224983	0.00248692	0.000680704	0.0762135		0.0172886	0.0013717	0.0656762	9.16e-06
RIBL	0.0107237	0.0357108	0.179656	0.0919	0.0991821	0.0775707	0.252657	0.0413641	0.125638	0.209708			0.318967	0.288994	0.00885081	0.0330689		0.00124992	0.0454014	0.0855175	0.0005141	0.0911498	0.0802904	0.340723	0.0634335	0.189875	0.04813	0.0768148	0.0515604	0.0904884	0.00127342		0.0730427		0.102115	0.0838745	0.0161687	0.159577	0.352495		0.0598147	0.013705	0.044135	0.00631332		0.00674837	0.012594		0.0264119
RIBR	0.0751154	0.0124369						0.0683303				0.0436928	0.00898395	0.0694482		0.0609778		0.0310948	0.0156322	0.0583499	0.1216			0.0324273	0.0251918		0.183472	0.20283	0.0743822	0.0209092	0.133127	0.0387948	0.35252			0.131152	0.0175241	0.0741922		0.102554	0.0223829	0.0223874	0.0112367	0.0122006	0.136734	0.114812	0.122598	0.0797551	0.0140803
RICL	0.0334723	0.000103453	0.0320146	0.0171531	0.03482	0.0716758	0.0164868	0.0560265	0.0529901			0.0873731	0.00234788	0.0491307	0.0272497	0.0253687	0.0644898	0.0341216	4.5e-05		0.00146202		0.017269	0.0889179	0.0369754		0.00241055	0.0477913	0.00559982	0.0161338	0.180194	0.264174	0.0396822		0.189251	0.0598147		0.00535305	0.0172352	0.0415492	0.0019831	0.0628198	0.000102475	0.00533436		0.0250882	0.00815961		2.01e-05
RICR	0.0980082	0.297352	0.074449	0.00429721		0.0168842	0.10005	0.0187236				0.00209116	0.000769379	0.00861244	0.10467	0.0686028	0.0572869	0.0184617	0.000290149	0.0935208	0.00101829		0.0213094	0.0061804	0.00676418	0.0516142	0.000181813	0.142609	0.00491413	0.0193016	0.00398011	0.0149861	0.001672		0.0278182	0.0147323	0.0964652	0.0649874	0.0704793	0.0432116	0.0410641	0.0827363	0.0157752	0.0183197		0.000276916	0.00151791	0.0646884	0.0259793
RID	0.0893139	0.0688889			0.130837			0.085226	0.219574				0.0234946	0.0246524			0.0777336	0.0344322	0.00331158		0.0388857				0.345513		0.0456467	0.0714344	0.00134032	0.0456099	0.0525					0.13082		0.305541			0.0602259	0.0161589	0.0788692	0.0254951		0.0157534	0.101131		0.092034
RIFR				0.0690328		0.0514103	0.153241						0.00662624	0.130689	0.0646017			0.165841			0.0980266		0.203865		0.0639256	0.060883	0.0314476	0.0762742		0.0651014	0.031121		0.127466		0.068461		0.0633513		0.0255758			0.0239573	0.0772337	0.0289796		0.0315177			0.00270037
RIGL	5.18e-05	0.0140491	0.179601	0.0847233	0.157421	0.161637	0.012437	0.0068334	0.0759526		0.0843863	0.00786502	0.00100912	0.085628	0.0306997	0.0050248	0.0809549	0.0116524	0.0188336		0.000215733	0.276148	0.0662468	0.00120932	0.0178769	0.0510376	0.00259063	0.110041	0.00965777	0.000320814	0.00281072	0.00659561	0.000695248	0.0866702	0.0275164	0.288952	0.061428	0.0504135		0.0644898	0.0553923	0.0354408	0.00108867	0.0515394	0.0936723	0.35252	0.00647414	0.0192245	4.13e-05
RIGR	0.00247725	0.0147741		0.0756355	0.078007		0.0126693	0.0692821				0.0328519	0.000302697	0.0126171	0.00488066	0.0153332	0.0935625	0.0343119	0.0200413		0.00454549	0.35252	0.12847	0.332997	0.00652944	0.0734588	0.0170713	0.0155335	0.00821746	0.000798979	0.110358		0.00809231	0.136542	0.078206	0.00331158	0.0223894	0.0824344	0.0289999	0.1086	0.121779	0.0628889	0.000756433	0.000391829	0.191538	0.331045	0.047232	0.266274	0.000113359
RIH	0.0304519	0.0115647				0.0673629	0.0257059	0.294998	0.114949	0.076599	0.0830269	0.0169682	0.0244042		0.0598955	0.258287		0.0332956			0.00807433			0.0102852				0.0609551		0.0345354			0.0523305	0.078007			0.0630883				0.147325	0.0310045	0.00846934	0.35252	0.139022	0.076171		0.101985	0.000695248
RIML	0.0147929	6.92e-05	0.135772	0.00885262	0.0950133	0.0246741	0.118017	0.0730516			0.255202	0.00526403	0.0149917	0.0180294	0.0382137	0.125011	0.0234481	0.0797573	0.0298434		0.00110616	0.190579	0.198592	0.130562	0.0232051	0.0707416	0.00157058	0.00864676	0.0295522	0.00474926	0.0847492	0.247224	0.155198	0.19367	0.0758963	0.277706	0.111944	0.0578482		0.00599205	0.0298502	0.0705792	0.000597428	0.222234		0.000490334	0.285573	0.0985988	1.32e-07
RIMR	0.0861558	0.0262658	0.133635	0.0168884	0.0674806	0.151438	0.0916949	0.238534		0.262471	0.0651238	2.18e-05	0.332529	0.000969435	0.0242266	0.176975	0.35252	0.0292832	0.0127615	0.0830652	1.22e-06		0.312539	0.229378	0.00119279	0.168468	0.000438096	0.334915	0.0183067	0.00689915	0.000509091	0.282813	0.0329384	0.325361	0.0705516	0.0764721	0.220442	0.013187	0.033971	0.0164292	0.00281831	0.0030741	1.72e-05	2.7e-05	0.105853	0.000739468	0.133253	0.0331441	0.0203589
RIPL	0.0306401	0.0375996	0.11375	0.0601753	0.0797918	0.056789	0.115476	0.0518172	0.103965			0.0585432	0.117295	0.030402	0.0824718			0.0145168	0.00860961		0.0809586		0.064473	0.0346065	0.156062		0.0840581	0.0674346	0.0726544	0.0335848	0.00594254	0.0560515	0.113557		0.172573	0.0205225		0.0506799		0.0253887	0.00650806	0.0279601	0.00702395	0.0127583		0.0673322	0.0179806		0.0053467
RIR	0.0240261	0.1186					0.089821	0.156644				0.128975	0.103955			0.000943672		0.175286			0.050347	0.097095	0.138071	0.107787				0.120586		0.146184	0.135772						0.0655056	0.157437		0.183187		0.166522	0.0319672	0.119802	0.091436		0.0856393		0.163735
RIS		0.0392914		0.0930931						0.140667		0.0655632	0.0738246		0.0441684	0.0843806			0.0466742		0.00237006		0.0627544	0.0992501	0.0728097		0.00543991	0.078173	0.0854102	0.059577			0.060799		0.0228806	0.222953	0.116792	0.11789	0.0304117	0.215908	0.0767035	0.068327	0.0474565	0.00450584	0.175717	0.0803388			0.0237832
RIVL	0.00154973	0.00372461	0.229245	0.00442874	0.0315328	0.213326	0.0166774	0.0643045	0.174983		0.0814918	0.0149917	3.34e-06	0.0242062	0.0383107	0.0837711	0.0921868	0.0112143	0.00808994	0.0368586	1.41e-08		0.0954849	0.0485637	0.0953076	0.0684602	2.63e-07	0.0300536	0.35252	0.0539514	7.88e-05	0.0349416	0.068254	0.0269878	0.017851	0.000135467	0.0311382	0.00843318		0.0153488	0.00197808	3.7e-06	0.00034566	1.68e-08	0.0939426	2.19e-05	0.0359091	0.293686	5.96e-06
RIVR	0.00156136	0.000518619	0.0893083	0.0911934	0.0923132	0.00267189	0.141248	0.0140036	0.219997	0.0581733	0.0553602	0.000103301	0.000411569	0.0484235	0.0255757	0.00423669	0.0477934	0.0112415	0.000679115	0.0469155	5.53e-07	0.222083	0.0078227	0.0998316	0.0573564	0.35252	9.92e-06	0.00223606	0.35252	0.0840182	0.00102629	0.0636944	0.0280059	0.343419	0.0647251	0.00945081	0.0551774	0.00460425	0.0401887	0.13023	0.00830539	1.86e-06	1.42e-06	6.31e-07	0.10444	0.000178486	0.0809252	0.35252	3.23e-05
RMDDL	1.81e-05	5.99e-05	0.0394283	0.0194352	0.0189641	0.0443351	0.0397152	0.0291191	0.035116	0.179561		0.000943852	0.000270421	0.0100163	0.0575255	0.0179662	0.285077	0.00029553	2.69e-05	0.0255367	0.0097063		0.00185457	0.166725	0.000421101	0.074998	0.000205552	0.00415638	0.00241055	0.000377531	0.0612972	0.347545	0.000370849		0.0248736	0.0757904	0.257538	0.00312232		0.0611485	0.000232232	1.44e-06	0.106477	0.100465		0.000502941	0.000185009	0.00864378	3.11e-12
RMDDR	0.000824143	0.000117831	0.08015	0.0008893	0.0825124	0.00151808	0.00846934	0.0145387	0.0447497	0.129626		0.00042223	0.0539455	0.00226642	0.00526176	0.151248	0.0693557	0.000257382	0.0279147	0.0503818	1.75e-07		0.00225338	0.0268444	0.000679301	0.0448813	0.0495151	0.000353638	0.000754975	0.000157397	0.0255359	0.0736778	0.00084808	0.182848	0.0915838	0.0687461	0.0659824	0.00241055	0.331258	0.0400514	5.92e-05	0.00162057	0.00113167	0.252467		0.00216275	0.0154061	0.0168576	8.99e-11
RMDL	0.0229715	0.0144129	0.0288428	0.000454319	0.0599551	0.00544747	0.0288599	0.215908	0.152929		0.080297	3.35e-06	3.13e-05	0.0082736	0.0362458	0.103875	0.0525833	0.213207	9.44e-05	0.00724156	5.24e-05		0.0441975	0.00638536	7.76e-05	0.0485533	0.00984405	0.0424941	0.000623146	1.09e-05	0.0382025	0.00941608	0.008294		0.0397678	0.000465071	0.279513	0.00826783	0.0631101	0.0616302	4.28e-06	0.000203894	0.35252	0.00100901		0.00119919	0.0429494	0.23625	9.31e-13
RMDR	0.0179368	0.00266528	0.112113	0.00159535	0.0743953	0.15429	0.00442747	0.0260565		0.0694506		0.000788736	0.00023331	0.00037102	0.00831442	0.0425138	0.164082	0.019691	0.00394965	0.0185802	4.5e-06		0.000621991	0.0850541	0.000440855	0.0522217	4.1e-05	0.0464552	0.00155663	0.0903491	0.00226648	0.00766037	0.00227366		0.135285		0.285077	0.045646	0.0451511	0.034893	0.000128981	1.78e-07	0.000759236	0.317212		0.000283305	0.00865932	0.0548546	3.2e-10
RMDVL	5.09e-05	8.29e-05	0.0506652	0.0118749	0.320189	0.00780954	0.0261222	0.00489616	0.0670356	0.0821798	0.164066	0.00643193	2.56e-05	0.00072585	0.0250398	0.056296	0.0445374	0.000536872	0.000192584	0.0464552	1.64e-09		6.22e-05	0.00139552	0.000903954	0.172296	4.27e-08	0.000164442	0.0108316	8.17e-07	2.93e-05	0.0622425	0.000131115	0.166177	0.0866583	0.0323554	0.249582	0.00418817	0.0221518	0.0188945	1.5e-05	1.82e-09	1.69e-06	7.48e-05		0.00624931	0.000686082	0.00789054	1.23e-16
RMDVR	7.07e-05	1.73e-06	0.00846118	0.000279245	0.0247409	0.00798268	0.0216619	0.00773615	0.13536	0.0412122	0.178456	1.92e-05	8.47e-08	0.0002837	0.000236857	0.00314434	0.0688526	5.39e-05	9.66e-07	0.0250144	9.48e-09	0.0827841	0.00107398	0.00191024	0.00237176	0.0607308	1.26e-08	0.0120172	0.00482285	1.98e-06	2.3e-05	0.100579	0.00238401	0.0300038	0.0632097	0.00699454	0.0829235	0.0296168	0.0265767	0.0253837	2.08e-05	1.08e-09	5.11e-10	0.00559849	0.0614272	7.11e-06	3.12e-05	0.000430105	1.36e-17
RMED	0.019691	0.0129922	0.116689	0.051094	0.0494083		0.102616	0.0120589	0.105298			0.0228509	0.00118638	0.0309934	0.100524	0.0644898	0.340963	0.0115183	0.00740794	0.0842408	0.0598231		0.0951478	0.0999948	0.020374	0.0330272	0.00271924	0.107272	0.153943	0.00174186	0.0273756		0.333387		0.0242324	0.00882217	0.0539972	0.0405776		0.130909	0.0899303	0.35252	0.0269675	0.00407885	0.101322	0.006732	0.044991		0.000239887
RMEL	0.000309747	3.28e-06	0.0142596	7e-05	0.0314719	0.0274239	0.000550622	0.0026796	0.0934578	0.127135	0.0539514	0.000147492	2.48e-05	0.00103583	0.00453156	0.07309	0.0302789	0.000864784	5.89e-06	0.0237563	4.44e-10		0.0170061	0.00830658	0.000325346	0.0390657	1.18e-08	2.85e-05	0.0125795	0.00591284	3.14e-06	0.0149041	0.000675034	0.0922287	0.00754772	0.0308511	0.0172749	0.000660965	0.123152	0.0522793	0.000497052	3.12e-09	4.72e-15	4.78e-11	0.0695844	0.000809531	0.00814655	0.0117139	3.11e-21
RMER	0.000458577	8.49e-07	0.0174646	0.000360239	0.00787194	0.00941374	0.00138623	0.0161869	0.0693203	0.133572		0.00215403	1.61e-08	0.000111913	0.0142946	0.00931933	0.133827	5.36e-05	8.55e-06	0.0104084	5.08e-13	0.0912365	0.000136346	0.000374788	9.82e-05	0.0738327	1.48e-08	0.000160299	0.000456831	0.00125835	9.3e-05	0.0033804	0.000228054	0.0914081	0.00654536	0.0319123	0.00415164	0.000247545	0.156015	0.116149	1.7e-06	4.51e-11	1.37e-16	5.42e-10	0.13981	3.36e-05	0.00190397	0.00162814	3.32e-19
RMEV	0.0220628	0.00330043	0.0735282	0.071629	0.103		0.0152802					0.0544221	0.000454274	0.0463259	0.0827662	0.0434648	0.0431053	0.0550184	0.0748248	0.0963327	0.00499187	0.0786741	0.078173	0.120108	0.0030362	0.0841426	0.0082464	0.0588732	0.229302	0.000990373	0.0361092	0.0277436	0.0384785		0.0740979	0.0167279	0.085144	0.0943366	0.317318	0.114368	0.03446	0.0215455	0.00023694	0.00320535		0.0657213	0.0403461	0.318814	4.03e-05
RMFL	0.0654165	0.0644068			0.0872822	0.0552993	0.0919034					0.0550942		0.0134399	0.0356979		0.108509	0.168851	0.104308				0.279663	0.141308	0.0202122		0.0498349		0.0676754		0.107713	0.0660323	0.280547							0.206339	0.179531		0.0209093			0.0703756	0.0845711		0.0616031
RMFR	0.061753	0.123322		0.331476		0.0801447	0.00870845	0.0881589				0.35252	0.35252		0.0741445			0.35252	0.0818902		0.0210939		0.0358263	0.0506199	0.0566336	0.158455	0.0217554			0.207834	0.35252	0.0214757	0.17859		0.173362	0.0776683	0.266111	0.0653842	0.0742168	0.0728845	0.0584412	0.2804	0.127961	0.196297		0.0231286	0.018741		0.000853945
RMGL	0.072175	0.0140613		0.0715371		0.0571411	0.0658788					0.148275	0.00229754		0.069907				0.147916	0.0631837	0.0225022						0.0538819	0.0657049	0.0803075		0.0868605					0.0849317		0.00766037		0.0176977	0.037048	0.00983554	0.0795965	0.0655553				0.071629	0.020713
RMGR		0.17896		0.115968															0.0433024	0.0547357	0.0127705			0.0953622						0.0322861
SAADL	0.0598109	0.00326645	0.130269	0.0991198	0.18844	0.115786	0.0460869		0.0727179	0.329783	0.0739305	0.00138623	0.0152892	0.0861846	0.300374		0.0872067	0.130723	0.044481	0.267481	0.111544		0.0615306	0.0529244	0.0183208	0.0811138	0.350026	0.0133733	0.146189	0.00448465	0.149486	0.142847	0.0244972				0.0574916	0.110337		0.0423503	0.0111157	0.00463687	0.35252	0.00037106		0.0157422	0.0852101	0.0402516	0.000143556
SAADR	0.0712722	0.00125739		0.0805216		0.0333806	0.0926506	0.0519205	0.104073	0.203317		0.0129692	0.11943		0.0903169	0.147469	0.0609709		0.0775038		0.158705	0.0554804	0.0184958	0.0351366	0.0258955		0.0052717	0.0545117	0.0588302	0.189776	0.110227		0.00541336		0.159326	0.215046		0.182051		0.163852	0.0681414	0.0320923	2.85e-05	0.0720466		0.0595442	0.0319643	0.0972247	0.000134589
SAAVL	0.0216674	8.17e-07	0.0353124	0.000308319	0.35252	0.0978481	0.0140176	0.0655021		0.157852	0.0583499	0.000960334	7.42e-05	0.011644	0.017785	0.114624	0.0444025	0.00975595	0.00462472	0.0805241	9.04e-07		0.0273845	0.101404	0.00180211	0.0307179	0.00692785	0.00744705	0.00253842	0.00134296	0.0113839	0.0160569	0.0343179		0.0451253	0.000716628	0.0550378	0.004657		0.0587223	3.12e-06	5.91e-05	0.000701342	0.000269232		3.82e-06	0.0748492	0.0160742	3.59e-11
SAAVR	0.0330154	5.2e-06		0.000715109	0.164296	0.0423999	0.142741	0.00453315			0.102938	0.0205808	0.0107638	0.00116494	0.0613182	0.0311793	0.0496623	0.0138571	0.00370966	0.0231789	1.3e-05		0.0672991	0.0575	0.00435577	0.0223022	0.00103636	0.35252	0.00216414	0.000642248	0.00228224	0.0368586	0.00908143	0.143972	0.0764736		0.00823452	0.186592	0.0568295	0.0397985	0.000668689	4.66e-05	1.17e-08	0.0329864		0.00114884	0.00561354	0.0336788	4.72e-10
SABD	0.0981184	0.000462119	0.064063			0.0310045	0.0783037	0.0111578			0.180294	0.0298589	0.093686	0.03274	0.241746	0.0570034	0.199247	0.0617283	0.0500833	0.0594193	0.0259308		0.0709221	0.0493758		0.0917132	0.00415469	0.00624752	0.106785	0.0093004	0.00795509	0.0180675	0.0199296		0.145597	0.0670678	0.0840258	0.0572691		0.13487	0.00830199	0.0513475	0.0141039	0.0108667	0.254346	0.316672	0.0714003		2.22e-05
SABVL	0.102001	0.198568			0.0630603	0.129292	0.0585247	0.145303				0.220327	0.300944	0.0397678	0.145192			0.0358573	0.152155	0.0851406	0.029838		0.160072	0.0835738	0.0581097	0.0980899	0.0214177	0.122804	0.0493522		0.0884297				0.351311						0.0642368	0.0616624	0.349199	0.0219063			0.0794902		0.0274903
SABVR	0.0573522	0.114179				0.108639	0.0679284	0.0559013					0.241757	0.018106	0.0890576		0.0861108	0.0166063	0.17838		0.173362		0.0675118	0.0711878	0.185415		0.155314		0.293493	0.00418555	0.0192988	0.0873224	0.0825806			0.14499					0.0107567	0.0628688	0.18927	0.328748		0.17827	0.123228	0.0535438	0.0540518
SIBVR													0.136981								0.0274239			0.0726241																			0.312588	0.35252					0.136494
SMBDL	0.0676387	0.0700737		0.0797714		0.103047	0.107836	0.108644					0.0639527	0.0110343	0.0784393		0.0523009	0.0547451	0.092529		0.0981184		0.0533314		0.121187	0.0872909	0.10693	0.310297	0.0902404	0.0659086	0.0167655	0.0661248	0.0213807		0.0591891	0.0955796	0.0666027		0.106014	0.0703408	0.0704486	0.0448022	0.0552425	0.0683205		0.0126038	0.0417852		0.0622532
SMBDR	0.0734114	0.0539077					0.0854102	0.0701944						0.0616748	0.235496	0.0251476		0.347511	0.334114		0.0151195	0.115376		0.12061			0.0311432		0.0822572		0.128848			0.132039			0.0674003			0.156392		0.10019	0.299338	0.0882723		0.161398	0.0667142		0.0112589
SMBVL	0.0269082				0.0848635		0.0237523	0.295807					0.0231789	0.00893773		0.348801	0.144705	0.0688915	0.172411		0.00293182		0.115115	0.0782187	0.0138172		0.0634596	0.0781655	0.0159294		0.00974488				0.256768				0.0565321	0.0715891	0.176753	0.0111157	0.35252	0.339627		0.0578984	0.0674806		0.00258579
SMBVR	0.0260565	0.0156086			0.063272	0.0520595	0.0617262	0.00800832				0.0698981	0.0297941	0.0698302		0.0532391	0.172741		0.074998		0.067979			0.0521849	0.0126789		0.0856731	0.0768868	0.0329304	0.113063	0.296675	0.0696377	0.0924336				0.138547	0.0725307	0.109674	0.188921	0.025707	0.00304201	0.00578547	0.00850302	0.0937562	0.0264181	0.129775	0.0371746	0.00484449
SMDDL	0.0404295	0.126053		0.00909091	0.065112	0.0889091	0.152501	0.074155				0.019476	0.140052		0.0761765	0.0385873	0.03401	0.351694	0.00224295	0.0675743	0.0162798		0.112364	0.0729338	0.0032815	0.17044	0.0138571		0.119292	0.0608967	0.0238374	0.050347	0.0539982	0.286679	0.0597755	0.35252	0.0946546	0.245658	0.0579695	0.0431522	0.0111064	0.0452415	0.000540642	0.00138145	0.102586	0.00187847	0.0390868	0.134156	0.000514427
SMDDR	0.0181636	0.00249514	0.0416343	0.056789	0.029977	0.118081	0.0272958		0.0804966			0.112714	0.209542	0.103719	0.00790029	0.116582	0.35252	0.113724	0.0608926	0.0488453	2e-05		0.0152654	0.150034	0.233583		0.000966045	0.0444632	0.00386682	0.120134	0.0403544	0.0170772	0.0907603		0.0952826	0.28896	0.121444	0.104406		0.179988	0.0156246	0.00243541	0.0194559	0.000550888	0.278158	0.0345908	0.0784406		0.0001201
SMDVL	0.0747757	0.000144498		0.00439516			0.0327442	0.0476203		0.125509	0.0698955	0.0529241	0.000910236	0.175068	0.105593	0.289556		0.110358	0.00226926		0.0128159		0.0932005	0.0169285	0.0841307	0.151368	0.0321211	0.0269491	0.045392	0.0444392	0.254787		0.35252		0.0749923	0.0374817	0.11362	0.112443			0.0221368	0.000318771	0.00225537	0.00127317		0.0100341	0.118615	0.0335275	1.9e-06
SMDVR	0.170074	0.00250787		0.0362458			0.0606353					0.0217839	0.000524236	0.0190231	0.210394	0.0674806		0.031444	0.057762		0.0810326		0.0074164	0.0968953	0.206223	0.145621	0.0306853	0.125359		0.0801441	0.0305896		0.267891		0.0175551	0.0302155	0.0564633	0.200684		0.0717408	0.00652944	0.014104	5.46e-05	0.0842167	0.106537	0.00124019	0.0187497		3.58e-05
URADL	0.0746937	3.71e-05	0.152497	0.00787829	0.0463293	0.131404	0.0602566	0.0522959	0.153884		0.0239734	0.00144483	0.00235435	0.0589297	0.0641838	0.0079784	0.0553925	0.0151929	0.00286512	0.0731435	0.000238676		0.0207654	0.101503	0.128813	0.115756	0.000929213	0.0341755	0.0797927		0.00624961	0.0264181	0.064979		0.0685599	0.0703395	0.0733363	0.019195	0.0427779	0.125008	0.00128573	0.000176969	9.67e-05	0.000212082		0.0050872	0.0619106	0.0930865	2.97e-07
URADR	0.101609	5.41e-05		0.0141166	0.0609177	0.0470588	0.140362	0.0930071				0.00360807	0.00135111	0.0204322		0.127316		0.0675913	0.00134288	0.0429999	0.136318		0.0501875	0.00722602	0.00506158	0.0744964	0.00429868	0.123579	0.0180015	0.145623	0.0162739	0.0587406	0.112928			0.254329	0.068461	0.0329868	0.0369468	0.0624973	0.000529557	0.00364893	0.117258	0.00106538		0.000762103	0.0414692	0.027907	0.000865918
URAVL	0.0887931	0.0632972		0.0231257		0.0752658	0.0326042		0.189541	0.1999		0.00477675	0.00134296	0.108244	0.105823	0.056459		0.0280405			0.00463441	0.109816	0.0134582	0.0955431	0.0319123	0.0617277	0.017979	0.0572863	0.182051	0.0372583	0.0222853	0.140989	0.0092461		0.0850969	0.0264257	0.0450689			0.106245	0.0722482	0.0215283	0.0282441	0.184945		0.00843581	0.194032	0.0818789	0.013044
URAVR	0.000527315	0.0115061		0.0731046		0.136865		0.075105				0.000320265	0.000675289	0.057613	0.0784363		0.0678078	0.031237	0.0748365	0.103092	0.000662598			0.0701913	0.0188732	0.220543	0.00344657		0.068956	0.0635681		0.115484			0.066499	0.0220587			0.019976	0.048077		0.0132529	0.0149291	0.00450456		0.0380592	0.115866	0.0704486	0.00236743
URBL	0.330223	0.00564657		0.0637033		0.030186	0.0962747	0.189875				0.0223865	0.00649463	0.0581517	0.0377653	0.0825568		0.0286913	0.0180377	0.026037	0.00345636		0.0754228	0.0394023	0.0642445	0.185838	0.000176783	0.057762	0.0421539	0.00776769	0.0289653		0.00682193		0.0632052	0.0500693	0.0644898			0.0208045	0.00569888	0.00763447	7.6e-06	0.0129594	0.149514	0.00108472	0.0155288	0.05369	4.42e-05
URBR	0.000828636	3.13e-06	0.0551443	0.00850302		0.171439	0.0550378	0.3186			0.0899258	0.000837137	0.000169452	0.140541	0.0630603	0.0511176	0.102721	0.0255592	0.0591324	0.112565	0.00896889		0.0458801	0.0444895	0.00305216	0.27174	0.00138209	0.039246	0.00715364	0.000182037	0.00643439	0.0615002	0.132862		0.0116948	0.00212588	0.0728121	0.0178853		0.0883673	0.0154213	8.75e-08	0.000117014	8.08e-06		0.00271927	0.0178867	0.0681347	1.94e-09
URXL	0.0231627	8.94e-05	0.171938	0.209082	0.224261	0.295241	0.325264	0.0809586	0.0519765	0.150383	0.0803554	0.00161127	0.0216051	0.0770865	0.193191	0.0650698	0.183867	0.00467003	0.000147323	0.0623384	4.17e-06		0.0621016	0.00634393	0.00319133		0.35252	0.0230243	0.0149917	0.35252	5.63e-05	0.0133593	0.0668033	0.128364	0.0465715	0.0347339	0.180294	0.277017	0.0487968	0.120102	0.00115124	0.0756899	0.00298561	0.00980889	0.18119	0.00147997	0.0189641	0.243989	2.32e-10
URXR	8.85e-06	2.54e-05	0.100718	0.0205		0.0475602	0.35252	0.00568301	0.15265	0.0871111	0.0575612	0.000788145	0.000335034	0.158291	0.0167946	0.00488321	0.0827157	0.00788755	0.0249192	0.0928785	1.5e-05	0.18753	0.024564	0.0351366	0.00433319	0.0432504	9.6e-06	0.109517	0.0496427	0.00041585	0.00196075	0.0893468	0.322223		0.0158541	0.00985965	0.00795529	0.237424	0.054425	0.0223321	0.0644898	0.000465359	1.41e-08	0.00939379	0.202011	1.35e-05	0.0524904	0.0151961	4.42e-09
URYDL	0.0987828	0.00311503				0.0726428	0.136088		0.156249	0.204109		0.166264	0.12098	0.0234896	0.19889		0.115866		0.0011385		0.0711773		0.0198967	0.00952199	0.0817336	0.113396	0.00120979	0.0511118	0.0176387	0.0882022	0.0179848		0.0444929					0.0476203	0.122093	0.291661	0.0649122	0.0472398	0.0174782	0.0187329		0.0830892	0.0109494	0.0919258	0.000529557
URYDR	0.194109	0.0173482			0.0694506		0.0906907	0.11547				0.0122144	0.0991432	0.00780129	0.0766926	0.347683	0.0571981	0.066214	0.0352333	0.153757	0.0139681		0.0401525	0.0258364	0.00543665		0.0334572	0.111445	0.0156966		0.0442173		0.183558		0.0607446	0.35252	0.0243191	0.100991			0.0659577	0.0292809	0.000884944	0.00867226		0.038775	0.0281787	0.0376424	6.72e-05
URYVL	0.00857067	0.000153913		0.0311861	0.0963966	0.178654					0.0579665	0.0111814	0.0129666	0.0336022	0.0831553	0.00851345	0.0477854	0.0277957	0.000343632	0.05915	0.336399	0.0650991	0.107527	0.0224379	0.00326848		0.0403696	0.0702964	0.00376242	0.00638626	0.00293801	0.0749176	0.111235		0.0903007	0.0187279	0.0203503	0.193706	0.0364843	0.149697	0.0471005	2.53e-05	0.00491026	2.8e-05		0.0237597	0.00462472	0.0429364	1.47e-05
URYVR	0.00250099	0.000103301	0.20945	0.011656	0.0566681	0.0199481	0.103574	0.0758716	0.197464			0.00471142	0.0166837	0.049123	0.149182	0.281268	0.0363472	0.00207856	0.00224624	0.0190715	4.51e-05		0.0801127	0.00791631	0.0837787	0.077476	4.31e-05	0.0488703	0.0241976	0.00111862	0.000523956	0.0192067	0.130162	0.314221	0.0366684	0.00783588	0.15546	0.00606209	0.0396215	0.0367043	0.0262619	0.00293202	6.15e-05	0.00113744	0.207861	0.000788588	0.0182062	0.0558254	0.000105208
VA1	0.0274903	0.0546477	0.0613092	0.102303	0.133831		0.0845404	0.117931			0.199695	1.86e-05	0.0355398			0.03722	0.0297601		0.0257018	0.130964	0.110745		0.141374	0.0250184	0.0172152		0.0414847		0.0967012	0.0686997	0.320764						0.105442			0.122558	0.0363201	0.00462484	0.0647392	0.0303084	0.169337	0.154436	0.0730081	0.0640231	0.000875294
VB1	0.00421935	0.0267931	0.0612215	0.000325015	0.0593813	0.00215284	0.00642863	0.0344802	0.0937562	0.0895687		0.00780129	4.83e-06	0.00975595	0.000623146	0.144554	0.00985965	0.00388238	0.00041688	0.0212855	2.15e-07		0.00477407	0.0660737	0.00185713	0.0647074	3.74e-06	0.0206626	0.001807	0.000113814	0.00774785	0.136843	0.000374647	0.00963245	0.0417848	0.00501533	0.00450967	0.000422642	0.0675746	0.0174785	8.38e-08	2.48e-10	3.02e-10	4.6e-07	0.158963	0.35252	0.0295522	0.00775714	3.54e-12
VB2	0.00630888	0.0129111	0.223473	0.000117831	0.0445639	0.0289719	0.017897	0.0855149	0.125926			0.123373	0.0010667	0.0176977	0.0199736	0.0192336	0.0500334	0.0289577	0.0748364	0.0212233	0.00141198	0.313365	0.0202211	0.0992577	0.0153127	0.0807648	0.000475219	0.000340633	0.000989291	0.00304745	0.000206369	0.0601662	0.00838649		0.0153179	0.0100382	0.093625	0.00677143		0.0595762	0.00013477	1.42e-07	3.98e-05	0.00592732		0.000227393	0.0383702	0.0702946	3.46e-10
ADFR	0.0804463	0.0131815			0.0793203		0.0377955	0.316841					0.0590209		0.0724957		0.0797084		0.0731435				0.130385					0.055703			0.103131		0.0382564		0.0563217			0.195188			0.0628998		0.153894	0.128235		0.0553616	0.0528486		0.00104457
AIAL		0.273457		0.138397
AVFR	0.0610277			0.091003			0.0763491	0.0728411				0.158868	0.0182581	0.0629356	0.0783778			0.0769042	0.0738079		0.0132567		0.0643648	0.0471282		0.0778205	0.0135772			0.0268306	0.0947774		0.0188335				0.075317			0.079408		0.0655598	0.045392	0.0242715	0.32648	0.018469	0.0821798		0.0175456
DB1	0.0581921	0.0228748	0.0991692	0.132815		0.10726					0.17708	0.0290514	0.0469508		0.0986059			0.0953076	0.0928806		0.00630138		0.0827662		0.13328		0.216384	0.152759		0.0670356	0.151351	0.121737	0.118033	0.299422	0.174601	0.0209642	0.0706186	0.12799		0.111744	0.171573	0.138528	0.00729192	0.0353891		0.35252		0.0845934	0.00438057
IL1L	0.0308341	0.117449		0.051393			0.087961						0.000411704		0.142232			0.0935641					0.0571981		0.0238655	0.112565	0.0114772			0.0185572	0.122449		0.111887		0.057257	0.0903007	0.28788	0.0579127	0.0646014			0.156006	0.00221964	0.0739697		0.0289642			0.0073313
M4	0.0951811	0.0151997				0.0826687	0.0125939	0.0971411				0.0865497	0.01362	0.0902404	0.0174042	0.025687	0.0505062	0.0189855	0.0373139	0.0511006	0.00975472	0.0858094	0.0601662	0.064063	0.0260654		0.0063275	0.0798475		0.030526	0.00201709	0.136644	0.00439058		0.0322897		0.143986	0.0137212		0.0124055	0.0700699	0.0437314	0.149398			0.0622753	0.00262376	0.0535915	0.00476894
RIFL		0.0443351				0.0712188	0.0221856					0.0728121	0.0259468		0.233655	0.207834		0.051851		0.10278	0.0701483		0.0961959	0.0952215		0.0980974	0.0806512				0.0365203	0.0821954			0.0660737			0.0565049		0.0738246	0.0843976	0.0592727	0.0416343	0.0743202					0.0318732
RIPR	0.148433	0.072702		0.0669192								0.0747005	0.167441	0.0403417	0.0885261	0.0468181		0.0808122	0.100034		0.00359205	0.187809		0.139677			0.13761	0.059577		0.0208668	0.0569854		0.0861906		0.0943166	0.130425	0.040703			0.118248		0.0764567	0.0264734	0.104138	0.119928		0.0688953
RMHL	0.10517	0.0884533														0.0527266					0.0362227	0.05915															0.0574453					0.160462	0.0651014
SIADL	0.0656668																			0.0514728	0.0149545																											0.0645422	0.0543201
SIADR													0.242913														0.242794												0.229565
SIAVL		0.0758363														0.0790154											0.0871493				0.293295
SIAVR	0.0841594												0.127169							0.065771	0.00318715			0.0780044																			0.169166	0.339692				0.129896	0.0165721
SIBDL							0.216609
SIBDR							0.100555						0.0335015	0.0625103	0.0755934			0.118708			0.0543419		0.197814		0.0575297			0.167859		0.0813339	0.16811				0.0301707	0.0357329							0.0687461			0.182712			0.0551759
SIBVL						0.11394		0.129406																	0.118216								0.141347									0.203643	0.0103657						0.00411532
VD1	0.064979	0.0619844		0.0585667		0.0866583						0.0798664	0.0230079			0.00696682					0.00234677	0.101417		0.0419577				0.103125		0.150961							0.056573					0.0895807	0.0559034	0.0103621	0.0524185	0.273752			0.0365119
[truncated: 119 more columns]
