# Supplementary material for: Neural signal propagation atlas of Caenorhabditis elegans
Source: Nature. 2023 Nov 1;623(7986):406–14. doi: 10.1038/s41586-023-06683-4 (PMC10632145; doi:10.1038/s41586-023-06683-4)
Supplement: Supplementary file 14 — Source Data Extended Data Fig. 6 [file 41586_2023_6683_MOESM14_ESM.xlsx]

## Sheet: EDFig6a
	ADAL	ADAR	ADEL	ADER	ADFL	ADLL	ADLR	AFDL	AFDR	AIBL	AIBR	AIML	AIMR	AINL	AINR	AIYL	AIYR	AIZL	AIZR	ALA	AQR	AS1	ASEL	ASER	ASGL	ASGR	ASHL	ASHR	ASIL	ASIR	ASJL	ASJR	ASKL	ASKR	AUAL	AUAR	AVAL	AVAR	AVBL	AVBR	AVDL	AVDR	AVEL	AVER	AVFL	AVG	AVHL	AVHR	AVJL
ADAL	1.2	0.375	0	0	1	0	0	0.25	1	nan	nan	0	0	0.5	0	0.2	0	0.166667	0	0	0.125	0	0.333333	0	0	nan	0.25	0.333333	0	0	0	0	0	nan	0.5	0.666667	0	0	0	0	0	0.2	0.0769231	0.25	1	nan	0	0	0.285714
ADAR	0	1	0	1	0	0	0	0	nan	nan	nan	0.666667	0.25	0	0	0.6	0	0	0.25	0	0.375	1	0	0	0	0	0	0	0.2	0.142857	0	0	0	nan	0.333333	0	0	0	0	0	0	0.5	0	0	nan	0.375	0	0	0.214286
ADEL	1	0	1	0.5	0	0	nan	nan	0	nan	nan	0	0	1	0	0	0	0.5	0	nan	0.142857	nan	nan	nan	0	nan	0	nan	0	0	0	nan	0	nan	0	0	0.333333	0	nan	0	0	0	0	0.333333	nan	1	0	0	0.285714
ADER	0.333333	0.714286	1	1.66667	0	nan	0.5	0.333333	0	nan	0	0	0	0	0	0	0	0	0.2	nan	1.5	nan	0	nan	nan	0.5	0	0	0	0	0.25	nan	0	nan	0	0	0.5	0	nan	0	1	0	0.2	0	nan	0	0	0	0.2
ADFL	nan	nan	nan	nan	inf	nan	nan	nan	inf	nan	nan	nan	nan	nan	nan	nan	inf	inf	inf	nan	nan	nan	nan	nan	nan	nan	nan	nan	nan	nan	inf	nan	0	nan	nan	nan	nan	inf	nan	nan	nan	nan	nan	nan	nan	nan	nan	nan	1
ADLL	0	0	0	0	nan	1.5	1.5	nan	0	0	0	0	0	2	0	0	inf	0	0	1	0	nan	inf	inf	2	0	0.6	0.5	2	nan	0.5	0	1.5	0	nan	nan	nan	0	nan	inf	0	0.25	0	0	nan	0.333333	1	0.5	0.333333
ADLR	0	0	nan	1	nan	1	2.33333	inf	0	0	nan	2	0.5	nan	0	nan	nan	inf	1	nan	0	nan	2	1	0	nan	0	2	nan	1	1	nan	1	1	0	0	nan	0	0.5	1	0.25	0	0.2	0	inf	0	nan	0	0.6
AFDL	0	0	inf	nan	inf	0	1	1.66667	inf	nan	nan	0	nan	inf	nan	nan	1	inf	nan	nan	0	nan	nan	nan	inf	nan	4	nan	nan	inf	nan	nan	inf	nan	nan	nan	inf	inf	nan	inf	inf	nan	1	inf	nan	1	nan	nan	0
AFDR	nan	0	nan	1	inf	2	0	inf	2	0	nan	0	0	0	nan	nan	inf	inf	0.333333	nan	inf	nan	nan	nan	0	nan	1	1	nan	0	nan	inf	0	nan	0	0	0.333333	inf	nan	nan	1	0	0.6	nan	nan	0	nan	1.5	0
AIBL	nan	0	nan	0	nan	0	0.5	0	0	1	nan	0.5	0	nan	0.5	0	nan	nan	nan	nan	1	nan	nan	0	nan	nan	nan	0	nan	nan	nan	1	0	nan	nan	nan	nan	nan	nan	0	nan	0	1	0	nan	nan	0	0	0
AIBR	nan	0	0	nan	nan	nan	0	nan	nan	nan	1	0	0.333333	nan	nan	1	nan	nan	nan	nan	nan	nan	nan	nan	0	nan	nan	0	nan	0	0	nan	nan	nan	0	0	nan	0	nan	nan	0	0	0.5	0	nan	0	nan	nan	0.285714
AIML	1	0.2	nan	1	nan	0	0	nan	0	0	0	1.07692	0.888889	0	0	0.666667	nan	0	0.5	nan	0	nan	0	0.5	0	nan	0	0	0	0.333333	1	1	0	nan	0.5	0	0	0	nan	0	0	0.25	0.222222	0.333333	1	0	1	0	0.2
AIMR	0	0.222222	1	0.333333	0.5	0	0.25	nan	1	0	0	1.14286	1.11765	0	0.5	0.6	0.5	0	0.6	nan	0.333333	1	0.333333	0	0.4	0	0	0	0.333333	0.6	0	0	0.2	nan	0	1	0	0	0	1	0	0	0.111111	0.0909091	1	0	0	0	0.25
AINL	0.333333	0.5	nan	nan	0	nan	0	0	nan	nan	nan	1	1	2.66667	0	nan	nan	0	nan	nan	0	nan	0	0	0.5	nan	0	nan	0	0	0	0	nan	0	nan	nan	nan	nan	nan	1	inf	0.666667	0	0	nan	0	0	0	1.125
AINR	0	0	nan	inf	nan	nan	0	0	nan	0	nan	2	0	nan	1.5	0	nan	0.333333	0	0	0.333333	nan	0.5	0.5	0.5	0	1	nan	nan	0	0.666667	nan	nan	nan	nan	nan	0	nan	nan	1	0.333333	0.6	0.25	1	inf	inf	0	0	0.666667
AIYL	0.25	0	nan	nan	nan	nan	0	0	nan	nan	nan	0.5	0.333333	0	0	1	0	0	0.5	nan	0	0	0	0	0	nan	0	0	0	0	0	0	0	nan	0	nan	0	0	0	0.5	0	0.5	0.666667	0	0	0	0	0	0
AIYR	0	0	0	0	0	nan	0	nan	nan	nan	nan	nan	1	nan	nan	2	1	0.333333	nan	0	0	nan	nan	0	0	nan	nan	nan	nan	nan	1	nan	nan	nan	nan	nan	nan	nan	0	nan	0	0.333333	0.333333	0	nan	inf	nan	nan	0
AIZL	0.5	0.25	0	0	0	0	0	0	0	nan	nan	1	0.5	0	0	nan	0	1	0.9	0	0	nan	0	0.5	0	0	0.166667	0	0	0	0.142857	nan	0	0	0	1	0	0	0.5	0	0	0	0.25	0.2	nan	0.25	0	nan	0
AIZR	1	0.6	0	0.666667	0	0	0	nan	0	nan	nan	nan	0.285714	0	0	nan	1	0.833333	1.07143	nan	0.2	nan	0	0	0	0	0	0	0.333333	0	0	nan	0	0	0	0.666667	0	0	nan	0	0.25	0	0	0	nan	0.166667	nan	0	0
ALA	nan	0	nan	nan	nan	nan	nan	nan	nan	nan	nan	nan	0	nan	nan	nan	nan	nan	0	3	inf	nan	0	nan	nan	nan	nan	nan	nan	nan	nan	nan	0	nan	0	nan	nan	0	nan	inf	nan	nan	inf	nan	nan	0	inf	nan	1
AQR	0.555556	0.333333	0	0.333333	0	0	0	0.333333	0	1	0	0.25	0.5	0	0	0.4	0.666667	0.166667	0.285714	0	1	0	0.2	0.25	0	0	0.0909091	0.333333	0.125	0	0	0	0	0	0.5	0.6	0	0	nan	0.333333	0.2	0.25	0.0869565	0.0769231	0	0	0	0.333333	0.0909091
AS1	nan	1	nan	nan	nan	0	nan	nan	nan	1	nan	nan	0	0	0	nan	0	nan	0.5	nan	0	inf	nan	nan	nan	nan	0	nan	0	nan	0	nan	nan	nan	nan	nan	nan	nan	nan	nan	nan	0	inf	0	nan	1	nan	nan	nan
ASEL	nan	0.5	0	0.333333	nan	0	nan	0	nan	nan	0	nan	1.5	inf	nan	nan	nan	0.5	0.333333	nan	inf	nan	2.66667	inf	1	nan	1.6	nan	nan	nan	0.5	0.5	0.333333	nan	inf	inf	0	0	inf	1	1.33333	1	0.25	1	nan	1	1.5	0.333333	0.833333
ASER	0	0	nan	0.5	inf	nan	inf	0	nan	nan	nan	inf	4	0	1	0	nan	0	0.5	0	0.166667	nan	1	2.66667	0	nan	2	1	nan	1	0	inf	0	nan	1	0	nan	1	nan	1.5	0.333333	1.5	0.25	0.75	nan	inf	1	0.5	1.25
ASGL	0	0	nan	nan	inf	1	0.666667	0.5	0	0	nan	0.5	0.571429	0	nan	nan	nan	0	0	1	1	nan	0	0	2.25	nan	1	0	4	0.666667	nan	0	1.5	nan	nan	0.25	0	nan	nan	2	0.8	0.166667	0.375	0.166667	nan	0	1	0	0.833333
ASGR	0.2	0	0	0	2	nan	inf	0	1	nan	nan	nan	0	0	0	0	nan	0.333333	0.142857	nan	0	nan	0.25	1	2	1.5	0.5	0	0.666667	0.25	0	nan	0	0	nan	2	0	1	nan	nan	1	0.333333	0	0	nan	0	0.666667	0	0.166667
ASHL	0	0.142857	0	0	1	0.333333	0.333333	1	0	1	1	0.25	0	0	0	0	0	0.333333	0	0	0.230769	0	0.25	nan	2	0	1.16667	0.333333	0	0	0.333333	inf	0	0	inf	1	0	0.25	0	0	0.615385	0.1	0.125	0.5	nan	1	0.333333	0	0.0416667
ASHR	0	0.4	nan	0	nan	0	0	0	0	0	nan	0	0	0	0	0	0	0.5	0	nan	0.111111	nan	0	0.5	0	0.5	0.666667	1.33333	0.333333	0	0.333333	0	0.333333	0	inf	0.5	inf	1	nan	0.5	0.5	0.666667	0.666667	0.5	inf	0.666667	0	nan	0.333333
ASIL	0	0	nan	nan	1	nan	nan	nan	nan	nan	nan	nan	0.333333	0.333333	nan	nan	0	nan	0.5	nan	0	nan	0.5	inf	1	1	0	nan	1.28571	1	0	nan	1	nan	0	nan	inf	0	nan	nan	0	0	0	0.333333	inf	0.5	0	nan	1.5
ASIR	nan	0.5	0	0.25	nan	1	inf	nan	nan	nan	0	1	0.333333	inf	0	nan	nan	0	1	nan	0	nan	1	0.5	2	1	0.333333	1	0	1.16667	1	nan	0	nan	1	0.25	0	0	0	0	0	0.25	0.5	0	nan	0	inf	nan	0.8
ASJL	0	0	0	nan	1	0	0	0.5	1	nan	nan	nan	inf	nan	nan	0	nan	0	0.333333	nan	nan	nan	0.5	nan	0	nan	1	0	0.5	nan	2.75	nan	0	nan	1	1	nan	0	nan	0	1	3	0	0.5	nan	1	nan	nan	0
ASJR	0	0	nan	nan	nan	1	0	nan	nan	nan	nan	2	0.333333	1	0	1	nan	inf	0.5	0	nan	nan	inf	0	0	nan	inf	0	1	1	0.5	2	nan	nan	inf	inf	inf	0	nan	inf	0	0	0	0	inf	0.5	nan	0	0
ASKL	nan	0	nan	0	nan	1	2	nan	0	0	nan	0	0	nan	0	nan	inf	nan	nan	1	0	nan	1	inf	nan	nan	1	0	nan	0	0	inf	3	nan	0	0	nan	nan	nan	1	0	0	1	nan	nan	0	nan	0.5	0.2
ASKR	nan	0	nan	nan	nan	1	0	nan	0	0	nan	0	0	nan	0	nan	nan	nan	0	nan	0	nan	inf	nan	nan	nan	0	0.5	nan	0.5	0	nan	1	1	nan	nan	nan	0	0	nan	0	inf	0.333333	0.5	nan	nan	nan	0	0
AUAL	0	0.25	nan	0	nan	nan	0	0	nan	nan	nan	1	0.75	nan	0	0	nan	nan	0	nan	1	nan	1	nan	0	nan	0.5	0.5	nan	0.333333	0	1	0	nan	1.33333	0.6	nan	0	inf	0	0	0	1.33333	0	nan	0.333333	0	0	0
AUAR	0	0	0	1	0	nan	0	nan	0	nan	nan	0.333333	0.666667	nan	0	nan	nan	0	0	nan	0.428571	nan	0	nan	0	0	1	1	0	0	1	0	0	nan	0.333333	1	nan	0	nan	0.5	0	0.5	1	0.5	nan	0	nan	0	0
AVAL	1	0.25	nan	0.25	inf	0	inf	inf	inf	nan	0	0	0.5	inf	1	0	nan	nan	1	nan	0	0	0	nan	0	nan	1.5	nan	inf	0	nan	nan	nan	0	inf	0.5	1.5	0.75	nan	0	0	0	1.14286	0.5	inf	1	nan	0	0.181818
AVAR	0	0.25	0	0	nan	0	0	nan	nan	0	nan	0.5	0.25	inf	0	0	0	1	0.2	nan	0.285714	nan	0.333333	0.5	0	1	0.2	0.5	0	0.333333	0.5	nan	0	nan	0.5	nan	1	1.125	nan	nan	0.666667	0.222222	0.5	0.888889	0	0.333333	0	0	0.153846
AVBL	nan	0.5	nan	0	nan	nan	inf	nan	nan	nan	nan	nan	0.5	nan	nan	inf	1	0	1	nan	inf	nan	0	inf	inf	nan	0	nan	nan	nan	2	nan	1	nan	nan	nan	2	nan	inf	nan	nan	0	0.5	nan	nan	1	nan	nan	1
AVBR	0	0	nan	inf	0	nan	0	0	nan	nan	nan	nan	inf	1	inf	0	nan	0	0	nan	0	0	nan	nan	0	nan	nan	nan	nan	inf	0	inf	inf	nan	nan	nan	0	nan	nan	2	nan	0	0	nan	nan	1	0	nan	2
AVDL	0	0.0909091	0.333333	0.142857	nan	0.333333	0	0	0	0	0	0.333333	0.272727	0.5	0.25	0.5	0	0.2	0.5	0	0.166667	nan	0.666667	0.166667	0	0.333333	0.5	0.142857	0.5	0.166667	0.5	0.333333	0.166667	0.25	0.666667	0.25	0	0.333333	nan	1	1	0.315789	0.190476	0.0869565	nan	0.25	0.666667	0.5	0.472222
AVDR	0.2	0.111111	0	0.166667	1	0.25	1	0	0	0	0	0.125	0.5	0.285714	0.666667	0.25	0.5	0	0	0.333333	0.047619	0	0.333333	0.666667	0.125	0.333333	0.153846	0.2	0.333333	0.25	0.25	0.5	0.25	nan	0.333333	0	0	0.2	nan	1	0.857143	1.04	0.172414	0.105263	0	0.222222	0.333333	0.666667	0.25
AVEL	0.166667	0.0769231	0	0	1	0.2	0.5	0.25	0	1	0.5	0	0.363636	0	0.2	0.4	0.5	0	0	0	0.0588235	0	0	0	0.166667	0	0.5	0.285714	0.25	0	0.222222	0.333333	0.125	0.5	0	0	1	0.285714	0	0	0.1	0.333333	1	0.304348	0	0.1	0	0	0.0882353
AVER	0.2	0.3	0	0	0.666667	0.333333	0.333333	0	1	0	0	0.272727	0.0909091	0	0.2	0	0.333333	0	0.272727	0	0.0416667	0	0	0	0.142857	0	0.25	0.666667	0.142857	0	0.222222	0	0	0.333333	0	0	0.8	0.666667	0.5	0	0.333333	0.166667	0.366667	1	0	0.142857	0.2	0	0.105263
AVFL	nan	nan	nan	nan	nan	nan	nan	nan	nan	nan	nan	1	0	0	nan	1	nan	0	nan	nan	0	nan	nan	0	nan	nan	nan	0	nan	1	0	nan	0	nan	0	nan	0	nan	nan	inf	nan	nan	0	0	1	nan	nan	nan	0
AVG	0.25	0.2	nan	0	0	2	0	0	nan	nan	0	0.5	0.428571	0	0	0	nan	0.5	0	0	0.181818	inf	0	0	0	0	0	0	0.5	0.333333	0	0	0	0	0	0.666667	0.5	nan	0.5	0	0	0.222222	0.125	0	inf	1.5	0	0.25	0.0625
AVHL	0.5	0.25	0	0	0	1	nan	0	nan	nan	nan	0.25	1.5	2	0	inf	nan	0	0.5	nan	0.5	nan	1	1	4	0	0.5	nan	1	0.666667	0.5	nan	nan	nan	0	0	1	0	inf	0	0.5	0.375	0.666667	0	nan	0.25	4	nan	0.9
AVHR	0	0	nan	0	inf	0.666667	1	0.666667	0	0	nan	3	0	nan	nan	1	nan	nan	0	nan	0	nan	0.5	0	0.5	nan	1.5	0	nan	0	inf	1	0.5	nan	1	inf	0	1	nan	nan	nan	0.6	0.4	0	nan	0.5	0	1.2	1
AVJL	0	0.0909091	0.666667	0.125	0.5	0.5	0.5	0	0	0.5	0	0.444444	0.454545	0.5	0	0.5	0	0.2	0.333333	0	0.227273	nan	0.4	0.375	0.4	1	0.25	0	0.5	0.1	0	0	0	0	0.5	0	0.2	0.4	1	0.333333	0.666667	0.368421	0.272727	0.12	0	0.285714	0.8	0.5	1
AVJR	0.166667	0.166667	0	0.333333	0.5	0.5	0	0	nan	0	0	0.142857	0.363636	0.166667	0.666667	0.2	0.5	0	0.416667	0	0.111111	0	0.125	0.2	0.125	1	0.266667	0.2	0.4	0.545455	0	0	0.2	0	0	0	0	0	0	0	0.666667	0.714286	0	0.111111	nan	0.111111	0.5	1	0.366667
AVKL	nan	0	inf	nan	nan	nan	0	0	nan	nan	nan	0	0.5	nan	nan	0	nan	0	inf	0	0.2	nan	0	0	0	0	nan	nan	nan	0	0	nan	0	nan	0	0.5	nan	nan	nan	nan	nan	nan	0	0	nan	0	0	nan	0.25
AVKR	inf	0	0	0	0	nan	0.5	nan	nan	nan	nan	0	0.25	0	0	nan	0	1	0.333333	0	0.2	nan	0	0	0	0	0.25	0	0	0	0	nan	0	nan	0	0	0	1	nan	1	0	0	nan	nan	inf	0	0	0	0.25
AVL	0	1	nan	nan	nan	nan	nan	nan	nan	nan	nan	nan	nan	nan	nan	0	nan	nan	nan	nan	0	0	nan	nan	nan	nan	0	0	nan	nan	nan	nan	nan	nan	nan	nan	1	nan	nan	nan	1	0	1	0	nan	nan	nan	nan	0
AWAL	0.333333	0	0.5	0	1	0	1	nan	0	0	nan	1	0.5	1	0	nan	1	1	0	1	0.166667	nan	1	nan	1	0	1	0	0.5	0	0	inf	0	nan	1	0.333333	nan	0.2	nan	0	2	0.714286	0.285714	0	nan	0	2	0.5	0.333333
AWAR	0	0	0	0	nan	inf	nan	inf	nan	0	nan	1.5	inf	0	0.5	nan	0	0	0.333333	0	0	nan	4	0	nan	nan	0.333333	0.5	nan	0	0	0.333333	2	1	nan	1	nan	0	nan	nan	2.5	0.5	0.666667	1	nan	0	1	nan	0.2
AWBL	0	0	0	0	0.5	0.333333	0.142857	0.4	0.5	1	0.5	0.222222	0.230769	0	0	0.333333	0	0.2	0.0833333	0	0.117647	nan	0.5	0.428571	0.571429	0.666667	0.705882	0	0.5	0.333333	0.125	0	0.375	nan	0.25	0.142857	0	0	0	0	0.636364	0.285714	0.25	0.272727	0	0.0909091	0.2	0.333333	0.351351
AWBR	0.142857	0.1	0	0.571429	1	0.4	0.166667	0.5	1	0.5	1	0.166667	0.357143	0.25	0	0	0	0.142857	0.0909091	0	0.0666667	0	0.625	0.4	0.5	1	0.545455	0.4	0.333333	0.384615	0.222222	0.333333	0.5	1	0	0.25	0	0.428571	0	0.5	0.25	0.533333	0.171429	0.529412	nan	0.142857	0.166667	0	0.166667
AWCL	0	0.5	0	0	0	0	0	1	0	0	nan	0	1	0	1	0.333333	0	0.333333	0	nan	0	0	nan	0	0	0	0.666667	1	0	0	0.5	nan	0	0.333333	nan	nan	0	1	nan	0.5	0	0	0.4	1	nan	1	0.5	0.333333	0
AWCR	0	0	0	0	nan	0	0	0	1	1	0	0	0.666667	0	nan	nan	nan	0	0	nan	0	nan	1	nan	0.5	nan	0	0.5	0	0	nan	1	0.25	nan	0	0	0.333333	0	nan	0	0	0	0.25	0	nan	0	0	0	0.111111
BAGL	nan	0	0	0	0	1	2	nan	nan	nan	nan	nan	0.5	0.5	0	nan	inf	0	0.5	0	0.75	nan	0	1	0.5	0	0	0	0	0.166667	0.25	nan	0	1	nan	nan	0	1	nan	0	0	0	0.25	0.125	nan	1	0.333333	0.333333	0.5
BAGR	nan	0.333333	nan	0	inf	0	nan	nan	nan	0	nan	1	0	0	0.25	nan	nan	0	0	0	0.333333	nan	1	1	0	0	0	0	0	0.222222	0	nan	1	0	0	0	0	0	0	0	0.333333	0.142857	0.285714	0.222222	nan	0	nan	0	0.2
CEPDL	0.5	0	nan	0	nan	0	inf	nan	nan	nan	nan	0.5	0	0	0.5	nan	nan	0	nan	1	0	nan	0.5	0	0	0	0	nan	nan	0	0	nan	1	nan	0	0	0	nan	nan	0	0	0	0.3	0.181818	nan	0	0.333333	nan	0
CEPDR	0	0.166667	nan	0.333333	nan	0	nan	nan	nan	0	nan	0	1	0	0	0	inf	0	0	0	0.2	0	0.5	nan	0	0	0	0	nan	0.666667	0	0	0.5	0	0	inf	0	inf	nan	1	0.5	0.25	0.166667	0.125	nan	0	0	0	0.125
CEPVL	0	0	0	0	0	0.5	0	0	1	nan	0	0.25	0	0	nan	0	1	0.666667	0.25	0	0.0714286	nan	0	0	0	0	0	0	1	nan	0	nan	0	nan	0	0	0	0.333333	nan	nan	0.5	0	0.166667	0.181818	nan	0	0	0	0
CEPVR	0	0	0	0	nan	0	0	0	nan	nan	0	0	0.166667	0.5	0	0.333333	1	0	0	nan	0.444444	0	0	0.5	0	0	0	0.2	0	0	0	0	0	nan	0	0	0	0.666667	nan	0	0	0.142857	0.153846	0.333333	inf	0	0	0	0.111111
DA1	0.333333	nan	0	nan	nan	0.333333	0	0	nan	0	0	0	0.333333	nan	0	0.5	nan	0	nan	nan	0	nan	0	0	0	nan	0	0	nan	0.5	0	0	nan	0	nan	0.5	1	0.5	nan	0	0	0	0.4	0.4	0	0	0	nan	0.272727
DB2	0	0.125	0	0.5	nan	0	0	nan	0	0	nan	2	0.666667	0	0	nan	0	nan	0.6	nan	0.333333	nan	0.333333	0	0	nan	0.166667	0.25	0	0	0.2	inf	0	nan	0.333333	0.5	0.666667	1	nan	0	0.333333	0	0.384615	0.5	nan	0.5	0	0.25	0.111111
DD1	0	0	nan	nan	nan	0.5	nan	nan	nan	nan	0	0	0	nan	nan	0	nan	0	inf	0	0	nan	nan	0	0	0	0	nan	0	nan	inf	0	nan	0	nan	nan	0	0	nan	0	nan	0	0.333333	0	nan	0	nan	0	0
FLPL	0.333333	0.285714	1	0.4	0	0	0	0	0	1	0	0.5	0.111111	0	0	0.333333	0.5	0.166667	0.125	0	0.388889	0	0.25	0	0.2	0	0	0.2	0	0	0	0	0.2	nan	nan	0	0	0	0	0	0.333333	0.3	0.166667	0.0714286	0	0	0.2	0.2	0.136364
FLPR	0	0.272727	0	0.5	0	0	0.25	0	nan	0.5	nan	0	0	0.142857	0	0	0	0.25	0.3	0	0.333333	0	0	0.142857	0.142857	0.5	0.2	0.142857	0	0.125	0.25	0.5	0	nan	0	0	0.5	0	0	0.25	0.384615	0.363636	0.136364	0.0588235	0	0	0	0.25	0.2
I1L	0	0.133333	0	0	0	0	0	0.2	0	0	0	0.0833333	0	0	0	0.333333	0	0	0	0	0.05	nan	0	0.125	0	0	0	0	0	0	0	0	0.111111	0	0	0	0.2	0	0	0	0.0714286	0.0555556	0.0606061	0.0357143	0	0	0	0.166667	0
I1R	0	0	0.333333	0	0	0	0	0	0	0	0	0	0	0	0	0	0	0	0	0	0	0	0	0	0.125	0	0	0	0	0	0	0	0	0	0	0.2	0	0	0	0	0	0	0	0	1	0	0	0	0
I2L	0	0.111111	0.333333	0	0	0	0	0.333333	0	0	0	0.111111	0.2	0.25	0	0	0	0	0	0	0.0769231	nan	0	0	0.142857	0	0.0769231	0	0	0	0	0.25	0.25	0.5	0	0	0	0	0	0	0.1	0.0666667	0.208333	0.0625	0	0	0	0	0
I2R	0	0.111111	0.5	0.222222	0	0	0	0	0	0	nan	0	0.111111	0.166667	0.4	0	0	0	0	0	0.0588235	nan	0.25	0.166667	0	0	0.0714286	0.166667	0	0.0769231	0	1	0.166667	0	0	0	0	0.142857	0	0.5	0.0769231	0	0.05	0	0	0	0	0.2	0.0909091
I3	0.125	0.333333	0.333333	0.166667	1	0	nan	0	0	nan	0	0.25	0	0	0.5	0	0.5	0.2	0	1	0.133333	0	0	0	0	0	0.333333	0	0	0	0	1	0	0.25	0	0	0	0.125	nan	0	0.125	0.181818	0.222222	0.1875	nan	0	0	0	0.0869565
I4	0	0.142857	1	0	0.333333	0.333333	0.25	0	0	0	nan	0	0.230769	0.25	0.25	0	0	0.2	0.222222	nan	0.0769231	nan	0	0.25	0.333333	1	0.1	0	0.166667	0	0	0	0.2	0	0	0.142857	0.5	0	nan	0	0.25	0.333333	0.333333	0.333333	0	0	0.2	0.5	0.2
I6	0	0.166667	0.333333	0	0	0	0.2	0	0	nan	0	0	0.0833333	0.5	0	0	0.333333	0.125	0	0	0.0526316	nan	0.333333	0.285714	0.166667	0.666667	0.352941	0.166667	0	0.125	0	0	0	1	0	0	0.5	0.142857	0	0.333333	0.111111	0.0909091	0.227273	0.214286	0	0.285714	0.125	0	0.2
IL1DL	0	0	0	0	0	0	0.333333	1	0	0	nan	0.142857	0	0	0	0.5	0	0.166667	0.333333	0	0	nan	0	0.25	0	0	0	0.166667	0.142857	0.333333	0	0	0.166667	0	0	0	0.4	0	nan	0	0	0.0909091	0.15	0.0769231	0	0.25	0	0	0.266667
IL1DR	0.285714	0	0	0	0	0	0.5	0	0	nan	nan	0.25	0.285714	0	0	0	0	0	0.125	nan	0.214286	0	0	0	0	0	0	0	0	0	0	0	0	0	0	0.2	0	0.25	nan	1	0	0.1	0.181818	0.0833333	nan	0	0	0.333333	0.0833333
IL1R	nan	0	nan	0.333333	nan	0	0	nan	nan	nan	nan	1	0	nan	nan	nan	nan	nan	0	nan	0	nan	0	nan	0	nan	0	nan	0	0.25	nan	0	0	nan	0	0	nan	0	0	nan	nan	0	0	0	nan	0	nan	nan	0
IL1VL	0	0	0	0	0.333333	0	0	0	0	0	0	0	0.2	0	0	0	0	0.25	0	0	0	nan	0	0	0	0	0.0833333	0	0	0	0	0	0	nan	0	0	0.5	0	0.5	0	0.142857	0	0.117647	0.2	0	0	0	0.166667	0
IL1VR	0	0.333333	0	0.25	0	0.333333	0.333333	0	0	0	0	0	0	0.166667	0	nan	0	0	0	0	0	nan	0	0	0.125	0	0.0833333	0	0.333333	0	0	0	0	0	0	0.142857	0	0	0	0	0	0	0.04	0.176471	nan	0	0.333333	0.166667	0.172414
IL2DL	0	0	0	0	0	0	0	0.333333	0	nan	0	0	0.111111	0	0	0	0	0.25	0	0	0.0909091	nan	0.5	0.166667	0	nan	0	0	0	0.2	0.166667	0	0.5	0	0	0	0	0	nan	0	0.166667	0.142857	0.1	0.111111	0	0	0	0	0
IL2DR	0	0	0	0	0	0	0	0.333333	0	0	nan	0	0	0	0	0	0.25	0	0.2	0	0.0833333	nan	1	0.333333	0	0	0	0	0	0	0	0	0	0	0	0	nan	0.5	0	0	0	0.1	0	0.0769231	nan	0	0	0	0
IL2L	nan	1	nan	0	nan	0	0.333333	nan	0	1	nan	0	0	0	0	nan	0	0	0	0	nan	nan	1	0	nan	0	0	0	0	nan	0	nan	0	nan	nan	nan	nan	0	nan	1	0	1	0	0	nan	0	0.333333	0	0.181818
IL2R	0	1	nan	nan	nan	nan	0	0	nan	nan	nan	nan	0	0	nan	nan	0	0.5	0	nan	nan	nan	nan	nan	0	nan	0	1	0	nan	0	nan	0	nan	nan	nan	0	nan	nan	0	0	0	0	0.333333	nan	1	0	0	0
IL2VL	0	0.166667	0	0.5	0	0	0	0	0	nan	nan	0	0	0	0	0	0	0	0.2	0	0	nan	0	0	0	0	0	0	0	0	0	0.333333	0.5	nan	0	0.166667	0	0	nan	0	0	0	0.125	0	0	0.166667	0	nan	0.142857
IL2VR	0.2	0	nan	0	0	0	0	nan	nan	nan	nan	0	0	0	0	0	0	0.5	0	nan	0	0	0	0	0	0	0	0	0	0	0.166667	0	0	0	0	0	0	0	0	inf	0	0.166667	0	0.125	nan	0.2	0	nan	0.0833333
M1	0.2	0.333333	1	0.25	0	0.25	0	0.25	nan	0	0	0	0.0714286	0	0.2	0	0	0	0.0909091	0	0.133333	nan	0	0.2	0.125	1	0.0769231	0.2	0.25	0.2	0	0	0.4	1	0	0.333333	0	0	0	0	0.111111	0.181818	0.3125	0.214286	0	0.285714	0.285714	0.25	0.238095
M2L	0	0	0	0	0.333333	0	0	nan	0	0	nan	0	0.142857	0	0.25	0	0	0	0	0	0.375	nan	0	0.333333	0	1	0.166667	0.4	0	0	0.375	0	0.333333	0.5	0	0	0.5	0	nan	0	0.4	0	0.2	0	0	0	0.2	nan	0.545455
M2R	1	0.25	0	0	0.333333	0	0	0	nan	nan	nan	0	0	0	0.25	0	0	0.25	0.5	nan	0.333333	nan	0	0.666667	0.2	0.5	0.333333	0.333333	0	0	0.166667	0	0.166667	0	0.25	0.5	0	0	0	0	0.2	0.333333	0.272727	0.25	0	0.2	0	0	0.222222
M3L	0.0833333	0.133333	0	0.1	0	0.2	0.2	0.2	0.5	0	0	0.0909091	0.0625	0	0	0	0	0	0.0909091	0	0.0714286	0	0	0.25	0	0.333333	0	0.142857	0	0.1	0	0.75	0.125	0	0	0	0	0.125	0	0.5	0.181818	0	0.135135	0.0689655	0	0.222222	0.142857	0	0.0930233
M3R	0	0.0714286	0	0.1	0	0.2	0.285714	0.2	0.5	0.5	0	0	0.125	0.142857	0	0.333333	0	0	0.0714286	0.333333	0.0869565	nan	0.125	0.428571	0	0	0.157895	0	0.111111	0.0769231	0.181818	0	0.25	0.25	0	0	0.2	0.222222	nan	0.666667	0.117647	0	0.0769231	0.185185	0	0.0833333	0.166667	0	0.162791
M5	0	0	0	nan	nan	nan	0	nan	nan	nan	nan	0	0	0	0.5	nan	0	0.2	0.2	0	0.222222	nan	0.25	0.666667	0	0.5	0.222222	0	0.25	nan	0	nan	0.75	nan	0.5	nan	0	0.333333	0	0	0	0.333333	0	0.2	nan	0.25	0.2	0	0.25
MCL	inf	0	0	0	0	0.5	0	0	nan	nan	0	0	0	0	nan	nan	0	1	0	nan	0	nan	inf	0	0	nan	0.5	0.666667	0	nan	0	nan	0	nan	0	nan	nan	1	0	inf	0	0	0	0	nan	0.25	0	nan	0.2
MCR	nan	0	nan	0	0	0	1	0.5	nan	nan	nan	0	0	0	1	0	0	0	0	0	0	nan	1	0	0	0	0.5	inf	0	0	0	nan	0.5	nan	nan	nan	0	nan	0	inf	nan	0	0	0	0	0	1	0	0.25
MI	1	0.4	nan	0	nan	inf	1	nan	nan	0	nan	inf	nan	0	0.666667	1	0	nan	0.333333	inf	0	nan	0.5	inf	0	inf	0.333333	0	nan	inf	1	nan	nan	nan	0	0	inf	0	0	inf	0	0.5	0.4	1	inf	2	3	nan	0.4
NSML	0	0	0	nan	0	0	nan	nan	nan	nan	1	0	0	0	nan	0	0	0	0	0	0	0	0	0	0	nan	0	0.5	0	0	0	nan	0	nan	0	nan	0	0	0	nan	0	0.333333	0	0	1	0	nan	0	0.166667
NSMR	0	0	0	0	nan	0	nan	0	nan	nan	0	0	0.25	0.5	0	0	0	0	0	nan	0.5	nan	0	0	0	nan	0.333333	0.5	0	0	0.333333	nan	0	1	nan	0	0	nan	0	0	0	0	0	0	0	0	0	nan	0.25
OLLL	0.285714	0.222222	nan	0.2	nan	0	0.25	0	0	0.5	1	0	0.142857	0.25	0	0	nan	0.2	0.1	0	0.111111	1	0.2	0.25	0	0	0.2	0	0.166667	0	0	0	0.166667	0	1	0	0	0.2	nan	0.666667	0	0.153846	0.294118	0.153846	nan	0.714286	0	0	0.0416667
OLLR	0	0.25	nan	0	0	0.25	0.142857	0	0	0	nan	0.285714	0.2	0	0.25	0.5	0	0	0.0833333	0	0.111111	nan	0.166667	0	0	0	0.111111	0	0	0.25	0.0909091	0	0.375	1	0	0	0.25	0.25	nan	0.333333	0	0.166667	0.3	0.0769231	0	0	0.2	0	0.0833333
OLQDL	0	0.142857	nan	0	0	0	0	0	nan	0	nan	0.25	0	0.166667	0	nan	0.5	0	0.2	0	0.4	nan	0	0	0	0	0	0	0.375	0.25	0	nan	0	nan	0.333333	0.5	nan	0.666667	nan	0.5	0	0.166667	0.0909091	0	nan	0	0	0.5	0
OLQDR	0.333333	0.166667	0	0.285714	0	0.5	0.25	0	0	1	nan	0	0.333333	0	0	0.333333	0.5	0	0.285714	0	0.2	nan	0	0.25	0	0	0.0909091	0.166667	0.333333	0	0	0	0.5	1	0	0	1	0.25	nan	0	0.142857	0.166667	0.2	0.166667	nan	0.25	0.25	0	0.0769231
OLQVL	0.2	0	0	0	0	0	0.333333	0	0	nan	0	0	0	0	0	0	inf	0.4	0.166667	0	0	0	0.2	0	0	0	0.0909091	0	0.25	0.125	0.142857	nan	0	0	0	1	0.2	0.25	0	1	0.142857	0.357143	0.166667	0.5	nan	0	0.333333	0.5	0.266667
OLQVR	0	0.222222	0	0.5	0	0	0.5	0	0.5	0.5	0	0.4	0	0.333333	0.666667	0.25	0	0.2	0.25	nan	0.25	0	0.333333	0	0	nan	0.333333	0	0	0.2	0.166667	0	0.333333	0	1	0	0	0.333333	nan	0	0.285714	0	0.176471	0.333333	nan	0.25	0	0	0.0588235
RIAL	0	1	nan	0	1	0	0	0.5	nan	nan	nan	0	0.2	0	0	nan	nan	0.5	0.25	0	0.272727	nan	inf	inf	0	0	0.333333	0	0	0	0	0	nan	nan	0	0.5	nan	nan	nan	0.5	0.333333	0	0.666667	0	nan	0.5	2	0	0.285714
RIAR	0.333333	0.333333	0	0	0	0	0	0	0	0	nan	0.333333	0	0	0	0.5	nan	0	0	0	0.125	nan	0.333333	0.333333	0	0	0.5	0	0	0.333333	0	0	0	nan	0	0	0.333333	0	nan	0.5	0.5	0	0.4	0.4	nan	0.333333	0.4	0	0.111111
RIBL	0	0.5	nan	nan	nan	0	1	0	nan	1	nan	nan	inf	1	0	nan	nan	0	0	0	0	nan	nan	inf	0.5	nan	0.5	0	0	nan	0.25	nan	0	nan	0	nan	0	nan	inf	nan	nan	0.25	1	0	nan	0	0	nan	0
RIBR	0	0	nan	nan	nan	nan	nan	nan	nan	nan	nan	0	0	nan	nan	0	nan	0.5	0.333333	0	inf	nan	nan	0.5	0	nan	0	0	0	0	0	0	1	nan	nan	0.5	0	0	nan	nan	0.4	0.333333	0	1	0	nan	1	0	1
RICL	0.333333	0.2	0	0.666667	0	0	0	0	0	nan	nan	0.666667	0.4	0	0	0	0.5	0	0.125	nan	0	nan	0	1	0	nan	0	0	0	0	0.666667	0	0	nan	inf	0	nan	0	0	0.5	0.166667	0.5	0.142857	0	nan	1	0.5	nan	0.111111
RICR	1	0.5	0	0.333333	nan	0	0	0	nan	nan	nan	0.5	0.375	0.5	0	1	nan	0.2	0.25	0	0.125	nan	0	0.333333	0.5	0.5	0	0	0	0	0.333333	nan	0.25	nan	0	0.333333	0.5	1	0	0	0.666667	0.75	0.333333	0	nan	0.4	0	0	0.2
RID	0	0	nan	nan	0	nan	nan	0	0	nan	nan	nan	0.666667	0	nan	nan	nan	0.333333	0	nan	0	nan	nan	nan	1	nan	0	0	0	0	nan	nan	nan	nan	nan	1	nan	0	nan	nan	0	0.5	0	0	nan	0	0	nan	0
RIFR	nan	nan	nan	0	nan	nan	nan	nan	nan	nan	nan	nan	0	nan	0	nan	nan	1	nan	nan	0	nan	0	nan	0	0	0	nan	nan	0	0	nan	0	nan	nan	nan	0	nan	0	nan	nan	0.5	0	0	nan	0	nan	nan	0
RIGL	0	0.25	1	0	inf	0	0	0	nan	nan	0	0	0.3	0	0	0	0	0.333333	0	nan	0	inf	0	0.2	0	0	0	0	0.5	0.125	0	0.333333	0	0	0	0.75	0	0.5	nan	0	0.5	0	0.2	0.166667	1	0.333333	0	0	0.0833333
RIGR	0	0	nan	0	0	nan	0	0	nan	nan	nan	0.166667	0.111111	0	0	1	1	0.6	0.5	nan	0	inf	0	0.333333	0	0	0	0	0.5	0.166667	0.25	nan	0	0	0	0	0	nan	0	0	0	0	0.125	0.142857	1	0.833333	0	1	0.285714
RIH	0	0	nan	nan	nan	0	0	0	0	0	0	0	0	nan	0	1	nan	0.666667	nan	nan	0.2	nan	nan	0	nan	nan	nan	0	nan	0	nan	nan	0	0	nan	nan	0	nan	nan	nan	0	0	0.2	0.25	0	0	nan	0	0
RIML	0	0.111111	0	0	0	0.333333	0	0	nan	nan	1	0.2	0.2	0.333333	0	0	0	0.2	0.166667	nan	0.181818	0	0	0	0.5	0.5	0.1	0.2	0	0.25	0.166667	0.666667	0.25	0	0	0.5	0.5	0	nan	0.333333	0	0.285714	0.363636	0.333333	nan	0	0.25	0	0.0714286
RIMR	0	0.222222	0	0.666667	0	0	0.5	0	nan	0	0	0	0.25	0	0.2	0	0	0.25	0.285714	0	0.0714286	nan	0.6	0.5	0.25	1	0.111111	0.2	0.2	0	0	0.666667	0	0	1	1.5	0.5	0.333333	0	0	0	0.384615	0.2	0.2	0	0.222222	0.25	0	0.285714
RIPL	nan	2	nan	nan	nan	nan	1	0	nan	nan	nan	nan	nan	0	0	nan	nan	0	0.5	nan	nan	nan	0	0	nan	nan	0	nan	0	nan	0.5	nan	0	nan	nan	1	nan	nan	nan	0	0	0	0	0	nan	1	0	nan	0
RIR	0	0	nan	nan	nan	nan	0	0	nan	nan	nan	0	0	nan	nan	0	nan	0	nan	nan	0	0	0	1	nan	nan	nan	0	nan	0	0	nan	nan	nan	nan	nan	0	0	nan	0	nan	0	0	0	0	nan	0	nan	1
RIS	nan	0.5	nan	0	nan	nan	nan	nan	nan	0	nan	0	0.25	nan	0	1	nan	nan	0	nan	0	nan	0	0	0	nan	0	0	0	0	nan	nan	0	nan	0	0.5	0	0	0	0	0	0	0	0.25	1	0	nan	nan	0.5
RIVL	0.2	0.166667	1	0.333333	0	1	0.333333	0	1	nan	0	0.333333	0.181818	0.4	0.333333	0	0	0	0	0.666667	0.166667	nan	0.2	0.2	0.25	0.333333	0.0666667	0	0.857143	0.454545	0.25	nan	0.666667	0	0.5	0	0	0.166667	nan	0	0.25	0.333333	0.285714	0	0	0	0.5	0.5	0.296296
RIVR	0	0.153846	0	0.25	0	0.25	0.333333	0.333333	0	1	0	0.363636	0.363636	0.5	0.5	0	0	0	0.25	0.333333	0.117647	0	0	0.5	0.4	0.666667	0.176471	0.25	0.333333	0.375	0	0	0.666667	0	0	0	0	0.25	0	0.5	0.375	0.15	0.133333	0.235294	0	0.1	0.4	1	0.363636
RMDDL	0	0.111111	0	0.142857	0	0	0	0.2	0	1	nan	0.272727	0.272727	0	0	0.25	0.333333	0.166667	0.181818	0.5	0.133333	nan	0	0.5	0	0	0	0.125	0	0.181818	0.2	0	0	nan	0	0	0	0	nan	0.5	0	0.0588235	0.428571	0.3125	nan	0	0.166667	0	0
RMDDR	0	0	0	0	0.333333	0	0	0	0	0	nan	0.181818	0.4	0	0	0.5	1	0.111111	0.1	0.666667	0.0769231	nan	0.166667	0.333333	0	0	0.1875	0.142857	0	0	0.375	0.25	0.25	0	0	0.333333	0	0.166667	0.5	0	0.142857	0.133333	0.259259	0.272727	nan	0.125	0.142857	0	0.0869565
RMDL	0.25	0.333333	0	0.2	0	0.25	0.5	0.333333	1	nan	0	0.125	0.272727	0	0	0	0.5	0.5	0.142857	0.5	0.0769231	nan	0	0	0	0	0.333333	0	0.2	0.375	0	0	0.25	nan	1.5	0.2	0.333333	0.166667	0	0	0.25	0.181818	0.833333	0.333333	nan	0.2	0.5	0	0.25
RMDR	0.333333	0	1	0.333333	0	0	0	0	nan	0	nan	0.2	0.166667	0	0	0	0	0.2	0.333333	0.5	0.25	nan	0.2	1	0.166667	0	0.181818	0.333333	0.2	0	0	0	0	nan	1	nan	0.5	1	0.5	inf	0	0.181818	0.25	0.769231	nan	0	0	0	0.176471
RMDVL	0.333333	0	0	0.6	0.666667	0.166667	0.2	0.25	0	0	0	0	0.125	0	0.333333	0	0	0.428571	0.222222	0	0.0434783	nan	0	0.25	0.285714	0	0.0526316	0	0.142857	0	0.1	0	0.375	0	0	0	1	0.25	0	0.333333	0.0714286	0.111111	0.323529	0.24	nan	0	0	0	0.0789474
RMDVR	0.181818	0	0	0.285714	0	0.333333	0.333333	0	0.5	0	0	0.2	0.176471	0	0.166667	0	0	0.25	0.0714286	0	0.0384615	0	0	0.142857	0.166667	0.333333	0.222222	0	0	0.0769231	0	0.333333	0.222222	0	0.5	0	0.6	0.666667	0	0.25	0.0769231	0.190476	0.181818	0.333333	1	0	0	0	0.0571429
RMED	0	nan	nan	0	nan	nan	0	0	nan	nan	nan	nan	inf	0	1	nan	1	inf	inf	nan	nan	nan	0	nan	nan	0	1	inf	inf	0	nan	nan	inf	nan	inf	0	nan	nan	nan	nan	nan	nan	0	0	nan	inf	nan	nan	2
RMEL	0.142857	0	0	0	0	0.2	0.166667	0	0.5	0	0	0	0.0769231	0.166667	0	1	0.666667	0	0.181818	0	0.136364	nan	0	0.2	0	0	0.0625	0.25	0.25	0.142857	0.181818	0	0	0	0	0.4	0	0.333333	0	0.333333	0.153846	0	0.0689655	0.05	0	0.25	0	0	0.0789474
RMER	0.142857	0.166667	0	0.5	0	0.4	0	0	0	0	nan	0.25	0.1875	0	0.166667	0.25	1	0	0.214286	0	0.142857	0	0	0	0	0	0	0.4	0.125	0	0.142857	0.25	0.142857	0.5	0.333333	0.5	0	0.166667	0	0.333333	0.133333	0.1	0.09375	0.181818	1	0.3	0	0	0.212121
RMEV	0	0	0	0	0	nan	0	nan	nan	nan	nan	0.333333	0.333333	0	0	0.333333	0	0	0	0	0	0	0	0	0	0	0	0	0	0.666667	0	1	0	nan	nan	nan	0	0	0	0.5	0	0	0	0	nan	nan	1	1	0
RMFL	0	0	nan	nan	nan	nan	1	nan	nan	nan	nan	0.333333	nan	0	0	nan	0	nan	nan	nan	nan	nan	1	nan	0	nan	0	nan	nan	nan	inf	nan	nan	nan	nan	nan	nan	nan	nan	nan	nan	nan	0	nan	nan	nan	nan	nan	0
RMFR	0.5	0.333333	nan	1	nan	nan	0	0	nan	nan	nan	inf	0.833333	nan	0	nan	nan	1	1	nan	inf	nan	0	nan	0	0	0	nan	nan	1	1	nan	0	nan	1	nan	0	0	0.5	nan	nan	0	2	0.5	nan	0	0	nan	0
RMGL	0.5	0.333333	nan	0	nan	0	0	nan	nan	nan	nan	1	0	nan	0	nan	nan	nan	1	nan	1	nan	nan	nan	nan	nan	nan	0	nan	nan	0	nan	nan	nan	nan	0	nan	0	nan	0	0	0	0	1	nan	nan	nan	0	0
RMGR	nan	inf	nan	0	nan	nan	nan	nan	nan	nan	nan	nan	nan	nan	nan	nan	nan	nan	0	nan	1	nan	nan	0	nan	nan	nan	nan	nan	0	nan	nan	nan	nan	nan	nan	nan	nan	nan	nan	nan	nan	nan	nan	nan	nan	nan	nan	nan
SAADL	0	0	0	0	nan	0	0	nan	0	1	0	0.25	0.2	0	0	nan	inf	0	0.5	0	0.166667	nan	0	0	0	0	0.2	0.25	0	0	0	nan	0	nan	nan	nan	0	1	nan	inf	0.2	0	0.571429	0.1	nan	0	0.333333	0	0.0909091
SAADR	nan	0	nan	0	nan	0	0	0	0	1	nan	0	1	nan	0	0.25	0	nan	nan	nan	0	0	0	0	0	nan	0	0	0	0	0	nan	0	nan	1	0	nan	1	nan	0	0	0.25	0.2	0	nan	0	0	0	0
SAAVL	0	0.142857	0.5	0.166667	1	0.333333	0.333333	0.5	nan	0	0	0	0	0	0	nan	1	1	0	0	0.1	nan	0	1	0.2	1	0.166667	0	0	0.5	nan	0	0.5	nan	0	0.333333	0.666667	0.2	nan	0	0.222222	0.1	0.333333	0.4	nan	0.4	nan	0	0.190476
SAAVR	0.333333	0	nan	0	0	0.25	0	0.333333	nan	nan	0	0.5	0.5	0.75	0	0	0	0.333333	0	0	0.125	nan	0	0	0	0	0.111111	0.5	0	0	0.2	0	0.666667	1	nan	nan	0	0.25	0	1	0	0.166667	0.2	0.384615	nan	0.2	0.25	0.25	0.105263
SABD	0	0	0	nan	nan	0	0.5	0	nan	nan	0	0.333333	0.5	0	0	0	1	1	0.5	0	0.333333	nan	0	0.5	nan	1	0.2	0	0	0	0	0	0	nan	nan	0	nan	nan	nan	0	0	0	0	0.333333	1	0.333333	0.5	nan	0.2
SABVL	0	0	nan	nan	nan	0	0	1	nan	nan	nan	0	1	0	0	nan	nan	0.4	0	0	0	nan	0	0	nan	0	0	0	nan	nan	0.333333	nan	nan	nan	1	nan	nan	nan	nan	nan	0.5	0	1	0.5	nan	nan	0	nan	0
SABVR	0	1	nan	nan	nan	0	0	0	nan	nan	nan	nan	0.5	0	0	nan	0	0	1	nan	0	nan	0	0	0	nan	0	nan	0	0	0	0	0	nan	nan	1	nan	nan	nan	nan	0	0.5	0.333333	0	nan	0	0	0	0
SIBVR	nan	nan	nan	nan	nan	nan	nan	nan	nan	nan	nan	nan	inf	nan	nan	nan	nan	nan	nan	nan	2	nan	nan	nan	nan	nan	nan	nan	nan	nan	nan	nan	nan	nan	nan	nan	nan	nan	nan	nan	nan	nan	inf	inf	nan	nan	nan	nan	nan
SMBDL	nan	nan	nan	0	nan	0	0	0	nan	nan	nan	nan	inf	nan	0	nan	nan	nan	0	nan	nan	nan	0	nan	0	0	1	inf	nan	0	nan	nan	0	nan	nan	nan	nan	nan	1	nan	0	0	0	0	nan	nan	0	nan	0
SMBDR	0	0	nan	nan	nan	nan	0	0	nan	nan	nan	nan	nan	0	0	0	nan	0.666667	0.5	nan	0	0	nan	0	nan	nan	0	nan	0	nan	0	nan	nan	0	nan	nan	0	nan	nan	inf	nan	0	0	0.5	nan	1	0	nan	0
SMBVL	0	nan	nan	nan	0	nan	0	0.5	nan	nan	nan	nan	0.666667	0	nan	0	1	0	0	nan	0	nan	nan	nan	0	nan	0	0	0.25	nan	0	nan	nan	nan	0	nan	nan	nan	0	0	0	0.5	0.5	1	nan	0	0	nan	0.25
SMBVR	0	0.333333	nan	nan	0	0	nan	1	nan	nan	nan	nan	0.666667	0.5	nan	1	0	nan	1	nan	nan	nan	nan	0	0	nan	0	0	0.333333	nan	0.333333	0	0	nan	nan	nan	nan	0	0	0	0	0	0	0	nan	0	1	0	0
SMDDL	0	0.2	nan	0.2	0	0	0	0	nan	nan	nan	0.333333	0.428571	nan	0	0	0	1	0.285714	0	0	nan	0	0.333333	0.25	0	0.166667	nan	0	0	0	0	0.333333	0	0	0.25	0	1	0	0	0	0	0.222222	0	0	0.2	0	0	0.166667
SMDDR	0	0	0	0.5	0	0	0.5	nan	0	nan	nan	0.4	0.5	0	0	1	0.5	0.5	0	0.5	0.125	nan	0	0	0.5	nan	0.2	0	0.25	0	0.333333	0	0	nan	1	0.333333	0	0	nan	nan	0	0.285714	0	0.25	0	0	1	nan	0.111111
SMDVL	1	0	nan	0.166667	nan	nan	0	0	nan	1	0	0	0.25	0	0	1	nan	0	0	nan	0.333333	nan	0	0.5	0	0	0	0	0.5	0	0	nan	1	nan	0	0	0	0	nan	nan	0	0.333333	0.285714	0.25	nan	0.166667	0	0	0.0909091
SMDVR	0	0	nan	0	nan	nan	inf	nan	nan	nan	nan	1	0.666667	0	0	0	nan	0.333333	0	nan	0	nan	0	0	nan	1	0.666667	0.333333	nan	0.5	0	nan	0.666667	nan	0	nan	0.5	nan	nan	0	2	0	0.2	0.428571	0	0	0	nan	0
URADL	0	0	0	0	0	0	0	nan	0	nan	0	0	0.25	nan	0	0	0	0	0	nan	0	nan	1	0	0	nan	0.25	0.333333	0	nan	0	nan	0	nan	0	0	0	0	0	0	0	0.333333	0	0	nan	0	nan	1	0
URADR	1	0	nan	0	0	0	0	0	nan	nan	nan	0	0	0.5	nan	inf	nan	0	0	1	0	nan	1	0	0	nan	0	0	0.333333	1	nan	nan	nan	nan	nan	nan	0.333333	0	inf	nan	0	0.5	1	0	nan	0	0	0.333333	0.2
URAVL	inf	0	nan	0	nan	0	0.5	nan	0	0	nan	1	nan	nan	nan	0	nan	0	nan	nan	0.333333	nan	0	nan	inf	nan	0	0	0	nan	0	nan	0	nan	nan	nan	0	nan	nan	nan	0	1	inf	0.5	nan	nan	0	0	0
URAVR	0	0	nan	0	nan	0	nan	nan	nan	nan	nan	0.5	0	0	0	nan	0	0	0	nan	0	nan	nan	nan	inf	0	0	nan	0	0	nan	nan	nan	nan	0	0	nan	nan	0	0	nan	0.25	0	0	nan	0.333333	nan	nan	0
URBL	0.5	0.25	nan	0	nan	0	0	0	nan	nan	nan	0	0.333333	0.5	0.5	0.5	nan	0	0	0	0	nan	0	0	0	0	0	0	0	0	0	nan	0.333333	nan	nan	nan	0	nan	nan	1	0.333333	0.25	0.111111	0	nan	0	0.5	0	0.142857
URBR	0	0.181818	0	0	nan	0	nan	0.5	nan	nan	0	0	0	0.5	0.5	0	0	0	0	0	0.2	nan	0	0	0.333333	0	0.2	0	0	0.166667	0.166667	0	1	nan	0	0.25	0	0	nan	0	0	0.0769231	0.333333	0.181818	nan	0.166667	0	0	0
URXL	0	0	nan	1	1	0.25	0.333333	0	0	0	0	0.111111	0.166667	0	0	0	0	0	0	0	0.4	nan	0	0	0.166667	nan	0.3	0	0	0.5	0.142857	0	0.4	0	0	0.333333	0	1	0	inf	0	0.3	0.125	0.263158	0	0	0.333333	0.25	0.166667
URXR	0	0.142857	0	0.25	nan	0.333333	0.4	0	0	0	0	0	0.166667	0	0	0	0	0.25	0.2	0	0	nan	0	0	0	0	0.111111	0	0	0.1	0	0	0.4	nan	0	0	0	0.333333	0	0	0.333333	0.222222	0.166667	0.444444	0	0.125	0.25	0	0.0666667
URYDL	0.5	0	nan	nan	nan	0	0.333333	nan	0	0	nan	0	0	0	0	nan	0	nan	0	nan	0.5	nan	0	0	0	0	0	0	0	0.5	0	nan	0.333333	nan	nan	nan	nan	0	0.5	0	0	0.5	0.2	0	nan	0	0	0	0
URYDR	0	0	nan	nan	nan	nan	0	0.333333	nan	nan	nan	0	0	0.5	0	nan	0	0	0.25	0	0	nan	0	nan	1.5	nan	0.333333	0	0	nan	0	nan	nan	nan	0	0	0.333333	0	nan	nan	0	0.2	0.125	0.2	nan	0.5	1	0	0.125
URYVL	0.2	0.125	nan	0	0	0	nan	nan	nan	nan	0	0	0.2	0.333333	0	nan	nan	0	0	nan	0.4	nan	0	0.25	0	nan	0	0	0.333333	0.25	0	0	0	nan	0	0	0	0.5	0	1	0	0.222222	0.333333	0.25	nan	0.25	0.25	0.333333	0.3
URYVR	0.4	0.25	0	0	0	0	0.5	0	0	nan	nan	0	0.285714	0	0	0	0	0	0	0	0.214286	nan	0	0	0	0.5	0.125	0	0.5	0	0.333333	0	0.5	0	0	0.333333	0	0	0	0	0	0	0.1	0	0	0	0	0.333333	0
VA1	0.4	0	0	0	0	nan	0	nan	nan	nan	0	0.571429	0	nan	nan	nan	0.5	nan	0	1	0.6	nan	1	0	0	nan	0.333333	nan	0	nan	0	nan	nan	nan	nan	nan	nan	nan	nan	0	0	0	0	0.333333	nan	0	nan	0	0
VB1	0	0.25	0	0	0	0.333333	0	0	0	0.5	nan	0.6	0.272727	0	0	0	0	0	0.416667	0	0.166667	nan	0	0.25	0.166667	0	0.0833333	0.25	0.2	0.181818	0.25	0	0	0	0	0	0.2	0.285714	0.5	0	0.0769231	0.0526316	0.16	0.1875	0	0.571429	0.6	0	0.117647
VB2	0.285714	0.111111	1	0	0.333333	0	0	0	0	nan	nan	0.666667	0.5	0	0	0.333333	0.333333	0.666667	0.333333	0.5	0.166667	1	0	0.5	0	0	0	0.2	0	0.166667	0.142857	0	0	nan	0.333333	0.2	0.666667	0	nan	0	0	0.142857	0.0769231	0.285714	nan	0	0.5	0	0.1
ADFR	nan	nan	nan	nan	nan	nan	nan	inf	nan	nan	nan	nan	nan	nan	nan	nan	nan	nan	1	nan	nan	nan	inf	nan	nan	nan	nan	inf	nan	nan	inf	nan	inf	nan	nan	nan	nan	inf	nan	nan	nan	nan	nan	1	nan	nan	nan	nan	0
AIAL	nan	1	nan	0	nan	nan	nan	nan	nan	nan	nan	nan	nan	nan	nan	nan	nan	nan	nan	nan	nan	nan	nan	nan	nan	nan	nan	nan	nan	nan	nan	nan	nan	nan	nan	nan	nan	nan	nan	nan	nan	nan	nan	nan	nan	nan	nan	nan	nan
AVFR	nan	nan	nan	nan	nan	nan	nan	nan	nan	nan	nan	0	1	0	nan	nan	nan	0	0	nan	inf	nan	0	0	nan	nan	0	nan	nan	0	1	nan	0.5	nan	nan	nan	1	nan	nan	0	nan	nan	0	0	1	nan	0	nan	0
DB1	0.5	0	0	0	nan	0	nan	nan	nan	nan	0	0.5	0.333333	nan	0	nan	nan	0	0	nan	0	nan	0.333333	nan	0	nan	0.5	1	nan	0	0	0	0	0	0	0.333333	0	0	nan	0	0	0	0	0.25	nan	0.333333	nan	0	0.285714
IL1L	0	0	nan	0.333333	nan	nan	0	nan	nan	nan	nan	nan	0.166667	nan	0	nan	nan	nan	nan	nan	nan	nan	0	nan	0	0	0	nan	nan	0	nan	nan	0	nan	0	0	0	0	0.5	nan	nan	0	0.166667	0.5	nan	0	nan	nan	0
M4	0	0	nan	nan	nan	0	0.666667	nan	nan	nan	nan	nan	0	0	0	0	0	0.333333	0	0	0	nan	0.333333	0.5	nan	nan	0	0	nan	0.5	0	nan	0	nan	0	nan	nan	0	nan	0	0	0	inf	nan	nan	0	0	0	0
RIFL	nan	0	nan	nan	nan	nan	nan	nan	nan	nan	nan	0	0.5	nan	nan	1	nan	0	nan	0	0.5	nan	nan	0	nan	0	0	nan	nan	nan	0	nan	nan	nan	0	nan	nan	0	nan	nan	0	nan	0	0	nan	nan	nan	nan	inf
RIPR	nan	0	nan	0	nan	nan	nan	nan	nan	nan	nan	nan	nan	nan	0	inf	nan	nan	nan	nan	0	nan	nan	nan	nan	nan	nan	nan	nan	0	nan	nan	nan	nan	nan	0	inf	nan	nan	1	nan	nan	0	nan	inf	nan	nan	nan	nan
RMHL	nan	nan	nan	nan	nan	nan	nan	nan	nan	nan	nan	nan	nan	nan	nan	nan	nan	nan	nan	nan	nan	nan	nan	nan	nan	nan	nan	nan	nan	nan	nan	nan	nan	nan	nan	nan	nan	nan	nan	nan	nan	nan	nan	nan	nan	nan	nan	nan	nan
SIADL	nan	nan	nan	nan	nan	nan	nan	nan	nan	nan	nan	nan	nan	nan	nan	nan	nan	nan	nan	nan	nan	nan	nan	nan	nan	nan	nan	nan	nan	nan	nan	nan	nan	nan	nan	nan	nan	nan	nan	nan	nan	nan	nan	nan	nan	nan	nan	nan	nan
SIADR	nan	nan	nan	nan	nan	nan	nan	nan	nan	nan	nan	nan	0	nan	nan	nan	nan	nan	nan	nan	nan	nan	nan	nan	nan	nan	0	nan	nan	nan	nan	nan	nan	nan	nan	nan	nan	nan	0	nan	nan	nan	nan	nan	nan	nan	nan	nan	nan
SIAVL	nan	nan	nan	nan	nan	nan	nan	nan	nan	nan	nan	nan	nan	nan	nan	0	nan	nan	nan	nan	nan	nan	nan	nan	nan	nan	nan	nan	nan	nan	0	nan	nan	nan	nan	nan	nan	nan	nan	nan	nan	nan	nan	nan	nan	nan	nan	nan	nan
SIAVR	nan	nan	nan	nan	nan	nan	nan	nan	nan	nan	nan	nan	nan	nan	nan	nan	nan	nan	nan	nan	nan	nan	nan	nan	nan	nan	nan	nan	nan	nan	nan	nan	nan	nan	nan	nan	nan	nan	nan	nan	nan	nan	nan	inf	nan	nan	nan	nan	inf
SIBDL	nan	nan	nan	nan	nan	nan	0	nan	nan	nan	nan	nan	nan	nan	nan	nan	nan	nan	nan	nan	nan	nan	nan	nan	nan	nan	nan	nan	nan	nan	nan	nan	nan	nan	nan	nan	nan	nan	nan	nan	nan	nan	nan	nan	nan	nan	nan	nan	nan
SIBDR	nan	nan	nan	nan	nan	nan	1	nan	nan	nan	nan	nan	nan	nan	0	nan	nan	nan	nan	nan	nan	nan	0	nan	nan	nan	nan	inf	nan	nan	nan	nan	nan	nan	nan	nan	nan	nan	nan	nan	nan	nan	inf	nan	nan	nan	nan	nan	nan
SIBVL	nan	nan	nan	nan	nan	0	nan	0	nan	nan	nan	nan	nan	nan	nan	nan	nan	nan	nan	nan	nan	nan	nan	nan	0	nan	nan	nan	nan	nan	nan	nan	1	nan	nan	nan	nan	nan	nan	nan	nan	0	0	nan	nan	nan	nan	nan	0.25
VD1	nan	nan	nan	nan	nan	0	nan	nan	nan	nan	nan	nan	inf	nan	nan	0	nan	nan	nan	nan	inf	nan	nan	nan	nan	nan	nan	0	nan	nan	nan	nan	nan	nan	nan	nan	inf	nan	nan	nan	nan	0	inf	0	nan	1	nan	nan	0
[truncated: 119 more columns]

## Sheet: EDFig6d
	ADAL	ADAR	ADEL	ADER	ADFL	ADLL	ADLR	AFDL	AFDR	AIBL	AIBR	AIML	AIMR	AINL	AINR	AIYL	AIYR	AIZL	AIZR	ALA	AQR	AS1	ASEL	ASER	ASGL	ASGR	ASHL	ASHR	ASIL	ASIR	ASJL	ASJR	ASKL	ASKR	AUAL	AUAR	AVAL	AVAR	AVBL	AVBR	AVDL	AVDR	AVEL	AVER	AVFL	AVG	AVHL	AVHR	AVJL
ADAL	nan	0.74004	nan	nan	3.17931	nan	nan	3.35559	nan	nan	nan	nan	nan	0.163734	nan	0.377163	nan	0.342579	nan	nan	2.53589	nan	0.729633	nan	nan	nan	0.593005	1.40491	nan	nan	nan	nan	nan	nan	2.33768	0.963273	nan	nan	nan	nan	nan	0.742974	0.218358	0.872724	0.328318	nan	nan	nan	2.35148
ADAR	nan	nan	nan	1.0094	nan	nan	nan	nan	nan	nan	nan	3.22192	0.587919	nan	nan	0.355558	nan	nan	1.02016	nan	0.656137	0.446987	nan	nan	nan	nan	nan	nan	nan	nan	nan	nan	nan	nan	0.422123	nan	nan	nan	nan	nan	nan	1.10072	nan	nan	nan	0.273581	nan	nan	1.58443
ADEL	0.581316	nan	nan	0.280084	nan	nan	nan	nan	nan	nan	nan	nan	nan	0.452822	nan	nan	nan	0.258518	nan	nan	0.94062	nan	nan	nan	nan	nan	nan	nan	nan	nan	nan	nan	nan	nan	nan	nan	0.327132	nan	nan	nan	nan	nan	nan	2.61411	nan	1.88644	nan	nan	0.234943
ADER	0.46619	0.727151	0.287122	nan	nan	nan	4.86865	1.11817	nan	nan	nan	nan	nan	nan	nan	nan	nan	nan	0.956618	nan	0.63975	nan	nan	nan	nan	nan	nan	nan	nan	nan	0.583801	nan	nan	nan	nan	nan	nan	nan	nan	nan	1.94477	nan	0.259369	nan	nan	nan	nan	nan	0.0703399
ADFL	nan	nan	nan	nan	nan	nan	nan	nan	0.426529	nan	nan	nan	nan	nan	nan	nan	2.84254	2.24981	0.335466	nan	nan	nan	nan	nan	nan	nan	nan	nan	nan	nan	0.330519	nan	nan	nan	nan	nan	nan	0.469668	nan	nan	nan	nan	nan	nan	nan	nan	nan	nan	nan
ADLL	nan	nan	nan	nan	nan	nan	0.129533	nan	nan	nan	nan	nan	nan	0.25188	nan	nan	3.98395	nan	nan	0.807717	nan	nan	0.400761	0.439243	0.21077	nan	0.735927	0.0746995	0.280497	nan	0.714005	nan	0.481767	nan	nan	nan	nan	nan	nan	0.413559	nan	0.33476	nan	nan	nan	0.147508	0.324811	0.517654	1.33133
ADLR	nan	nan	nan	6.43001	nan	0.107633	nan	5.04404	nan	nan	nan	0.476546	1.57088	nan	nan	nan	nan	nan	4.05278	nan	nan	nan	0.149866	nan	nan	nan	nan	0.377263	nan	0.558271	1.46833	nan	0.741726	0.392787	nan	nan	nan	nan	nan	0.19307	0.233996	nan	0.0670974	nan	4.56001	nan	nan	nan	0.672681
AFDL	nan	nan	4.13431	nan	nan	nan	3.38136	nan	0.423133	nan	nan	nan	nan	3.06909	nan	nan	nan	4.11105	nan	nan	nan	nan	nan	nan	1.23619	nan	0.752588	nan	nan	0.800325	nan	nan	0.224972	nan	nan	nan	0.21042	0.0597241	nan	0.4472	1.18812	nan	0.339555	1.94205	nan	0.694134	nan	nan	nan
AFDR	nan	nan	nan	5.24809	0.652263	0.365854	nan	2.50115	nan	nan	nan	nan	nan	nan	nan	nan	6.04764	nan	5.79507	nan	0.0733798	nan	nan	nan	nan	nan	0.545135	1.59637	nan	nan	nan	nan	nan	nan	nan	nan	3.30059	0.0990318	nan	nan	1.08413	nan	0.796958	nan	nan	nan	nan	0.589458	nan
AIBL	nan	nan	nan	nan	nan	nan	1.58044	nan	nan	nan	nan	4.51508	nan	nan	3.49498	nan	nan	nan	nan	nan	nan	nan	nan	nan	nan	nan	nan	nan	nan	nan	nan	4.78227	nan	nan	nan	nan	nan	nan	nan	nan	nan	nan	0.305886	nan	nan	nan	nan	nan	nan
AIBR	nan	nan	nan	nan	nan	nan	nan	nan	nan	nan	nan	nan	0.812188	nan	nan	0.266387	nan	nan	nan	nan	nan	nan	nan	nan	nan	nan	nan	nan	nan	nan	nan	nan	nan	nan	nan	nan	nan	nan	nan	nan	nan	nan	0.265724	nan	nan	nan	nan	nan	0.848696
AIML	0.696911	0.407051	nan	1.00459	nan	nan	nan	nan	nan	nan	nan	nan	0.385784	nan	nan	0.433622	nan	nan	nan	nan	nan	nan	nan	2.14629	nan	nan	nan	nan	nan	7.3441	2.35464	0.941384	nan	nan	3.4995	nan	nan	nan	nan	nan	nan	0.124376	1.91288	0.296958	0.460713	nan	0.0850972	nan	0.0580126
AIMR	nan	0.166474	0.114193	nan	nan	nan	0.69916	nan	0.182118	nan	nan	0.564712	nan	nan	0.846796	0.243689	0.717149	nan	0.991605	nan	0.263557	0.72246	4.19262	nan	0.269223	nan	nan	nan	nan	0.478592	nan	nan	3.39747	nan	nan	0.847097	nan	nan	nan	0.168316	nan	nan	7.09106	0.208863	nan	nan	nan	nan	0.382336
AINL	nan	nan	nan	nan	nan	nan	nan	nan	nan	nan	nan	0.341127	0.346669	nan	nan	nan	nan	nan	nan	nan	nan	nan	nan	nan	1.06888	nan	nan	nan	nan	nan	nan	nan	nan	nan	nan	nan	nan	nan	nan	0.350902	1.17187	0.558807	nan	nan	nan	nan	nan	nan	0.570312
AINR	nan	nan	nan	0.340307	nan	nan	nan	nan	nan	nan	nan	3.9333	nan	nan	nan	nan	nan	0.307418	nan	nan	1.93324	nan	nan	1.02673	0.18407	nan	nan	nan	nan	nan	0.212609	nan	nan	nan	nan	nan	nan	nan	nan	2.2859	0.221073	0.384984	nan	nan	2.31866	5.93334	nan	nan	0.784542
AIYL	0.409309	nan	nan	nan	nan	nan	nan	nan	nan	nan	nan	0.810137	1.46527	nan	nan	nan	nan	nan	0.11219	nan	nan	nan	nan	nan	nan	nan	nan	nan	nan	nan	nan	nan	nan	nan	nan	nan	nan	nan	nan	0.264337	nan	0.183134	nan	nan	nan	nan	nan	nan	nan
AIYR	nan	nan	nan	nan	nan	nan	nan	nan	nan	nan	nan	nan	0.188278	nan	nan	0.323425	nan	1.15258	nan	nan	nan	nan	nan	nan	nan	nan	nan	nan	nan	nan	7.8206	nan	nan	nan	nan	nan	nan	nan	nan	nan	nan	2.42438	1.40502	nan	nan	1.03814	nan	nan	nan
AIZL	0.307598	0.304156	nan	nan	nan	nan	nan	nan	nan	nan	nan	0.0416272	1.11786	nan	nan	nan	nan	nan	1.12084	nan	nan	nan	nan	0.932019	nan	nan	nan	nan	nan	nan	nan	nan	nan	nan	nan	2.01906	nan	nan	4.87687	nan	nan	nan	0.831329	1.74806	nan	0.167012	nan	nan	nan
AIZR	0.450678	2.14692	nan	0.269929	nan	nan	nan	nan	nan	nan	nan	nan	0.333716	nan	nan	nan	1.78196	0.66632	nan	nan	0.435355	nan	nan	nan	nan	nan	nan	nan	3.42331	nan	nan	nan	nan	nan	nan	0.689646	nan	nan	nan	nan	0.0978267	nan	nan	nan	nan	1.23142	nan	nan	nan
ALA	nan	nan	nan	nan	nan	nan	nan	nan	nan	nan	nan	nan	nan	nan	nan	nan	nan	nan	nan	nan	2.30792	nan	nan	nan	nan	nan	nan	nan	nan	nan	nan	nan	nan	nan	nan	nan	nan	nan	nan	2.32166	nan	nan	1.22086	nan	nan	nan	0.851505	nan	0.911341
AQR	0.762088	0.201349	nan	0.372469	nan	nan	nan	nan	nan	0.0782165	nan	0.731637	1.30843	nan	nan	0.384079	0.281933	0.333952	0.374362	nan	nan	nan	nan	1.07198	nan	nan	nan	nan	0.349522	nan	nan	nan	nan	nan	0.300165	0.596976	nan	nan	nan	0.663145	0.422652	0.366476	4.51066	6.93785	nan	nan	nan	0.796171	0.296354
AS1	nan	0.652345	nan	nan	nan	nan	nan	nan	nan	0.191167	nan	nan	nan	nan	nan	nan	nan	nan	7.60951	nan	nan	nan	nan	nan	nan	nan	nan	nan	nan	nan	nan	nan	nan	nan	nan	nan	nan	nan	nan	nan	nan	nan	3.28382	nan	nan	0.986905	nan	nan	nan
ASEL	nan	nan	nan	0.323177	nan	nan	nan	nan	nan	nan	nan	nan	0.890105	1.97099	nan	nan	nan	0.377118	0.241835	nan	0.410133	nan	nan	0.495908	1.49703	nan	0.286987	nan	nan	nan	nan	3.29424	0.227816	nan	3.34822	nan	nan	nan	0.978143	nan	0.520449	2.44328	0.104218	0.377902	nan	2.05527	0.159874	0.462556	0.194551
ASER	nan	nan	nan	nan	nan	nan	1.01898	nan	nan	nan	nan	0.141209	1.14544	nan	nan	nan	nan	nan	3.89744	nan	0.5485	nan	nan	nan	nan	nan	0.579404	0.11264	nan	0.950699	nan	0.306434	nan	nan	0.430328	nan	nan	0.271887	nan	0.663444	nan	0.460633	0.40551	0.288395	nan	0.478919	0.494888	0.701863	1.56174
ASGL	nan	nan	nan	nan	0.282297	0.189985	0.476244	4.20775	nan	nan	nan	0.826583	0.561992	nan	nan	nan	nan	nan	nan	0.251761	0.685674	nan	nan	nan	nan	nan	0.387976	nan	0.326018	0.284431	nan	nan	0.761792	nan	nan	0.519072	nan	nan	nan	2.24935	0.241218	2.71913	0.115829	nan	nan	nan	0.128896	nan	0.523923
ASGR	1.64194	nan	nan	nan	1.09994	nan	nan	nan	0.370727	nan	nan	nan	nan	nan	nan	nan	nan	0.623015	1.37556	nan	nan	nan	nan	0.38508	0.366946	nan	0.235334	nan	0.153153	0.909798	nan	nan	nan	nan	nan	0.439824	nan	0.243205	nan	nan	3.21595	0.133189	nan	nan	nan	nan	0.805951	nan	0.779794
ASHL	nan	0.396238	nan	nan	0.410632	0.55514	nan	0.527004	nan	nan	0.385647	1.88527	nan	nan	nan	nan	nan	4.46434	nan	nan	1.86146	nan	nan	nan	0.469156	nan	nan	0.447025	nan	nan	1.79834	0.231486	nan	nan	0.390342	0.3493	nan	nan	nan	nan	0.844079	0.64778	0.856879	0.328471	nan	2.38933	1.27932	nan	0.487239
ASHR	nan	2.15796	nan	nan	nan	nan	nan	nan	nan	nan	nan	nan	nan	nan	nan	nan	nan	nan	nan	nan	nan	nan	nan	0.0918824	nan	0.75495	0.11005	nan	nan	nan	0.321316	nan	0.115317	nan	0.957417	2.14778	0.413883	0.161308	nan	nan	0.140097	0.555231	0.80425	0.825043	2.6648	3.47034	nan	nan	1.62174
ASIL	nan	nan	nan	nan	0.412812	nan	nan	nan	nan	nan	nan	nan	6.80237	0.161505	nan	nan	nan	nan	nan	nan	nan	nan	0.812271	0.720168	0.498688	0.189439	nan	nan	nan	1.38215	nan	nan	1.1046	nan	nan	nan	2.35269	nan	nan	nan	nan	nan	nan	0.953782	2.5575	0.38183	nan	nan	0.330238
ASIR	nan	4.71311	nan	1.15492	nan	0.38933	0.236259	nan	nan	nan	nan	5.87222	0.269536	0.412619	nan	nan	nan	nan	2.92509	nan	nan	nan	0.285103	0.873704	0.437895	3.77172	0.22401	1.66971	nan	nan	nan	nan	nan	nan	nan	0.280214	nan	nan	nan	nan	nan	3.78248	0.146739	nan	nan	nan	0.512952	nan	0.879582
ASJL	nan	nan	nan	nan	0.100408	nan	nan	nan	1.45687	nan	nan	nan	1.56751	nan	nan	nan	nan	nan	1.45979	nan	nan	nan	0.0973237	nan	nan	nan	3.39687	nan	0.3563	nan	nan	nan	nan	nan	0.25542	0.249501	nan	nan	nan	nan	0.715961	2.15613	nan	6.35845	nan	1.95408	nan	nan	nan
ASJR	nan	nan	nan	nan	nan	2.77977	nan	nan	nan	nan	nan	0.0638352	0.619755	0.213702	nan	0.392831	nan	nan	0.29416	nan	nan	nan	2.0783	nan	nan	nan	0.0885393	nan	0.334855	nan	0.21054	nan	nan	nan	0.41869	2.56408	0.302559	nan	nan	3.78184	nan	nan	nan	nan	5.83342	0.804383	nan	nan	nan
ASKL	nan	nan	nan	nan	nan	0.0839893	0.1683	nan	nan	nan	nan	nan	nan	nan	nan	nan	nan	nan	nan	2.58547	nan	nan	0.426993	nan	nan	nan	0.191176	nan	nan	nan	nan	0.520517	nan	nan	nan	nan	nan	nan	nan	0.320582	nan	nan	1.61459	nan	nan	nan	nan	0.809753	nan
ASKR	nan	nan	nan	nan	nan	0.196416	nan	nan	nan	nan	nan	nan	nan	nan	nan	nan	nan	nan	nan	nan	nan	nan	0.279598	nan	nan	nan	nan	1.68643	nan	1.2225	nan	nan	0.377465	nan	nan	nan	nan	nan	nan	nan	nan	0.412837	0.237085	0.250761	nan	nan	nan	nan	nan
AUAL	nan	5.01767	nan	nan	nan	nan	nan	nan	nan	nan	nan	0.727492	0.227985	nan	nan	nan	nan	nan	nan	nan	0.499575	nan	1.47011	nan	nan	nan	0.0805366	nan	nan	0.680468	nan	0.327377	nan	nan	nan	0.193916	nan	nan	0.425651	nan	nan	nan	0.838314	nan	nan	0.252571	nan	nan	nan
AUAR	nan	nan	nan	0.404123	nan	nan	nan	nan	nan	nan	nan	0.825585	0.692549	nan	nan	nan	nan	nan	nan	nan	0.514033	nan	nan	nan	nan	nan	0.0830696	0.802804	nan	nan	0.280501	nan	nan	nan	0.102244	nan	nan	nan	nan	0.721921	nan	5.60175	0.380198	0.440278	nan	nan	nan	nan	nan
AVAL	4.47445	0.397857	nan	4.87852	0.888048	nan	1.01096	0.630264	5.45346	nan	nan	nan	2.40355	nan	nan	nan	nan	nan	0.524235	nan	nan	nan	nan	nan	nan	nan	0.538868	nan	nan	nan	nan	nan	nan	nan	1.29788	0.353741	nan	1.05394	nan	nan	nan	nan	0.946516	0.778445	4.42255	0.680519	nan	nan	0.0940994
AVAR	nan	0.273904	nan	nan	nan	nan	nan	nan	nan	nan	nan	0.819164	0.14793	6.47897	nan	nan	nan	5.78906	0.299745	nan	nan	nan	1.01615	0.697458	nan	0.923285	0.80249	0.536617	nan	0.139299	1.48336	nan	nan	nan	0.57492	nan	1.20918	nan	nan	nan	0.188168	2.73615	0.537883	0.494827	nan	0.921407	nan	nan	0.767424
AVBL	nan	4.58261	nan	nan	nan	nan	6.48632	nan	nan	nan	nan	nan	0.10517	nan	nan	0.20721	6.3088	nan	0.340315	nan	6.84936	nan	nan	0.669836	0.121289	nan	nan	nan	nan	nan	0.698282	nan	0.41995	nan	nan	nan	0.370075	nan	nan	nan	nan	nan	0.526761	nan	nan	1.00694	nan	nan	0.28405
AVBR	nan	nan	nan	4.85749	nan	nan	nan	nan	nan	nan	nan	nan	nan	0.490844	4.35615	nan	nan	nan	nan	nan	nan	nan	nan	nan	nan	nan	nan	nan	nan	0.548735	nan	0.299351	0.444247	nan	nan	nan	nan	nan	nan	nan	nan	nan	nan	nan	nan	2.53781	nan	nan	2.7765
AVDL	nan	0.227091	nan	0.157644	nan	nan	nan	nan	nan	nan	nan	0.466994	1.33003	0.899865	nan	0.971943	nan	0.470575	0.394446	nan	0.460172	nan	0.227721	0.227472	nan	0.175704	0.440931	0.823811	0.33587	nan	0.49633	1.67803	nan	nan	0.370502	nan	nan	2.28267	nan	0.286761	nan	1.9522	1.16761	0.872337	nan	1.48222	2.51531	0.417943	0.631133
AVDR	0.336701	nan	nan	1.69395	nan	nan	0.957395	nan	nan	nan	nan	0.312767	1.78739	0.704638	2.18217	0.301982	2.40988	nan	nan	1.39292	nan	nan	nan	0.711462	0.124786	0.22577	3.23144	0.24377	2.41894	0.468287	0.350308	nan	0.0607592	nan	1.41205	nan	nan	0.132442	nan	2.00366	1.61048	nan	0.428507	3.26655	nan	nan	0.331723	0.132987	0.778631
AVEL	nan	0.411473	nan	nan	1.10599	0.0708584	0.843047	0.232302	nan	0.104133	0.384591	nan	0.986092	nan	nan	0.348135	nan	nan	nan	nan	3.95571	nan	nan	nan	nan	nan	0.333943	0.199669	nan	nan	0.204778	nan	1.69209	6.77406	nan	nan	0.274718	1.33342	nan	nan	0.15474	1.8939	nan	0.61599	nan	0.231588	nan	nan	0.734483
AVER	nan	0.0602042	nan	nan	0.719675	nan	nan	nan	0.145633	nan	nan	4.78857	5.14474	nan	nan	nan	1.94816	nan	1.01174	nan	4.08515	nan	nan	nan	1.54016	nan	0.300225	0.226662	0.220513	nan	3.36979	nan	nan	0.590568	nan	nan	0.801415	0.172422	0.681428	nan	0.656911	1.20045	0.559776	nan	nan	nan	nan	nan	0.634933
AVFL	nan	nan	nan	nan	nan	nan	nan	nan	nan	nan	nan	nan	nan	nan	nan	0.133745	nan	nan	nan	nan	nan	nan	nan	nan	nan	nan	nan	nan	nan	nan	nan	nan	nan	nan	nan	nan	nan	nan	nan	0.201737	nan	nan	nan	nan	nan	nan	nan	nan	nan
AVG	nan	0.188722	nan	nan	nan	0.881488	nan	nan	nan	nan	nan	5.58539	2.45196	nan	nan	nan	nan	2.78161	nan	nan	3.56787	0.941354	nan	nan	nan	nan	nan	nan	nan	nan	nan	nan	nan	nan	nan	3.03411	0.642147	nan	0.99182	nan	nan	nan	0.60082	nan	0.867223	nan	nan	nan	nan
AVHL	1.75439	0.719438	nan	nan	nan	0.681294	nan	nan	nan	nan	nan	0.330499	1.07528	0.765258	nan	2.43592	nan	nan	1.00635	nan	0.268172	nan	0.492366	0.350929	0.259803	nan	0.195331	nan	0.360385	0.427776	0.34445	nan	nan	nan	nan	nan	0.509268	nan	0.385699	nan	0.133145	0.379661	0.156439	nan	nan	4.03031	nan	nan	0.772702
AVHR	nan	nan	nan	nan	0.134277	0.564382	0.201453	0.22458	nan	nan	nan	1.36481	nan	nan	nan	0.0763502	nan	nan	nan	nan	nan	nan	0.140443	nan	0.0592894	nan	0.392643	nan	nan	nan	0.349552	5.75226	0.298153	nan	1.42714	0.273027	nan	2.06058	nan	nan	nan	0.196075	nan	nan	nan	5.85419	nan	nan	0.75209
AVJL	nan	0.520897	0.851593	1.39307	nan	0.837007	1.6991	nan	nan	0.487825	nan	1.80231	0.284874	0.299712	nan	4.98625	nan	0.614408	0.266448	nan	0.640145	nan	0.150981	0.0994885	0.170565	nan	0.653311	nan	1.21382	0.310339	nan	nan	nan	nan	0.349157	nan	nan	1.00965	0.49451	0.245678	0.744744	0.61788	0.494995	0.928399	nan	0.789301	1.17572	0.209785	nan
AVJR	0.368002	3.7287	nan	0.951357	nan	0.493891	nan	nan	nan	nan	nan	3.0911	1.30877	0.31661	1.48851	nan	1.88153	nan	1.2648	nan	1.662	nan	nan	0.731026	0.0632055	1.13696	2.30648	0.294086	0.125149	0.999931	nan	nan	0.278516	nan	nan	nan	nan	nan	nan	nan	1.23869	0.580089	nan	0.103716	nan	4.73227	0.995454	0.504674	0.836642
AVKL	nan	nan	0.0368489	nan	nan	nan	nan	nan	nan	nan	nan	nan	0.681981	nan	nan	nan	nan	nan	nan	nan	0.252697	nan	nan	nan	nan	nan	nan	nan	nan	nan	nan	nan	nan	nan	nan	0.411571	nan	nan	nan	nan	nan	nan	nan	nan	nan	nan	nan	nan	0.304106
AVKR	0.958713	nan	nan	nan	nan	nan	nan	nan	nan	nan	nan	nan	0.364709	nan	nan	nan	nan	0.851953	0.544823	nan	0.273588	nan	nan	nan	nan	nan	0.925524	nan	nan	nan	nan	nan	nan	nan	nan	nan	nan	nan	nan	1.01974	nan	nan	nan	nan	5.58529	nan	nan	nan	0.404056
AVL	nan	0.667671	nan	nan	nan	nan	nan	nan	nan	nan	nan	nan	nan	nan	nan	nan	nan	nan	nan	nan	nan	nan	nan	nan	nan	nan	nan	nan	nan	nan	nan	nan	nan	nan	nan	nan	0.204967	nan	nan	nan	nan	nan	3.67345	nan	nan	nan	nan	nan	nan
AWAL	0.279675	nan	4.27651	nan	0.99295	nan	2.87949	nan	nan	nan	nan	0.196118	1.28616	0.262781	nan	nan	0.415637	0.266526	nan	1.48558	0.209399	nan	0.278553	nan	0.0558749	nan	0.397103	nan	3.42646	nan	nan	0.989375	nan	nan	0.811757	0.251763	nan	0.478765	nan	nan	0.36018	0.612898	0.200181	nan	nan	nan	0.121965	0.424049	0.134543
AWAR	nan	nan	nan	nan	nan	2.12439	nan	0.349327	nan	nan	nan	3.27933	1.52911	nan	nan	nan	nan	nan	nan	nan	nan	nan	0.695633	nan	nan	nan	0.0829506	0.190099	nan	nan	nan	nan	0.47545	0.226859	nan	0.29498	nan	nan	nan	nan	2.26597	0.364554	0.0799432	0.593897	nan	nan	nan	nan	0.238788
AWBL	nan	nan	nan	nan	0.562391	0.110316	0.184823	0.773346	0.56682	nan	2.20524	0.152867	0.569072	nan	nan	0.14403	nan	0.232402	1.5463	nan	0.505658	nan	0.614306	1.54828	0.187914	0.222561	0.383082	nan	nan	0.490054	0.157703	nan	0.400604	nan	0.334385	5.06026	nan	nan	nan	nan	0.183843	0.462854	0.606594	0.312019	nan	0.9591	0.032429	0.157688	0.333922
AWBR	0.1223	0.997856	nan	0.292805	0.244138	0.431265	0.127404	1.32987	0.680117	4.62678	0.357605	0.231184	0.686193	2.32321	nan	nan	nan	2.2026	0.257673	nan	1.69312	nan	0.411162	1.09016	0.124883	1.02611	0.362647	0.142305	0.404756	0.394583	0.550148	0.337705	0.767596	0.364291	nan	0.183415	nan	0.185095	nan	0.336962	1.63147	0.462772	0.572726	0.306854	nan	0.314437	nan	nan	2.15478
AWCL	nan	1.84142	nan	nan	nan	nan	nan	0.233145	nan	nan	nan	nan	0.385661	nan	0.315971	0.575846	nan	0.252751	nan	nan	nan	nan	nan	nan	nan	nan	0.548042	0.171452	nan	nan	0.732926	nan	nan	0.374721	nan	nan	nan	0.41162	nan	3.22974	nan	nan	1.93594	1.11051	nan	0.620393	nan	0.383253	nan
AWCR	nan	nan	nan	nan	nan	nan	nan	nan	0.271351	nan	nan	nan	6.50553	nan	nan	nan	nan	nan	nan	nan	nan	nan	1.78977	nan	0.223679	nan	nan	2.27596	nan	nan	nan	1.98061	0.622956	nan	nan	nan	0.43817	nan	nan	nan	nan	nan	0.369377	nan	nan	nan	nan	nan	0.223901
BAGL	nan	nan	nan	nan	nan	3.44018	2.06325	nan	nan	nan	nan	nan	4.40222	2.14472	nan	nan	nan	nan	nan	nan	0.525994	nan	nan	0.344218	0.220042	nan	nan	nan	nan	0.411332	0.433979	nan	nan	1.47489	nan	nan	nan	2.03595	nan	nan	nan	nan	nan	nan	nan	0.247663	1.14115	4.47991	0.0790571
BAGR	nan	0.181937	nan	nan	1.09089	nan	nan	nan	nan	nan	nan	0.119922	nan	nan	nan	nan	nan	nan	nan	nan	2.54373	nan	nan	0.638309	nan	nan	nan	nan	nan	0.125806	nan	nan	4.37601	nan	nan	nan	nan	nan	nan	nan	1.65814	2.48011	0.210194	1.45133	nan	nan	nan	nan	0.293299
CEPDL	0.572749	nan	nan	nan	nan	nan	0.460226	nan	nan	nan	nan	4.71372	nan	nan	5.90648	nan	nan	nan	nan	0.307603	nan	nan	5.51067	nan	nan	nan	nan	nan	nan	nan	nan	nan	0.514387	nan	nan	nan	nan	nan	nan	nan	nan	nan	0.260216	0.681513	nan	nan	3.02603	nan	nan
CEPDR	nan	0.2597	nan	0.202492	nan	nan	nan	nan	nan	nan	nan	nan	6.67152	nan	nan	nan	nan	nan	nan	nan	1.11798	nan	0.215891	nan	nan	nan	nan	nan	nan	nan	nan	nan	0.508788	nan	nan	0.814807	nan	5.58579	nan	0.486823	nan	4.7686	0.873171	0.331697	nan	nan	nan	nan	nan
CEPVL	nan	nan	nan	nan	nan	0.454433	nan	nan	nan	nan	nan	nan	nan	nan	nan	nan	nan	1.41551	0.563701	nan	0.50632	nan	nan	nan	nan	nan	nan	nan	nan	nan	nan	nan	nan	nan	nan	nan	nan	nan	nan	nan	1.31937	nan	0.114538	2.11645	nan	nan	nan	nan	nan
CEPVR	nan	nan	nan	nan	nan	nan	nan	nan	nan	nan	nan	nan	0.360908	nan	nan	0.231184	2.99291	nan	nan	nan	0.431359	nan	nan	nan	nan	nan	nan	0.410455	nan	nan	nan	nan	nan	nan	nan	nan	nan	2.35891	nan	nan	nan	3.43221	nan	0.660021	0.228789	nan	nan	nan	0.196278
DB2	nan	nan	nan	nan	nan	nan	nan	nan	nan	nan	nan	0.739981	1.42459	nan	nan	nan	nan	nan	1.2728	nan	5.41151	nan	5.83773	nan	nan	nan	0.239778	0.434356	nan	nan	0.537725	8.14651	nan	nan	5.93706	0.506468	0.875256	0.516215	nan	nan	0.0239542	nan	2.4928	0.22758	nan	0.729146	nan	1.60883	3.4747
DD1	nan	nan	nan	nan	nan	0.477886	nan	nan	nan	nan	nan	nan	nan	nan	nan	nan	nan	nan	8.06951	nan	nan	nan	nan	nan	nan	nan	nan	nan	nan	nan	0.686601	nan	nan	nan	nan	nan	nan	nan	nan	nan	nan	nan	0.26702	nan	nan	nan	nan	nan	nan
FLPL	1.78158	0.148889	0.745153	0.969749	nan	nan	nan	nan	nan	0.88061	nan	1.32483	0.302177	nan	nan	0.472781	0.287731	nan	0.571909	nan	0.867318	nan	0.134981	nan	1.01559	nan	nan	1.41251	nan	nan	nan	nan	1.95031	nan	nan	nan	nan	nan	nan	nan	0.264013	0.490953	0.591903	nan	nan	nan	0.124625	0.264193	0.375597
FLPR	nan	0.231023	nan	0.380148	nan	nan	nan	nan	nan	0.692694	nan	nan	nan	0.398452	nan	nan	nan	1.10355	0.377791	nan	0.444944	nan	nan	0.958378	3.71179	0.232768	0.427028	0.179399	nan	0.822479	0.529189	nan	nan	nan	nan	nan	1.04931	nan	nan	nan	1.03226	0.612726	0.473039	3.09221	nan	nan	nan	0.5164	0.278012
I1L	nan	2.72515	nan	nan	nan	nan	nan	5.07267	nan	nan	nan	7.71565	nan	nan	nan	6.86973	nan	nan	nan	nan	nan	nan	nan	1.49516	nan	nan	nan	nan	nan	nan	nan	nan	nan	nan	nan	nan	1.18372	nan	nan	nan	2.14786	0.118479	0.176115	0.279561	nan	nan	nan	0.299628	nan
I1R	nan	nan	nan	nan	nan	nan	nan	nan	nan	nan	nan	nan	nan	nan	nan	nan	nan	nan	nan	nan	nan	nan	nan	nan	nan	nan	nan	nan	nan	nan	nan	nan	nan	nan	nan	4.25278	nan	nan	nan	nan	nan	nan	nan	nan	0.328382	nan	nan	nan	nan
I2L	nan	0.342398	2.50842	nan	nan	nan	nan	0.53284	nan	nan	nan	4.68433	0.310075	0.327099	nan	nan	nan	nan	nan	nan	0.0112747	nan	nan	nan	nan	nan	0.300237	nan	nan	nan	nan	nan	0.262157	0.726359	nan	nan	nan	nan	nan	nan	1.69319	1.83963	0.298529	3.39156	nan	nan	nan	nan	nan
I2R	nan	0.762751	0.340402	3.29737	nan	nan	nan	nan	nan	nan	nan	nan	1.49307	0.458481	nan	nan	nan	nan	nan	nan	0.166782	nan	nan	0.368314	nan	nan	0.224428	1.11098	nan	0.385936	nan	3.47066	nan	nan	nan	nan	nan	nan	nan	0.7401	1.88024	nan	0.192297	nan	nan	nan	nan	0.357589	0.381699
I3	0.413463	0.32814	nan	nan	0.992177	nan	nan	nan	nan	nan	nan	0.712577	nan	nan	4.48019	nan	2.70425	0.474453	nan	1.71388	2.4182	nan	nan	nan	nan	nan	0.753505	nan	nan	nan	nan	3.54473	nan	0.0927798	nan	nan	nan	3.46169	nan	nan	0.117433	1.2683	0.718251	0.424686	nan	nan	nan	nan	4.16839
I4	nan	2.9351	0.328269	nan	0.726307	0.0120323	nan	nan	nan	nan	nan	nan	0.237829	0.343607	nan	nan	nan	0.209681	1.35479	nan	0.30016	nan	nan	4.5579	0.319819	0.329358	nan	nan	0.863695	nan	nan	nan	nan	nan	nan	3.04249	0.851319	nan	nan	nan	nan	0.238801	0.422293	0.911986	nan	nan	0.329721	1.5131	0.858389
I6	nan	0.125097	3.76115	nan	nan	nan	2.66781	nan	nan	nan	nan	nan	nan	0.567926	nan	nan	2.49244	nan	nan	nan	0.586844	nan	nan	3.38347	0.907862	0.278749	2.34777	1.31964	nan	1.69372	nan	nan	nan	nan	nan	nan	0.230578	0.660607	nan	nan	0.311201	1.17504	0.180716	1.45065	nan	0.232586	0.147123	nan	0.441821
IL1DL	nan	nan	nan	nan	nan	nan	nan	0.329048	nan	nan	nan	nan	nan	nan	nan	nan	nan	nan	6.01808	nan	nan	nan	nan	1.08404	nan	nan	nan	3.73175	2.65025	0.636177	nan	nan	nan	nan	nan	nan	2.22935	nan	nan	nan	nan	0.126413	0.129195	4.70513	nan	3.91432	nan	nan	1.29587
IL1DR	0.332738	nan	nan	nan	nan	nan	0.566143	nan	nan	nan	nan	0.328134	0.715487	nan	nan	nan	nan	nan	nan	nan	2.0274	nan	nan	nan	nan	nan	nan	nan	nan	nan	nan	nan	nan	nan	nan	nan	nan	0.187558	nan	nan	nan	4.78213	2.27295	0.653482	nan	nan	nan	0.631959	2.41134
IL1R	nan	nan	nan	3.29375	nan	nan	nan	nan	nan	nan	nan	7.26456	nan	nan	nan	nan	nan	nan	nan	nan	nan	nan	nan	nan	nan	nan	nan	nan	nan	0.347995	nan	nan	nan	nan	nan	nan	nan	nan	nan	nan	nan	nan	nan	nan	nan	nan	nan	nan	nan
IL1VL	nan	nan	nan	nan	nan	nan	nan	nan	nan	nan	nan	nan	nan	nan	nan	nan	nan	0.300444	nan	nan	nan	nan	nan	nan	nan	nan	2.01073	nan	nan	nan	nan	nan	nan	nan	nan	nan	4.60184	nan	nan	nan	0.874993	nan	0.627561	0.50134	nan	nan	nan	6.56973	nan
IL1VR	nan	0.117994	nan	0.270762	nan	1.74564	nan	nan	nan	nan	nan	nan	nan	0.28006	nan	nan	nan	nan	nan	nan	nan	nan	nan	nan	0.193568	nan	0.118209	nan	0.757321	nan	nan	nan	nan	nan	nan	0.114453	nan	nan	nan	nan	nan	nan	4.91914	0.135812	nan	nan	6.24337	6.1098	0.970417
IL2DL	nan	nan	nan	nan	nan	nan	nan	1.42466	nan	nan	nan	nan	5.8642	nan	nan	nan	nan	nan	nan	nan	2.7961	nan	0.211244	nan	nan	nan	nan	nan	nan	1.74091	nan	nan	nan	nan	nan	nan	nan	nan	nan	nan	nan	3.41823	3.17453	nan	nan	nan	nan	nan	nan
IL2DR	nan	nan	nan	nan	nan	nan	nan	5.01027	nan	nan	nan	nan	nan	nan	nan	nan	0.293047	nan	1.12523	nan	nan	nan	0.927482	nan	nan	nan	nan	nan	nan	nan	nan	nan	nan	nan	nan	nan	nan	0.316655	nan	nan	nan	nan	nan	1.16199	nan	nan	nan	nan	nan
IL2L	nan	5.38152	nan	nan	nan	nan	nan	nan	nan	1.45369	nan	nan	nan	nan	nan	nan	nan	nan	nan	nan	nan	nan	nan	nan	nan	nan	nan	nan	nan	nan	nan	nan	nan	nan	nan	nan	nan	nan	nan	nan	nan	5.91428	nan	nan	nan	nan	nan	nan	1.86017
IL2R	nan	4.8361	nan	nan	nan	nan	nan	nan	nan	nan	nan	nan	nan	nan	nan	nan	nan	5.21649	nan	nan	nan	nan	nan	nan	nan	nan	nan	nan	nan	nan	nan	nan	nan	nan	nan	nan	nan	nan	nan	nan	nan	nan	nan	0.823252	nan	1.28509	nan	nan	nan
IL2VL	nan	0.363556	nan	6.46464	nan	nan	nan	nan	nan	nan	nan	nan	nan	nan	nan	nan	nan	nan	0.412116	nan	nan	nan	nan	nan	nan	nan	nan	nan	nan	nan	nan	nan	2.48976	nan	nan	0.768621	nan	nan	nan	nan	nan	nan	5.0055	nan	nan	1.71111	nan	nan	0.49038
IL2VR	1.60508	nan	nan	nan	nan	nan	nan	nan	nan	nan	nan	nan	nan	nan	nan	nan	nan	0.359723	nan	nan	nan	nan	nan	nan	nan	nan	nan	nan	nan	nan	2.02174	nan	nan	nan	nan	nan	nan	nan	nan	1.03639	nan	3.65694	nan	5.95399	nan	0.425909	nan	nan	0.453284
M1	0.91169	1.24006	0.130337	nan	nan	0.12433	nan	nan	nan	nan	nan	nan	1.6072	nan	nan	nan	nan	nan	0.302063	nan	0.259031	nan	nan	0.334293	nan	2.23264	0.34953	6.01493	0.949113	0.103573	nan	nan	nan	0.700979	nan	3.73083	nan	nan	nan	nan	2.62192	0.120734	0.177451	0.416236	nan	0.984383	2.89107	nan	0.414753
M2L	nan	nan	nan	nan	nan	nan	nan	nan	nan	nan	nan	nan	0.329835	nan	nan	nan	nan	nan	nan	nan	1.02722	nan	nan	nan	nan	4.19459	nan	2.96392	nan	nan	1.91551	nan	1.08217	0.416132	nan	nan	nan	nan	nan	nan	0.953106	nan	0.126606	nan	nan	nan	0.349545	nan	1.34985
M2R	0.255802	0.140869	nan	nan	3.18409	nan	nan	nan	nan	nan	nan	nan	nan	nan	nan	nan	nan	5.19237	4.49922	nan	1.18036	nan	nan	nan	0.604915	3.65542	0.631941	4.06037	nan	nan	0.223235	nan	2.24906	nan	3.18784	1.06478	nan	nan	nan	nan	0.699469	0.446691	0.176113	nan	nan	3.11786	nan	nan	0.920379
M3L	2.38678	0.434454	nan	0.0820687	nan	4.55182	nan	0.126222	2.54306	nan	nan	1.51161	0.20844	nan	nan	nan	nan	nan	0.812432	nan	1.29454	nan	nan	0.217766	nan	0.189394	nan	nan	nan	1.7679	nan	3.74246	1.3277	nan	nan	nan	nan	0.422239	nan	0.779339	2.97583	nan	1.03172	0.788212	nan	1.19115	0.210768	nan	0.420566
M3R	nan	0.36353	nan	0.0764739	nan	0.211708	nan	0.251426	0.662921	2.5721	nan	nan	4.29739	0.266997	nan	5.32095	nan	nan	nan	0.615116	1.35959	nan	0.38197	0.565218	nan	nan	3.01596	nan	0.815231	0.216039	1.23596	nan	4.76323	nan	nan	nan	nan	2.00664	nan	0.917554	0.789417	nan	0.881065	0.81675	nan	0.538616	1.4951	nan	0.897493
M5	nan	nan	nan	nan	nan	nan	nan	nan	nan	nan	nan	nan	nan	nan	nan	nan	nan	nan	1.74672	nan	2.91757	nan	nan	0.454607	nan	0.201232	0.505285	nan	nan	nan	nan	nan	0.220086	nan	nan	nan	nan	1.53705	nan	nan	nan	nan	nan	0.204054	nan	2.97694	0.80104	nan	0.567723
MCL	3.54112	nan	nan	nan	nan	0.880322	nan	nan	nan	nan	nan	nan	nan	nan	nan	nan	nan	3.16103	nan	nan	nan	nan	2.32525	nan	nan	nan	4.72027	1.19191	nan	nan	nan	nan	nan	nan	nan	nan	nan	nan	nan	2.80575	nan	nan	nan	nan	nan	3.10387	nan	nan	0.383698
MCR	nan	nan	nan	nan	nan	nan	1.71518	0.250166	nan	nan	nan	nan	nan	nan	0.287398	nan	nan	nan	nan	nan	nan	nan	0.349347	nan	nan	nan	nan	2.86537	nan	nan	nan	nan	2.84595	nan	nan	nan	nan	nan	nan	nan	nan	nan	nan	nan	nan	nan	0.313333	nan	1.51561
MI	1.32496	1.19883	nan	nan	nan	2.0128	nan	nan	nan	nan	nan	nan	nan	nan	2.2438	0.655067	nan	nan	1.04416	1.05565	nan	nan	0.424437	0.343394	nan	0.643103	nan	nan	nan	3.49982	0.233922	nan	nan	nan	nan	nan	1.99714	nan	nan	0.552232	nan	0.125671	0.670183	0.146645	8.3658	1.0275	0.780264	nan	0.224008
NSML	nan	nan	nan	nan	nan	nan	nan	nan	nan	nan	0.954045	nan	nan	nan	nan	nan	nan	nan	nan	nan	nan	nan	nan	nan	nan	nan	nan	2.40427	nan	nan	nan	nan	nan	nan	nan	nan	nan	nan	nan	nan	nan	2.95678	nan	nan	0.313425	nan	nan	nan	nan
NSMR	nan	nan	nan	nan	nan	nan	nan	nan	nan	nan	nan	nan	1.7699	nan	nan	nan	nan	nan	nan	nan	4.1438	nan	nan	nan	nan	nan	1.62496	3.43887	nan	nan	0.182988	nan	nan	0.5299	nan	nan	nan	nan	nan	nan	nan	nan	nan	nan	nan	nan	nan	nan	0.0957197
OLLL	0.146928	1.54303	nan	0.199174	nan	nan	nan	nan	nan	0.342347	0.476392	nan	nan	nan	nan	nan	nan	0.857653	7.58026	nan	0.530049	nan	2.10366	0.715935	nan	nan	nan	nan	0.529936	nan	nan	nan	nan	nan	1.37236	nan	nan	0.533495	nan	0.352938	nan	0.977758	0.0753609	0.278768	nan	0.0851207	nan	nan	0.24145
OLLR	nan	0.156326	nan	nan	nan	0.284496	nan	nan	nan	nan	nan	0.492559	nan	nan	0.462929	4.30296	nan	nan	2.13136	nan	0.183799	nan	3.74527	nan	nan	nan	nan	nan	nan	0.208237	1.42125	nan	0.519422	0.0881027	nan	nan	0.129913	0.175076	nan	0.85717	nan	0.756837	0.410723	nan	nan	nan	5.46858	nan	2.6798
OLQDL	nan	0.47032	nan	nan	nan	nan	nan	nan	nan	nan	nan	0.267828	nan	0.814606	nan	nan	0.151101	nan	0.434331	nan	3.38501	nan	nan	nan	nan	nan	nan	nan	0.63352	5.99883	nan	nan	nan	nan	0.445714	6.11324	nan	2.85827	nan	0.334128	nan	0.120355	4.38507	nan	nan	nan	nan	2.18124	nan
OLQDR	2.94672	0.618315	nan	0.176413	nan	0.657047	0.891496	nan	nan	5.17996	nan	nan	1.78177	nan	nan	3.62842	nan	nan	0.889094	nan	2.95192	nan	nan	0.406601	nan	nan	nan	nan	0.30175	nan	nan	nan	0.0861372	2.60101	nan	nan	1.05958	0.10381	nan	nan	nan	1.73324	1.36054	3.86574	nan	1.02315	2.19815	nan	0.129639
OLQVL	0.205337	nan	nan	nan	nan	nan	1.4731	nan	nan	nan	nan	nan	nan	nan	nan	nan	nan	0.353317	1.03804	nan	nan	nan	nan	nan	nan	nan	nan	nan	0.691209	nan	nan	nan	nan	nan	nan	0.3928	0.0357643	1.00965	nan	0.308204	0.0971999	2.29236	0.882133	0.74107	nan	nan	0.306469	2.67885	0.373139
OLQVR	nan	0.716211	nan	0.135142	nan	nan	0.603569	nan	0.940848	0.716678	nan	0.0536273	nan	0.201034	nan	0.356118	nan	2.61306	5.54447	nan	1.35248	nan	0.132807	nan	nan	nan	nan	nan	nan	nan	nan	nan	3.84605	nan	0.455326	nan	nan	0.270405	nan	nan	0.508145	nan	0.112289	3.2814	nan	3.34201	nan	nan	nan
RIAL	nan	0.396741	nan	nan	4.6189	nan	nan	1.67284	nan	nan	nan	nan	3.32137	nan	nan	nan	nan	nan	1.59335	nan	0.23713	nan	nan	nan	nan	nan	nan	nan	nan	nan	nan	nan	nan	nan	nan	2.14751	nan	nan	nan	0.75451	1.04284	nan	0.356477	nan	nan	nan	0.265315	nan	nan
RIAR	0.852815	0.398708	nan	nan	nan	nan	nan	nan	nan	nan	nan	1.92658	nan	nan	nan	0.330991	nan	nan	nan	nan	3.47005	nan	nan	0.438913	nan	nan	0.0931371	nan	nan	nan	nan	nan	nan	nan	nan	nan	0.302974	nan	nan	0.721514	0.270875	nan	0.231366	0.840131	nan	nan	1.23379	nan	0.205964
RIBL	nan	0.288074	nan	nan	nan	nan	nan	nan	nan	3.8017	nan	nan	0.389996	0.53159	nan	nan	nan	nan	nan	nan	nan	nan	nan	nan	nan	nan	0.921993	nan	nan	nan	0.269276	nan	nan	nan	nan	nan	nan	nan	0.888517	nan	nan	2.20565	0.978074	nan	nan	nan	nan	nan	nan
RIBR	nan	nan	nan	nan	nan	nan	nan	nan	nan	nan	nan	nan	nan	nan	nan	nan	nan	0.209452	3.65413	nan	0.324475	nan	nan	nan	nan	nan	nan	nan	nan	nan	nan	nan	nan	nan	nan	1.62603	nan	nan	nan	nan	0.744666	0.182087	nan	0.324986	nan	nan	nan	nan	0.66006
RICL	nan	3.16484	nan	0.262043	nan	nan	nan	nan	nan	nan	nan	0.313917	0.795264	nan	nan	nan	0.215012	nan	0.107229	nan	nan	nan	nan	6.29099	nan	nan	nan	nan	nan	nan	1.01441	nan	nan	nan	0.267132	nan	nan	nan	nan	1.182	nan	1.13363	0.330026	nan	nan	nan	1.2832	nan	0.0931772
RICR	5.66586	0.169742	nan	0.742445	nan	nan	nan	nan	nan	nan	nan	0.492794	1.9107	0.50941	nan	5.04484	nan	0.448441	nan	nan	0.942952	nan	nan	0.231932	0.270211	0.916084	nan	nan	nan	nan	0.266985	nan	nan	nan	nan	0.213262	nan	nan	nan	nan	2.09245	0.315626	0.225643	nan	nan	3.34536	nan	nan	0.201233
RID	nan	nan	nan	nan	nan	nan	nan	nan	nan	nan	nan	nan	2.1151	nan	nan	nan	nan	nan	nan	nan	nan	nan	nan	nan	nan	nan	nan	nan	nan	nan	nan	nan	nan	nan	nan	0.278738	nan	nan	nan	nan	nan	0.13852	nan	nan	nan	nan	nan	nan	nan
RIFR	nan	nan	nan	nan	nan	nan	nan	nan	nan	nan	nan	nan	nan	nan	nan	nan	nan	2.08364	nan	nan	nan	nan	nan	nan	nan	nan	nan	nan	nan	nan	nan	nan	nan	nan	nan	nan	nan	nan	nan	nan	nan	nan	nan	nan	nan	nan	nan	nan	nan
RIGL	nan	0.32079	3.69298	nan	0.786902	nan	nan	nan	nan	nan	nan	nan	0.985399	nan	nan	nan	nan	0.182048	nan	nan	nan	1.96374	nan	nan	nan	nan	nan	nan	0.257919	0.341497	nan	0.356942	nan	nan	nan	1.27385	nan	0.765211	nan	nan	0.00333539	nan	4.46945	2.96428	1.03311	0.331682	nan	nan	1.37488
RIGR	nan	nan	nan	nan	nan	nan	nan	nan	nan	nan	nan	0.158707	nan	nan	nan	nan	5.74182	3.06146	1.76579	nan	nan	0.44121	nan	1.15079	nan	nan	nan	nan	nan	nan	nan	nan	nan	nan	nan	nan	nan	nan	nan	nan	nan	nan	0.913139	0.187073	2.41586	1.17775	nan	nan	0.302565
RIH	nan	nan	nan	nan	nan	nan	nan	nan	nan	nan	nan	nan	nan	nan	nan	0.314397	nan	2.15014	nan	nan	nan	nan	nan	nan	nan	nan	nan	nan	nan	nan	nan	nan	nan	nan	nan	nan	nan	nan	nan	nan	nan	nan	5.07016	0.321642	nan	nan	nan	nan	nan
RIML	nan	5.89569	nan	nan	nan	5.21976	nan	nan	nan	nan	3.96702	0.0976619	1.69445	1.73415	nan	nan	nan	0.573763	0.943564	nan	1.7362	nan	nan	nan	0.186025	2.15092	0.787824	0.191109	nan	3.9944	0.902784	0.235715	0.767468	nan	nan	0.176143	2.38476	nan	nan	0.251091	nan	0.122456	0.881775	2.70818	nan	nan	0.417506	nan	0.0856185
RIMR	nan	1.65548	nan	0.230501	nan	nan	1.11814	nan	nan	nan	nan	nan	0.230702	nan	1.11807	nan	nan	0.372911	0.728912	nan	0.376496	nan	0.403483	0.523636	0.0978217	1.64235	nan	0.300329	2.77687	nan	nan	1.93473	nan	nan	1.74153	0.395318	3.86535	3.29807	nan	nan	nan	0.500178	1.73896	1.55287	nan	0.48171	0.28753	nan	0.550661
RIPL	nan	0.144285	nan	nan	nan	nan	nan	nan	nan	nan	nan	nan	nan	nan	nan	nan	nan	nan	0.777311	nan	nan	nan	nan	nan	nan	nan	nan	nan	nan	nan	nan	nan	nan	nan	nan	1.71889	nan	nan	nan	nan	nan	nan	nan	nan	nan	1.18628	nan	nan	nan
RIR	nan	nan	nan	nan	nan	nan	nan	nan	nan	nan	nan	nan	nan	nan	nan	nan	nan	nan	nan	nan	nan	nan	nan	nan	nan	nan	nan	nan	nan	nan	nan	nan	nan	nan	nan	nan	nan	nan	nan	nan	nan	nan	nan	nan	nan	nan	nan	nan	0.425282
RIS	nan	2.72735	nan	nan	nan	nan	nan	nan	nan	nan	nan	nan	0.274134	nan	nan	4.86321	nan	nan	nan	nan	nan	nan	nan	nan	nan	nan	nan	nan	nan	nan	nan	nan	nan	nan	nan	nan	nan	nan	nan	nan	nan	nan	nan	nan	0.363019	nan	nan	nan	6.26236
RIVL	nan	0.315444	0.482548	nan	nan	0.618191	1.48855	nan	0.319545	nan	nan	1.64496	0.137238	0.769314	5.41784	nan	nan	nan	nan	0.830193	0.757591	nan	0.355758	0.728811	0.0266861	1.12386	0.0384677	nan	0.761337	0.487782	1.16969	nan	4.12193	nan	2.64757	nan	nan	0.17813	nan	nan	0.642615	1.77414	0.170555	nan	nan	nan	0.369338	0.602312	1.20295
RIVR	nan	0.231307	nan	0.732327	nan	0.178367	0.0416981	nan	nan	0.437638	nan	0.340729	3.33961	0.290074	0.331303	nan	nan	nan	0.296593	3.3265	0.949563	nan	nan	0.316949	0.473126	0.235472	0.107862	2.58626	0.795518	0.719357	nan	nan	0.647625	nan	nan	nan	nan	1.06726	nan	0.198274	1.32995	0.209432	0.116808	2.50746	nan	3.37635	1.2086	0.538953	2.50379
RMDDL	nan	nan	nan	0.881216	nan	nan	nan	0.426601	nan	0.392605	nan	0.506446	0.108747	nan	nan	0.887423	nan	5.00169	0.335774	0.125133	0.299077	nan	nan	0.710365	nan	nan	nan	4.17507	nan	1.32822	0.195597	nan	nan	nan	nan	nan	nan	nan	nan	0.350617	nan	3.62775	0.654644	0.690874	nan	nan	0.785616	nan	nan
RMDDR	nan	nan	nan	nan	0.330823	nan	nan	nan	nan	nan	nan	0.7243	0.129194	nan	nan	0.27765	2.84786	0.221744	0.251353	1.07296	2.90093	nan	nan	nan	nan	nan	0.388723	0.121465	nan	nan	0.870286	0.285549	0.589299	nan	nan	0.258049	nan	3.67641	5.62756	nan	0.103337	0.203468	0.285738	0.340934	nan	0.266592	4.41085	nan	0.208598
RMDL	0.155077	3.66701	nan	2.7479	nan	0.225198	0.908373	0.802158	1.21598	nan	nan	0.336994	0.375472	nan	nan	nan	4.97201	0.581086	0.937429	1.03073	0.329134	nan	nan	nan	nan	nan	0.211813	nan	4.17691	3.01032	nan	nan	6.75781	nan	0.8331	1.59705	0.182817	0.30145	nan	nan	0.363124	0.94252	0.300847	0.440108	nan	0.496558	3.38812	nan	0.553231
RMDR	nan	nan	0.112826	0.199583	nan	nan	nan	nan	nan	nan	nan	1.55707	0.375474	nan	nan	nan	nan	nan	1.39763	2.36632	1.23679	nan	6.84584	1.01518	nan	nan	0.902611	0.35754	nan	nan	nan	nan	nan	nan	0.81071	nan	0.254756	0.174321	0.434335	7.59223	nan	0.36673	0.123046	0.579096	nan	nan	nan	nan	0.238082
RMDVL	0.624829	nan	nan	0.651815	1.78509	0.287176	nan	1.08547	nan	nan	nan	nan	nan	nan	2.29473	nan	nan	3.17232	0.548029	nan	1.94497	nan	nan	0.254569	0.363419	nan	0.259853	nan	nan	nan	0.11862	nan	0.526755	nan	nan	nan	0.461795	0.304058	nan	0.667204	nan	0.252552	0.660219	0.584151	nan	nan	nan	nan	0.792647
RMDVR	nan	nan	nan	1.91178	nan	0.231561	0.132794	nan	nan	nan	nan	nan	1.31363	nan	nan	nan	nan	0.29891	0.669516	nan	1.87075	nan	nan	0.237452	0.641623	0.418227	0.66358	nan	nan	3.9071	nan	0.748746	0.1555	nan	2.03457	nan	0.106226	0.808468	nan	0.437422	0.62315	1.71173	0.130916	0.478261	2.76003	nan	nan	nan	0.291274
RMED	nan	nan	nan	nan	nan	nan	nan	nan	nan	nan	nan	nan	nan	nan	0.441797	nan	nan	3.75863	0.803046	nan	nan	nan	nan	nan	nan	nan	1.01065	0.37603	nan	nan	nan	nan	nan	nan	0.825504	nan	nan	nan	nan	nan	nan	nan	nan	nan	nan	nan	nan	nan	1.16731
RMEL	0.418197	nan	nan	nan	nan	0.212154	nan	nan	0.213174	nan	nan	nan	nan	0.119318	nan	0.143365	0.32479	nan	0.195531	nan	1.58258	nan	nan	0.117392	nan	nan	2.98706	0.382721	2.8477	2.72012	2.59131	nan	nan	nan	nan	7.01079	nan	1.71189	nan	0.273014	0.296552	nan	0.0660431	1.03436	nan	2.05191	nan	nan	0.222376
RMER	nan	2.38962	nan	0.967585	nan	0.343542	nan	nan	nan	nan	nan	1.33287	0.986321	nan	0.413504	nan	nan	nan	1.62715	nan	0.486576	nan	nan	nan	nan	nan	nan	0.176136	1.31964	nan	3.76188	nan	nan	7.01984	3.63366	3.20201	nan	0.651833	nan	0.654736	2.69231	1.18397	1.0878	1.80419	1.39884	0.682234	nan	nan	0.91713
RMEV	nan	nan	nan	nan	nan	nan	nan	nan	nan	nan	nan	nan	0.0815535	nan	nan	2.64882	nan	nan	nan	nan	nan	nan	nan	nan	nan	nan	nan	nan	nan	nan	nan	3.81759	nan	nan	nan	nan	nan	nan	nan	1.09914	nan	nan	nan	nan	nan	nan	0.251482	3.79951	nan
RMFL	nan	nan	nan	nan	nan	nan	nan	nan	nan	nan	nan	0.315196	nan	nan	nan	nan	nan	nan	nan	nan	nan	nan	nan	nan	nan	nan	nan	nan	nan	nan	nan	nan	nan	nan	nan	nan	nan	nan	nan	nan	nan	nan	nan	nan	nan	nan	nan	nan	nan
RMFR	nan	nan	nan	nan	nan	nan	nan	nan	nan	nan	nan	1.28654	1.61447	nan	nan	nan	nan	0.550718	1.22544	nan	3.70294	nan	nan	nan	nan	nan	nan	nan	nan	nan	nan	nan	nan	nan	0.389753	nan	nan	nan	nan	nan	nan	nan	0.20974	1.67731	nan	nan	nan	nan	nan
RMGL	1.23269	0.259179	nan	nan	nan	nan	nan	nan	nan	nan	nan	0.586948	nan	nan	nan	nan	nan	nan	0.431467	nan	nan	nan	nan	nan	nan	nan	nan	nan	nan	nan	nan	nan	nan	nan	nan	nan	nan	nan	nan	nan	nan	nan	nan	3.77534	nan	nan	nan	nan	nan
RMGR	nan	0.366038	nan	nan	nan	nan	nan	nan	nan	nan	nan	nan	nan	nan	nan	nan	nan	nan	nan	nan	0.291098	nan	nan	nan	nan	nan	nan	nan	nan	nan	nan	nan	nan	nan	nan	nan	nan	nan	nan	nan	nan	nan	nan	nan	nan	nan	nan	nan	nan
SAADL	nan	nan	nan	nan	nan	nan	nan	nan	nan	0.196463	nan	0.188502	nan	nan	nan	nan	2.35629	nan	nan	nan	0.229382	nan	nan	nan	nan	nan	1.77928	3.27808	nan	nan	nan	nan	nan	nan	nan	nan	nan	0.418881	nan	nan	0.766377	nan	0.363073	0.343657	nan	nan	0.27816	nan	0.441156
SAADR	nan	nan	nan	nan	nan	nan	nan	nan	nan	0.265704	nan	nan	4.23183	nan	nan	0.620115	nan	nan	nan	nan	nan	nan	nan	nan	nan	nan	nan	nan	nan	nan	nan	nan	nan	nan	1.2146	nan	nan	0.145808	nan	nan	nan	3.22828	nan	nan	nan	nan	nan	nan	nan
SAAVL	nan	0.616826	nan	0.300449	0.984693	0.872629	0.378543	0.264831	nan	nan	nan	nan	nan	nan	nan	nan	0.353736	0.462526	nan	nan	1.02064	nan	nan	0.665528	0.347777	2.48419	0.188599	nan	nan	0.25613	nan	nan	0.175286	nan	nan	nan	1.35587	0.684379	nan	nan	1.98894	0.778216	0.637293	0.131608	nan	0.635816	nan	nan	1.62223
SAAVR	nan	nan	nan	nan	nan	0.276949	nan	1.16515	nan	nan	nan	0.228019	1.0617	1.4746	nan	nan	nan	6.23392	nan	nan	1.16075	nan	nan	nan	nan	nan	0.11697	0.370119	nan	nan	nan	nan	1.70592	5.34765	nan	nan	nan	0.183196	nan	0.279238	nan	0.423693	0.257498	0.510008	nan	5.11008	nan	nan	0.207974
SABD	nan	nan	nan	nan	nan	nan	nan	nan	nan	nan	nan	0.355972	0.632456	nan	nan	nan	0.336118	1.26888	2.81563	nan	0.832597	nan	nan	2.10199	nan	1.03373	nan	nan	nan	nan	nan	nan	nan	nan	nan	nan	nan	nan	nan	nan	nan	nan	nan	0.892876	0.211894	0.285337	0.442163	nan	1.18877
SABVL	nan	nan	nan	nan	nan	nan	nan	0.439278	nan	nan	nan	nan	1.33453	nan	nan	nan	nan	0.646503	nan	nan	nan	nan	nan	nan	nan	nan	nan	nan	nan	nan	nan	nan	nan	nan	2.24353	nan	nan	nan	nan	nan	0.418062	nan	2.95776	4.38208	nan	nan	nan	nan	nan
SABVR	nan	0.356431	nan	nan	nan	nan	nan	nan	nan	nan	nan	nan	2.60664	nan	nan	nan	nan	nan	0.256506	nan	nan	nan	nan	nan	nan	nan	nan	nan	nan	nan	nan	nan	nan	nan	nan	0.233338	nan	nan	nan	nan	nan	8.27921	0.933847	nan	nan	nan	nan	nan	nan
SIBVR	nan	nan	nan	nan	nan	nan	nan	nan	nan	nan	nan	nan	nan	nan	nan	nan	nan	nan	nan	nan	4.0525	nan	nan	nan	nan	nan	nan	nan	nan	nan	nan	nan	nan	nan	nan	nan	nan	nan	nan	nan	nan	nan	0.628507	0.566895	nan	nan	nan	nan	nan
SMBDL	nan	nan	nan	nan	nan	nan	nan	nan	nan	nan	nan	nan	0.316068	nan	nan	nan	nan	nan	nan	nan	nan	nan	nan	nan	nan	nan	1.1536	0.120336	nan	nan	nan	nan	nan	nan	nan	nan	nan	nan	2.22422	nan	nan	nan	nan	nan	nan	nan	nan	nan	nan
SMBDR	nan	nan	nan	nan	nan	nan	nan	nan	nan	nan	nan	nan	nan	nan	nan	nan	nan	0.323001	0.329489	nan	nan	nan	nan	nan	nan	nan	nan	nan	nan	nan	nan	nan	nan	nan	nan	nan	nan	nan	nan	0.390805	nan	nan	nan	0.208944	nan	nan	nan	nan	nan
SMBVL	nan	nan	nan	nan	nan	nan	nan	0.411996	nan	nan	nan	nan	0.598249	nan	nan	nan	3.37446	nan	nan	nan	nan	nan	nan	nan	nan	nan	nan	nan	nan	nan	nan	nan	nan	nan	nan	nan	nan	nan	nan	nan	nan	2.68863	0.39243	0.0932756	nan	nan	nan	nan	0.542192
SMBVR	nan	nan	nan	nan	nan	nan	nan	0.698331	nan	nan	nan	nan	1.01372	0.916458	nan	nan	nan	nan	0.244679	nan	nan	nan	nan	nan	nan	nan	nan	nan	0.826189	nan	0.215656	nan	nan	nan	nan	nan	nan	nan	nan	nan	nan	nan	nan	nan	nan	nan	1.49593	nan	nan
SMDDL	nan	nan	nan	1.33914	nan	nan	nan	nan	nan	nan	nan	0.858775	0.30537	nan	nan	nan	nan	0.279012	0.233605	nan	nan	nan	nan	4.98504	nan	nan	nan	nan	nan	nan	nan	nan	nan	nan	nan	0.371782	nan	nan	nan	nan	nan	nan	nan	nan	nan	4.59217	nan	nan	0.890277
SMDDR	nan	nan	nan	0.337384	nan	nan	nan	nan	nan	nan	nan	3.18849	0.173213	nan	nan	0.904907	0.382789	0.419013	nan	nan	5.78684	nan	nan	nan	3.41888	nan	0.131804	nan	4.52501	nan	0.491322	nan	nan	nan	0.81954	0.0543226	nan	nan	nan	nan	nan	0.442972	nan	0.664764	nan	nan	0.310897	nan	0.531285
SMDVL	3.50935	nan	nan	0.398156	nan	nan	nan	nan	nan	0.200189	nan	nan	0.412309	nan	nan	0.270788	nan	nan	nan	nan	0.586249	nan	nan	4.40776	nan	nan	nan	nan	4.24344	nan	nan	nan	0.4683	nan	nan	nan	nan	nan	nan	nan	nan	0.391115	0.203241	0.315537	nan	0.394052	nan	nan	0.175503
SMDVR	nan	nan	nan	nan	nan	nan	0.393127	nan	nan	nan	nan	0.617931	0.485912	nan	nan	nan	nan	0.217937	nan	nan	nan	nan	nan	nan	nan	2.7917	1.47571	0.0741738	nan	nan	nan	nan	0.654717	nan	nan	nan	nan	nan	nan	nan	0.622911	nan	0.283638	0.512165	nan	nan	nan	nan	nan
URADL	nan	nan	nan	nan	nan	nan	nan	nan	nan	nan	nan	nan	0.553869	nan	nan	nan	nan	nan	nan	nan	nan	nan	1.09699	nan	nan	nan	0.368696	6.75147	nan	nan	nan	nan	nan	nan	nan	nan	nan	nan	nan	nan	nan	5.58453	nan	nan	nan	nan	nan	2.07514	nan
URADR	0.155295	nan	nan	nan	nan	nan	nan	nan	nan	nan	nan	nan	nan	2.81097	nan	5.82536	nan	nan	nan	2.85798	nan	nan	6.78827	nan	nan	nan	nan	nan	6.05458	2.66665	nan	nan	nan	nan	nan	nan	0.357313	nan	nan	nan	nan	1.21646	0.35706	nan	nan	nan	nan	nan	0.475701
URAVL	5.08827	nan	nan	nan	nan	nan	nan	nan	nan	nan	nan	1.90913	nan	nan	nan	nan	nan	nan	nan	nan	0.378782	nan	nan	nan	0.150658	nan	nan	nan	nan	nan	nan	nan	nan	nan	nan	nan	nan	nan	nan	nan	nan	7.26053	nan	0.497638	nan	nan	nan	nan	nan
URAVR	nan	nan	nan	nan	nan	nan	nan	nan	nan	nan	nan	6.19113	nan	nan	nan	nan	nan	nan	nan	nan	nan	nan	nan	nan	0.202512	nan	nan	nan	nan	nan	nan	nan	nan	nan	nan	nan	nan	nan	nan	nan	nan	3.44838	nan	nan	nan	2.86539	nan	nan	nan
URBL	2.80193	1.39033	nan	nan	nan	nan	nan	nan	nan	nan	nan	nan	6.85595	0.330329	0.367613	3.36671	nan	nan	nan	nan	nan	nan	nan	nan	nan	nan	nan	nan	nan	nan	nan	nan	nan	nan	nan	nan	nan	nan	nan	0.375415	2.38433	0.0990546	6.1541	nan	nan	nan	3.20067	nan	0.0669561
URBR	nan	4.37365	nan	nan	nan	nan	nan	0.392462	nan	nan	nan	nan	nan	0.260681	nan	nan	nan	nan	nan	nan	0.936178	nan	nan	nan	1.9866	nan	0.451517	nan	nan	8.19574	nan	nan	0.358489	nan	nan	nan	nan	nan	nan	nan	nan	1.32003	0.309779	0.52213	nan	2.90054	nan	nan	nan
URXL	nan	nan	nan	nan	0.279158	0.462646	nan	nan	nan	nan	nan	0.0264773	2.70751	nan	nan	nan	nan	nan	nan	nan	4.1126	nan	nan	nan	0.183376	nan	0.556467	nan	nan	0.299819	0.860043	nan	2.3559	nan	nan	0.144939	nan	0.0544057	nan	1.11843	nan	0.898847	0.0340858	0.503869	nan	nan	4.39711	nan	1.86346
URXR	nan	0.680837	nan	0.0904741	nan	0.334636	0.766466	nan	nan	nan	nan	nan	1.47638	nan	nan	nan	nan	nan	0.833563	nan	nan	nan	nan	nan	nan	nan	0.602673	nan	nan	0.453629	nan	nan	0.370802	nan	nan	nan	nan	0.19656	nan	nan	0.898935	1.35188	0.361534	0.462529	nan	0.747007	0.258737	nan	5.38377
URYDL	nan	nan	nan	nan	nan	nan	0.0612276	nan	nan	nan	nan	nan	nan	nan	nan	nan	nan	nan	nan	nan	nan	nan	nan	nan	nan	nan	nan	nan	nan	0.301084	nan	nan	7.62916	nan	nan	nan	nan	nan	0.327924	nan	nan	5.11509	4.65675	nan	nan	nan	nan	nan	nan
URYDR	nan	nan	nan	nan	nan	nan	nan	nan	nan	nan	nan	nan	nan	2.18765	nan	nan	nan	nan	0.693981	nan	nan	nan	nan	nan	0.336704	nan	nan	nan	nan	nan	nan	nan	nan	nan	nan	nan	0.27825	nan	nan	nan	nan	5.00619	1.07964	0.160121	nan	6.73135	4.48758	nan	0.224036
URYVL	0.295797	2.88034	nan	nan	nan	nan	nan	nan	nan	nan	nan	nan	nan	0.707805	nan	nan	nan	nan	nan	nan	1.03593	nan	nan	0.229362	nan	nan	nan	nan	5.90347	6.59258	nan	nan	nan	nan	nan	nan	nan	0.421669	nan	0.44087	nan	4.80553	0.261987	1.48854	nan	nan	0.797254	4.08331	1.21989
URYVR	2.10933	1.54647	nan	nan	nan	nan	2.43574	nan	nan	nan	nan	nan	0.167271	nan	nan	nan	nan	nan	nan	nan	0.467079	nan	nan	nan	nan	0.302498	0.406858	nan	0.215147	nan	0.104139	nan	nan	nan	nan	2.64785	nan	nan	nan	nan	nan	nan	nan	nan	nan	nan	nan	0.279854	nan
VA1	0.208157	nan	nan	nan	nan	nan	nan	nan	nan	nan	nan	0.866178	nan	nan	nan	nan	nan	nan	nan	4.43852	3.1182	nan	3.93261	nan	nan	nan	3.14676	nan	nan	nan	nan	nan	nan	nan	nan	nan	nan	nan	nan	nan	nan	nan	nan	nan	nan	nan	nan	nan	nan
VB1	nan	4.07704	nan	nan	nan	0.970218	nan	nan	nan	0.25691	nan	1.35287	0.929761	nan	nan	nan	nan	nan	0.275013	nan	0.145691	nan	nan	0.582544	0.629504	nan	0.13106	0.654168	nan	0.777252	0.308225	nan	nan	nan	nan	nan	0.65512	5.41929	6.4063	nan	nan	0.507468	1.70713	1.38898	nan	0.792351	1.85158	nan	0.684725
VB2	0.205546	3.73423	4.1383	nan	1.21975	nan	nan	nan	nan	nan	nan	2.07865	2.11208	nan	nan	0.366559	0.449235	0.739822	0.282874	1.37798	0.663419	6.82803	nan	2.68059	nan	nan	nan	0.216598	nan	nan	nan	nan	nan	nan	1.31665	7.07321	3.17948	nan	nan	nan	nan	1.5432	5.03756	1.48946	nan	nan	nan	nan	0.0506248
ADFR	nan	nan	nan	nan	nan	nan	nan	1.18139	nan	nan	nan	nan	nan	nan	nan	nan	nan	nan	0.833319	nan	nan	nan	1.36573	nan	nan	nan	nan	6.4369	nan	nan	0.17391	nan	0.757411	nan	nan	nan	nan	1.14054	nan	nan	nan	nan	nan	0.241742	nan	nan	nan	nan	nan
AVFR	nan	nan	nan	nan	nan	nan	nan	nan	nan	nan	nan	nan	0.155746	nan	nan	nan	nan	nan	nan	nan	1.83719	nan	nan	nan	nan	nan	nan	nan	nan	nan	5.59178	nan	1.08382	nan	nan	nan	1.21767	nan	nan	nan	nan	nan	nan	nan	0.45515	nan	nan	nan	nan
DA1	nan	nan	nan	nan	nan	1.18956	nan	nan	nan	nan	nan	nan	1.22239	nan	nan	0.475075	nan	nan	nan	nan	nan	nan	nan	nan	nan	nan	nan	nan	nan	4.65982	nan	nan	nan	nan	nan	2.33628	7.1096	0.270882	nan	nan	nan	nan	1.93152	0.812735	nan	nan	nan	nan	2.8833
DB1	0.392663	nan	nan	nan	nan	nan	nan	nan	nan	nan	nan	nan	1.66058	nan	nan	nan	nan	nan	nan	nan	nan	nan	3.78719	nan	nan	nan	nan	0.719232	nan	nan	nan	nan	nan	nan	nan	nan	nan	nan	nan	nan	nan	nan	nan	0.0901663	nan	0.2583	nan	nan	0.878237
IL1L	nan	nan	nan	0.32173	nan	nan	nan	nan	nan	nan	nan	nan	0.197578	nan	nan	nan	nan	nan	nan	nan	nan	nan	nan	nan	nan	nan	nan	nan	nan	nan	nan	nan	nan	nan	nan	nan	nan	nan	4.49433	nan	nan	nan	2.44725	nan	nan	nan	nan	nan	nan
M4	nan	nan	nan	nan	nan	nan	2.42356	nan	nan	nan	nan	nan	nan	nan	nan	nan	nan	3.5988	nan	nan	nan	nan	0.324075	nan	nan	nan	nan	nan	nan	nan	nan	nan	nan	nan	nan	nan	nan	nan	nan	nan	nan	nan	nan	nan	nan	nan	nan	nan	nan
RIFL	nan	nan	nan	nan	nan	nan	nan	nan	nan	nan	nan	nan	0.27143	nan	nan	nan	nan	nan	nan	nan	0.285162	nan	nan	nan	nan	nan	nan	nan	nan	nan	nan	nan	nan	nan	nan	nan	nan	nan	nan	nan	nan	nan	nan	nan	nan	nan	nan	nan	0.236255
RIPR	nan	nan	nan	nan	nan	nan	nan	nan	nan	nan	nan	nan	nan	nan	nan	0.0719987	nan	nan	nan	nan	nan	nan	nan	nan	nan	nan	nan	nan	nan	nan	nan	nan	nan	nan	nan	nan	0.656706	nan	nan	0.296514	nan	nan	nan	nan	4.10788	nan	nan	nan	nan
SIADL	nan	nan	nan	nan	nan	nan	nan	nan	nan	nan	nan	nan	nan	nan	nan	nan	nan	nan	nan	nan	nan	nan	nan	nan	nan	nan	nan	nan	nan	nan	nan	nan	nan	nan	nan	nan	nan	nan	nan	nan	nan	nan	nan	nan	nan	nan	nan	nan	nan
SIADR	nan	nan	nan	nan	nan	nan	nan	nan	nan	nan	nan	nan	nan	nan	nan	nan	nan	nan	nan	nan	nan	nan	nan	nan	nan	nan	nan	nan	nan	nan	nan	nan	nan	nan	nan	nan	nan	nan	nan	nan	nan	nan	nan	nan	nan	nan	nan	nan	nan
SIAVL	nan	nan	nan	nan	nan	nan	nan	nan	nan	nan	nan	nan	nan	nan	nan	nan	nan	nan	nan	nan	nan	nan	nan	nan	nan	nan	nan	nan	nan	nan	nan	nan	nan	nan	nan	nan	nan	nan	nan	nan	nan	nan	nan	nan	nan	nan	nan	nan	nan
SIAVR	nan	nan	nan	nan	nan	nan	nan	nan	nan	nan	nan	nan	nan	nan	nan	nan	nan	nan	nan	nan	nan	nan	nan	nan	nan	nan	nan	nan	nan	nan	nan	nan	nan	nan	nan	nan	nan	nan	nan	nan	nan	nan	nan	0.215292	nan	nan	nan	nan	7.438
SIBDR	nan	nan	nan	nan	nan	nan	nan	nan	nan	nan	nan	nan	nan	nan	nan	nan	nan	nan	nan	nan	nan	nan	nan	nan	nan	nan	nan	0.364814	nan	nan	nan	nan	nan	nan	nan	nan	nan	nan	nan	nan	nan	nan	0.524879	nan	nan	nan	nan	nan	nan
SIBVL	nan	nan	nan	nan	nan	nan	nan	nan	nan	nan	nan	nan	nan	nan	nan	nan	nan	nan	nan	nan	nan	nan	nan	nan	nan	nan	nan	nan	nan	nan	nan	nan	0.951479	nan	nan	nan	nan	nan	nan	nan	nan	nan	nan	nan	nan	nan	nan	nan	nan
VD1	nan	nan	nan	nan	nan	nan	nan	nan	nan	nan	nan	nan	2.10123	nan	nan	nan	nan	nan	nan	nan	0.229755	nan	nan	nan	nan	nan	nan	nan	nan	nan	nan	nan	nan	nan	nan	nan	0.397135	nan	nan	nan	nan	nan	3.00017	nan	nan	5.31999	nan	nan	nan
[truncated: 118 more columns]

## Sheet: EDFig6e
	ADAL	ADAR	ADEL	ADER	ADFL	ADLL	ADLR	AFDL	AFDR	AIBL	AIBR	AIML	AIMR	AINL	AINR	AIYL	AIYR	AIZL	AIZR	ALA	AQR	AS1	ASEL	ASER	ASGL	ASGR	ASHL	ASHR	ASIL	ASIR	ASJL	ASJR	ASKL	ASKR	AUAL	AUAR	AVAL	AVAR	AVBL	AVBR	AVDL	AVDR	AVEL	AVER	AVFL	AVG	AVHL	AVHR	AVJL
ADAL		0.841845																																		0.70508								-0.917519					0.46209
ADAR				0.849875								0.508139	0.974412			0.857961			0.53601		0.534189																					0.741783				0.117314			0.781633
ADEL	0.544923																																																0.643776
ADER		0.384184																			0.459975																				-0.297034								0.566935
ADFL
ADLL							0.972454							0.713411											0.456471		0.686729		0.301607				0.878648														0.611309		0.379573
ADLR												0.468569	0.561182															0.0652783		0.916102			0.744944	0.586291															0.610731
AFDL																		0.873094									0.766836																0.700033	0.572872		-0.415658
AFDR						-0.0808918																																					0.636595					-0.394147
AIBL																																											0.993528
AIBR																																																	-0.0701463
AIML	0.954959												0.856415			0.971111																											-0.0128916	-0.640977					-0.0465378
AIMR		0.448916	-0.207413									0.795556				-0.351941			0.766943		0.96563				-0.528821					-0.215455						0.933456													0.319994
AINL																																										-0.463894							0.75742
AINR												-0.327234									-0.119654																					0.762986
AIYL													0.904728																														0.989186
AIYR																0.998424
AIZL													0.825192						0.879934
AIZR		0.496263		-0.0373832									0.983796				-0.535967	0.685169																		0.982224
ALA
AQR	0.426861	0.0508136		0.496718								-0.1308	0.228761			0.892975	-0.580347		0.915415																	-0.0800305						0.597509	-0.999612						0.975964
AS1
ASEL													0.220419								0.0350983			0.884299	0.823659		0.732761												0.779694		0.687312	0.703559	0.489014				0.745855		0.825911
ASER													0.3757														0.965901	0.214119		0.76371										0.0908852		0.908798		0.64503					-0.168134
ASGL					0.584587		0.815208					-0.158921	0.518981								0.146089						0.804976		0.581058	0.530762			-0.206231							0.170933	0.685032		0.691708						0.64704
ASGR					0.316049																				0.411938		0.718567		0.688868							0.243119					0.49626						0.884576
ASHL												0.730122									-0.100987				0.569838			0.984062													0.42999		-0.362355	0.779583		-0.0983757
ASHR		0.63212																									0.838657						0.791697								0.70857	0.434132	0.507349	0.231797		-0.66566			-0.0692808
ASIL																									0.797165					0.218744																			0.403832
ASIR						0.844035	0.766804						0.779502						0.824954						0.791845																		0.802221						0.683885
ASJL													0.637726																							0.792759					0.847707	-0.19049
ASJR												0.740585
ASKL																																0.275843											0.505579
ASKR																																	0.836754
AUAL													0.540916								-0.0422914															0.550658							0.703707
AUAR													0.844265								0.338116						-0.108989																0.947546
AVAL																			-0.254146								0.557162											0.918155					0.755447	0.709952		-0.239813			-0.387629
AVAR												0.727917									0.77396			0.983684				0.575612		-0.466906							0.851117				-0.631317	0.970804	0.75239	0.72413					-0.519994
AVBL																															-0.637482						0.619058												0.772821
AVBR														0.753057																																			0.397276
AVDL												-0.261243	0.901006	0.992573					0.463483		0.0420932		0.940052				0.241822				0.90853				-0.364087			-0.8009		0.251934		0.92993	0.45829	0.561772		0.23821	0.853203	-0.109979	0.775265
AVDR													-0.14976	-0.228154	0.775503									0.944476			0.37342		-0.31753	0.416233											0.80506		0.000502468	0.134917		-0.853657		0.637047	0.74509
AVEL							0.780603			0.552611			-0.0121473			0.935892	-0.703213										0.765308	-0.0297136			-0.026598						0.560657	0.417053				0.190453		0.757687					0.538625
AVER	0.958749	0.329981			0.213273				0.278823			-0.321739							-0.196713								0.512102	0.782232			0.519945						0.840192	0.855626			0.0426153	0.0512698	0.453647						0.720852
AVFL
AVG						0.446273						-0.490581	0.861425					0.614912			0.645795															-0.70708	0.413314					0.665841
AVHL						0.750175							0.0417683	0.636391											0.877675				0.87102	0.0744477									0.943652			0.845189	0.824103						0.71657
AVHR					0.875651	0.791522		-0.0909358				0.619719															0.530858						0.788329									0.206479	-0.793774						-0.156251
AVJL			-0.0954435			0.687293	0.536519					0.876148	0.184663	0.887646					-0.59757		0.457323		0.848177	0.0169684	0.917559		0.910332								-0.688334			-0.826676	0.948238		0.806381	0.755373	0.137827	0.60007		-0.861002	0.676854	0.244891
AVJR		0.403742		0.792507		0.818161							0.0683952		0.907474				0.730418		-0.274735					0.960564	-0.125084		0.85127	0.0836481											0.416692	0.678237		0.452278			0.866174	0.879383	0.77845
AVKL													0.973291
AVKR																			0.947647
AVL
AWAL																							0.297245				0.584327		-0.511495												0.940428	0.699169	0.980431				0.93841		-0.00969998
AWAR												0.921062	0.094797										0.197398										0.71732								-0.061625	0.718167	0.669803	0.702732
AWBL						0.977977		0.862919				0.797588	0.159413								0.935307		0.462312	0.226406	0.670341	0.396755	0.73121		-0.812959	0.776232			0.742568								0.0853509	0.220697	0.318749	0.703444				-0.108034	0.475268
AWBR				0.477392	0.497874	0.735072		0.373122	0.545346				0.0608227										0.660637		0.991235		0.637254	-0.11534		0.801801	0.444555		0.709501	0.545929				0.651527			0.190307	0.344718	0.225115	0.761588					-0.101656
AWCL		0.53669											0.294693														0.940543																0.506272			0.0206529
AWCR													0.571336																			0.110709
BAGL																					-0.233163			-0.41974																			0.998134						-0.507195
BAGR												-0.51035																		0.655201													0.280861	0.643929
CEPDL																																	0.0777042										0.847297	0.424574
CEPDR													0.834071																	0.77077
CEPVL																		-0.985613											-0.842828														0.32188	0.463063
CEPVR																					-0.214981																	-0.954669					-0.930473	0.490147
DA1																																											0.696875	0.907045					0.909261
DB2												0.475323	0.13464						0.825501		0.963035															0.69385	0.94236						0.751611	-0.45051		0.679142
DD1
FLPL	0.767905	0.726716	0.659922	-0.774219								0.574371				-0.431452					0.627803																				0.77744	0.46167	0.0683239						0.889951
FLPR		0.686221		0.413585														0.831709	0.586215		0.829007						0.171284				-0.00619656										0.756208	0.715876	0.753518						-0.333526
I1L		0.776428																																									0.520143
I1R
I2L													0.98414																														0.437596
I2R				-0.991043																																													0.714231
I3		0.218067																			-0.80252						0.0819866															-0.0279579	-0.0333842	0.712818					0.910379
I4													-0.140545						0.891148																								-0.100275	0.614004					0.556628
I6		0.235435												0.296864										0.374872		0.0723413	0.359886																-0.071222	-0.221797		0.68781			0.179127
IL1DL																			-0.696875											0.234103							0.407979						0.358999			0.255828			0.199366
IL1DR	0.672178											-0.191388	0.23019								-0.224089																						0.901465
IL1R
IL1VL																																					0.918492						0.842532	-0.304249
IL1VR		-0.259746																											0.813035															0.731326					0.736243
IL2DL
IL2DR
IL2L
IL2R
IL2VL
IL2VR																		-0.235603
M1		-0.241827	0.64829																		-0.5557								-0.994033	-0.655066			0.831576	-0.450363								0.809541	0.308519	-0.303918		-0.740369	-0.937156		0.0878281
M2L																					0.00476419							0.160613			0.823074										0.819027								0.356992
M2R	0.815805																				-0.128454						0.220291																0.202503						-0.151674
M3L		0.878699																			-0.456223											-0.229974								0.919889	0.868414		0.025375	0.371284		0.948936			-0.343549
M3R													-0.994003								0.70595			-0.50269			-0.450904				0.0888727		-0.40807					0.753039		0.967564	-0.700065		0.701668	0.458958					0.0303593
M5																					-0.318577												-0.0407845																0.132134
MCL																												0.196516
MCR
MI		-0.0728972																					0.556971																				0.0748655	0.614446		0.341718	-0.955828		-0.318453
NSML																																										-0.743192
NSMR
OLLL	0.266117	0.212862																			0.564433						0.935448													0.859717		-0.607602	0.730945	0.483191		0.0332356
OLLR		-0.981375										0.887504	0.888639																	0.418035			0.205112	-0.472718				0.778291				0.840866	0.0385275						0.621582
OLQDL																					0.791876								0.326482									-0.309565
OLQDR	-0.99213			0.967886		0.284943							0.788637						-0.439927		0.965887												0.808655									-0.291752	0.14521	-0.288971					-0.106129
OLQVL																		0.603544																				0.84569		0.704899		-0.107188	0.452236	-0.130527			0.447894		-0.133488
OLQVR		0.428402										0.337446									0.0832117																				-0.971444		0.554177	-0.0303275
RIAL																					-0.316939																						0.440787
RIAR												-0.660036																															-0.180885	0.284194			-0.0758163
RIBL																																							0.764425
RIBR																					0.592346																				0.619885								0.367193
RICL				-0.387392								0.991187	0.97622																		0.792304
RICR		0.145902											0.887815																												0.698948	0.772271	0.159417			0.469442
RID													0.953169
RIFR
RIGL													0.955759																0.113314							0.678633							0.685852			0.966639
RIGR																		-0.026046	0.999776										-0.415161																	0.8855			0.0324129
RIH																		0.158264
RIML																					0.895229											0.131615										0.91148	0.591431	-0.930277
RIMR		0.790072		0.143407									0.905236						0.705196				0.825493	-0.0930011		0.233713						0.56751			0.116928	-0.0515529						0.0420911	0.291346	0.845905		-0.0898101			-0.0208703
RIPL		-0.0311767
RIR
RIS
RIVL						0.497621						0.680754	-0.351614	0.9895						-0.716202	0.354909								0.631347	0.463317			0.451068		0.46859						0.951028	0.421378	0.215843				0.984186		0.623991
RIVR		0.213962					0.399583			-0.522962		0.37104	0.441678	0.806677	0.993524				0.938218		0.771742			0.0630168	0.695883	-0.0441588	0.592088			0.85322			0.642404								0.550489	0.984025	0.661005	-0.0743679			0.918625	0.28549	0.512937
RMDDL												0.878038	0.73032						-0.899647		0.997884			-0.576071						0.202733	0.721793												0.866607	0.268525
RMDDR												0.920436	0.880359							0.800568				0.137026			0.81825				-0.198588		0.352722								-0.559554	0.569817	0.756609	0.878933					0.299409
RMDL													0.745409					0.401637									0.455907			-0.46971					-0.0784476						0.514002	0.370101	0.870684	0.853842			-0.928579		0.0223466
RMDR				-0.893101															0.128915		0.701966			-0.280455			-0.105032										0.915095	0.445482				0.283654	0.560179	0.544304					0.301836
RMDVL	0.878124			0.265472	0.907982								-0.390372					0.212724	0.711989						-0.781398								0.162768				0.928407	0.949903				-0.330923	0.868558	0.190502					-0.245936
RMDVR	0.873101			-0.880953		-0.0668684						-0.972794	-0.332604					-0.704484									-0.244827						0.687871				0.875211	0.206802				0.360072	0.41822	0.663072					0.973537
RMED																																																	0.204345
RMEL																0.769653	0.621134		0.803381		-0.0148485							-0.996882	-0.460201		0.581752					0.907929		-0.332397			0.908025		-0.84567			0.500486			-0.0997654
RMER		-0.343661		0.432388		-0.0826864						0.573814	0.374939						-0.0346581		-0.176118							-0.119798								0.197637					0.376499	0.877159	0.516931	-0.0760456		0.160569			0.307926
RMEV													0.937273																	-0.953277																	0.746232
RMFL
RMFR													0.938308					0.103287	0.429387		-0.322999																						0.968544
RMGL
RMGR
SAADL												0.862114							-0.961349																			0.797419					0.687264
SAADR																																											0.931159
SAAVL																		0.765033																			0.959221				0.558599		0.443189	0.758442		0.109029			-0.109876
SAAVR												0.255476	0.428767	0.0606711																			0.996963									-0.16084	0.770438	0.367945
SABD																		0.862721	0.129134		0.864635																												0.830845
SABVL													0.843896					0.926435
SABVR																																				-0.391832
SIBVR																					0.922036
SMBDL													0.99736
SMBDR																		0.979358
SMBVL													0.932713																													0.273556
SMBVR								-0.124577					0.743749						0.69062
SMDDL												0.975564	0.857013					0.991178	0.603447																								-0.64499
SMDDR												-0.329341	0.943914			0.825914																			0.7693							0.207695		0.850228			0.471634
SMDVL																																	-0.0291582									0.82297	-0.17711
SMDVR													-0.595097														0.0770425						0.457521								0.961989			0.708771
URADL
URADR																																										-0.872823
URAVL												0.600115													0.403349
URAVR																									0.663005
URBL																																								0.806581
URBR		0.373132																															0.193316										-0.843648	-0.195316
URXL																					-0.0452466						0.583993						-0.148817					-0.206119				0.389191	-0.154356	0.840526					-0.0814168
URXR							0.967258						0.889918																				0.279954									0.31001	0.421243	-0.193162
URYDL																					0.767389
URYDR																									-0.008206
URYVL																					0.0722179																			0.551893		0.830383	-0.300705	0.440759					-0.151711
URYVR	-0.387879	0.0111386											0.0483622								0.148575								0.427708		-0.616297
VA1	-0.612205											0.109051									0.645835
VB1		0.38869				-0.958539						0.614853	0.0234864						0.214106		0.0496553									0.385965								0.0113623					-0.0314915	0.443603		0.749757	0.935463		0.100797
VB2	0.551773											0.414117	0.156722					-0.855301	0.236916		0.983809																-0.0943953					0.544515		0.955571					-0.163502
ADFR
AIAL
AVFR													0.870007								-0.722735																0.453437
DB1																																																	-0.0938202
IL1L
M4
RIFL													0.916451
RIPR
RMHL
SIADL
SIADR
SIAVL
SIAVR
SIBDL
SIBDR
SIBVL
VD1																																											0.822737
[truncated: 119 more columns]

## Sheet: EDFig6f
bin_edges_wt	y_wt	bin_edges_unc31	y_unc31
0.203258	-0.999923	0.350285	-1
0.171684	-0.93326	0.305523	-0.933333
0.183031	-0.866596	0.304428	-0.866667
0.188951	-0.799932	0.308084	-0.8
0.187471	-0.733268	0.309232	-0.733333
0.192405	-0.666605	0.306544	-0.666667
0.199311	-0.599941	0.302764	-0.6
0.196845	-0.533277	0.299867	-0.533333
0.204738	-0.466613	0.298333	-0.466667
0.231872	-0.39995	0.300792	-0.4
0.212632	-0.333286	0.304395	-0.333333
0.205725	-0.266622	0.309491	-0.266667
0.226445	-0.199958	0.318749	-0.2
0.240752	-0.133295	0.329907	-0.133333
0.229406	-0.066631	0.340668	-0.0666667
0.277753	3.27856e-05	0.354537	1.34673e-10
0.27726	0.0666965	0.37211	0.0666667
0.323141	0.13336	0.391395	0.133333
0.341395	0.200024	0.414603	0.2
0.384316	0.266688	0.440587	0.266667
0.40405	0.333352	0.471397	0.333333
0.453384	0.400015	0.50807	0.4
0.504199	0.466679	0.551629	0.466667
0.635922	0.533343	0.606665	0.533333
0.711897	0.600007	0.67481	0.6
0.81254	0.66667	0.759774	0.666667
0.978797	0.733334	0.866991	0.733333
1.24126	0.799998	1.01639	0.8
1.74842	0.866662	1.24356	0.866667
2.8318	0.933325	1.63843	0.933333
