# Supplementary material for: Neural signal propagation atlas of Caenorhabditis elegans
Source: Nature. 2023 Nov 1;623(7986):406–14. doi: 10.1038/s41586-023-06683-4 (PMC10632145; doi:10.1038/s41586-023-06683-4)
Supplement: Supplementary file 15 — Source Data Extended Data Fig. 7 [file 41586_2023_6683_MOESM15_ESM.xlsx]

## Sheet: EDFig7a, df f
	ADAL	ADAR	ADEL	ADER	ADFR	ADLR	AFDL	AFDR	AIBL	AIML	AIMR	AIZL	AIZR	AQR	ASGL	ASGR	ASHL	ASHR	ASIR	AUAR	AVAR	AVDL	AVDR	AVEL	AVER	AVG	AVHL	AVJL	AVJR	AVKL	AWBL	AWBR	AWCL	BAGL	ABAGR	CEPDL	CEPDR	CEPVL	CEPVR	DB1	DB2	FLPL	FLPR	I1L	I2L	I3	I4	I6	IL1DL
ADAL	0.325489		0.438182		0.0399383	0.0183092	-0.0189792			0.041353			0.0590334	0.139238	0.0457283	-0.0199111	-0.0182844	0.00773006	0.0940626			0.724284	-0.019334	0.0382992	0.185393		-0.024769	0.0725024	0.0179322	0.00561128	0.0170495	0.00819898	-0.00594403	-0.0602057			-0.0278828		-0.0419209		0.00879707				-0.107456	0.0604567		0.0112396	-0.0112122
ADAR	0.0274618	0.403664			0.0417807		0.0427436	0.0446753						-0.00982443	-0.000906705	-0.0180747	0.0105934	0.0785076		0.0363207	0.138118	0.687033	-0.00824078	0.000217672	0.00905752	0.0402638		0.039282	0.279244	0.0625854	-0.0227818	-0.0164936	-0.0278573			0.0683855		-0.0293806	-0.000554554	0.000889264	0.0573839		0.0371926	0.00569221	-0.0252279	0.0447063	-0.110214		-0.0761696
ADEL			0.852707			-0.0236733				0.0239835			-0.0172537				-0.00514064	0.0086857					-0.0420106				0.00306528			0.00492555	-0.045993	0.279095	0.0222141	0.00386134			-0.0296269									0.0213128
ADER	0.0441845		0.0224338	0.170568				0.0836397			-0.104862	-0.042115			-0.120284	-0.0111714	-0.0471717	0.0505517	-0.0165042	0.0288738	-0.155702		0.242239		0.00626343	-0.051057			0.78368	0.0635795	-0.0501278	-0.033637	0.0374842			-0.0532884		-0.0426341	0.0429305				0.0322101	-0.0322148		0.0111535	-0.32832	-0.00295905	0.0226488
ADFR					0.127952									0.0748908	0.0681007		0.0295587							0.4093															0.0182922
ADLR				-0.0395026		0.236199	0.0373174	-0.0140089		-0.0327092	-0.0501229		-0.0189425		-0.0297733					-0.027972			0.0935324					0.0339342	0.0575021	-0.0376071	-0.00607802	0.383461	0.0705298	-0.0355278		-0.101764	0.0485493							-0.00329509		0.106974
AFDL	-0.055984		0.00866461	0.0216758			0.270823		0.252911	0.0144057	-0.0679222	0.0808038			0.0498549	0.00453344			-0.00339736			0.238307	0.0402008		0.00401669			0.115509	0.168917		-0.0425558	-0.0559818	-0.0657009					0.00559933						-0.283198	-0.00290754	0.0479632		-0.0626806	-0.188131
AFDR		0.0137192		-0.00885179	0.205568			0.222282		0.0352251	0.00842803	0.31826	-0.0954819	-0.0678675	-0.121355	0.0920599	0.0775509	-0.0176887		0.0202763	0.338874		-0.0459727	0.208998	-0.119197	-0.069388			0.0296828			0.0592877				0.115069		0.0484848	-0.0363649	0.181736	0.107674		-0.078622	-0.0528641	-0.198235		-0.0617481		-0.0448469
AIBL		0.0575113				0.0113186			1.08108	0.098358			0.104693					-0.00299279					0.0353659		0.78151			0.179505		-0.00213293	0.0928564		-2.15194e-05	-0.0112283			-0.00277545	-0.0749222		-0.00643136	0.114922			-0.0320954	0.104118	0.00866454			0.0209771
AIML	-0.00256808	0.124793	-0.00331546	-0.0184521		0.00190437		0.0011092		0.687701			0.216921		0.0403867	0.0935625		-0.0241922	-0.00334899				0.0341681		-0.0127128					-0.00985892	0.0399966	0.00777943	-0.0162543	0.0439438			-0.0277555				-0.00819664			0.0610908	0.0496736	-0.042276		0.0142028	-0.0149978
AIMR	-0.00291871	0.0638125	-0.0121392	0.0257042	0.131802	0.0240148	-0.413027	-0.00116941		0.509862	0.885982	0.0941261	0.125093	-0.0483059	-0.0192203	0.0475192			0.00678156	0.0408295	-0.0413489	-0.0577988	-0.0100693	-0.00276714	0.0152429			-0.0632553	0.0156267		-0.00851888	-0.0380739	-0.00311992		-0.0118995	0.0471507			0.125389		0.0881557			-0.0242461	0.0904286	-0.0327576		0.000344912	-0.0468739
AIZL	-0.0288623			0.00103192	-0.0129398	0.0875114	-0.00141711	-0.00755931		0.0206142	-0.00667488	0.719487	0.0399974	0.113881	0.0371716		0.0665958					-0.156156	0.0246179	0.010539	-0.0343956			-0.0120658	-0.000917864	-0.00320503	-0.042927	0.00830103	0.0490459	0.0489323			-0.0478925		-0.0209455					0.0764703	-0.00904732	0.0147501
AIZR	0.0563622	-0.00388168	0.0398612			0.0396788				0.112287			0.891314	-0.0276157		0.00389253	-0.0111947	-0.0198078	0.0153499	-0.025306	-0.00426324		0.00889669		-0.00136585				0.0941552	1.52749	0.00372896		-0.00531093	-0.0185576	-0.00133166	-0.0440614	-0.132791		-0.00509065	0.0840025	0.160168	0.350217		0.0202922	-0.0739344	-0.020456		-0.0375978	-0.0180498
AQR	0.0118775				-0.100549	-0.0276321	0.00964843	0.00387497						0.722153	-0.0115177	-0.00723554	-0.0312948	0.0929737		-0.0128188	0.0866967	0.370004	0.0288615	-0.0203746	0.0411066	-0.0238779			0.355042	0.0200163	-0.00423858	0.0234888	0.0189073		0.0118904	0.0196251		0.00928049	-0.069557			0.121195	0.121223	0.0403554	-0.0156779	-0.0348233	0.0420495
ASGL	0.0133679			-0.0117015	-0.0232704	0.158503	0.207246	0.0553962	0.0246581	-0.0216044	0.0260653	0.117947	0.0066142	0.0469414	0.414815		0.111193	0.126681				0.106843	0.0210495	-0.0429074	0.0221671		0.295628	0.327294	0.191735	0.0913496	0.316468	0.0949208	-0.0194315	-0.0317854			0.0276153	-0.0981532	0.0265267					-0.0350379	-0.0319026	0.024861			0.0140065
ASGR	0.0199808		-0.0419004			0.12514		0.0432673							-0.109704	0.547319	0.0890921	0.0020804	-0.0168229	0.177052	0.0892601	0.0221035	0.0284672	-0.00421793	-0.0416169	-0.0374261		-0.0576167	0.0161321		0.144796	0.432597	0.0649518		0.0477477	0.00886685		0.0144198	0.00666591				0.0142997	0.000691962	-0.00491833	-0.0421211	-0.0618933	-0.0554942	-0.00580601
ASHL	-0.0440633		0.013268		-0.0401199		0.0317566	0.217437		0.0457503				0.0517559	-0.00793892	0.0348425	0.427052	0.124952	-0.0585778			0.0865206	0.0569038	-0.0510264	0.117603		0.109273	-0.0258668	-0.0461796	0.100106	-0.0216284	0.0581544	-0.0400479			-0.197726		-0.0778696	0.0724501			0.076548	0.0561363	0.00087939	-0.0371113	0.0312468		-0.0545377	0.00636308
ASHR	-0.0432662	0.0161409	-0.00231427		-0.0508244	0.189609		0.123805					0.0464682	0.348417	0.0101286	-0.0167797	-0.00770845	0.225791	-0.0305195	0.0261769	-0.00580538		0.0237629	-0.0387213	0.0105161		0.235487		0.0154441	0.119605	0.063638	0.263558	0.26141		-0.0594232	-0.10496		0.0170494	0.0675574	-0.0418925	0.0638696	0.17842	-0.0656399	0.0121728	-0.0476032	-0.00493864		-0.00640036	-0.017946
ASIR	0.0742936	-0.015157	0.0100592	0.0905493				-0.0578935		0.16246	0.0305634		0.0563267		-0.0672818	0.194424		-0.0766173	0.287075				0.218661		-0.00497471						0.0761769		0.0166924							-0.00158505	0.043551			-0.0805667	0.0436886	-0.0387742		-0.00355433	-0.0720403
AUAR		0.0824573				0.0117921		-0.00843801					0.141343			-0.0193492	-0.0857336	-0.020607		0.879552			-0.0272547						-0.101444			-0.0307169			0.000906248	0.137334			-0.0375823		0.0339945		-0.00595867	-0.0548106	0.00491686
AVAR	0.0184091				0.0369249	0.0903733	-0.000272157	0.0439799						-0.101203	0.00442656	-0.00248525	0.295499	-0.113701		-0.0501095	0.508807	-0.050061	0.0948472	0.164598	0.245251	-0.00243708	-0.147148	0.0774663	0.0512535		0.00864424	-0.000413576	0.102178		0.0120898	0.0350217		0.323761	0.15605				-0.135242	-0.0240571	-0.0984552	-0.0351531	-0.0440782		-0.0104921
AVDL	0.140081	0.00937575			0.00501479	0.0418167	0.0251612	0.0132266	0.0395934	0.118212			0.118768	0.309671	0.0809611		0.0422441	0.0984763		-0.00424297	0.121659	1.05896	0.037852	-0.037807	0.0130948	-0.0134437		0.467099	0.0736788	0.0243089	0.111487	0.0907102	0.199469	-0.000177854	0.0102186	0.0167779	-0.0490872	0.0112054	-0.0240706	-0.00775774	0.0805689			0.0354382	-0.0353374	-0.0288342	-0.036091		-0.0194094
AVDR	-0.0156425	-0.0223116	0.00925772	0.0486221	0.00654986	-0.00798943	0.114473	0.0545707	-0.00558671	-0.0114747	-0.0862142	0.45868	0.035821	0.299706	0.0729234	0.00984192	-0.00387718	0.057687	0.00996793	-0.0299081	0.0139762	0.226305	0.436876	-0.11021	-0.00298961	0.0109732	0.116159	0.121922	0.265308	0.082555	0.00604562	0.027896	0.0488445	-0.031449	0.0222729	-0.0793066	0.063962	-0.0172988	4.52976e-05	-0.0593241	0.085436	0.259703	-0.0318331	0.0102057	0.041729	0.00948789	0.0179701	-0.0080984	-0.028316
AVEL	-0.0248531		0.0482472		0.0608255	0.0283469	0.112011		0.0542107	0.0650304			0.0232858	-0.0452566	0.0165903	-0.0174982	0.218058	0.264125	-0.0101812			-0.0993482	0.0273285	0.286575	0.157114			-0.00876698	-0.134793	0.0699114	0.0334399	-0.0919688	0.0208711	-0.0212858			-0.0444087	0.0273797	0.0064565						0.00965799	0.0217314		-0.045548	-0.00856174
AVER	-0.0662256	0.0812442	-0.0119771		0.0461443	-0.0510133	0.0053248	0.166642	-0.0476982	0.0587638			-0.0317595	0.0804542	0.0330815	0.112242		0.344146	0.0125699		0.00924656	-0.0362037	-0.0238714	0.507307	0.394552	0.0195275		-0.0179927	0.000222493	0.00872164	0.0922036	0.0670548	0.171042	-0.0530405		0.00914709	-0.0116114	-0.0449352			0.0266102	0.405623		0.0100228	0.0112608	-0.00960813	-0.0270273	-0.0855199	0.00358168
AVG	-0.014084		0.0687863		-0.0489156	0.0842537	-0.0180468	0.0156038		-0.0374713			0.0137825	0.0760932	-0.00116232	0.371072	0.0864229		0.0353302		0.0828061	0.13079	-0.0332628	0.0068325	0.0601362	0.620467		-0.00154709	0.00618994	0.0162368	0.00256498	0.163991	0.00506979	0.0165217		-0.0166225	0.0217765		0.0240789						0.00431455	-0.00561208	0.00430193	-0.0251932	-0.0483245
AVHL															0.0802749			0.0552193									0.155722				-0.00965905	-0.112893	-0.0336185						0.0187091										0.107821
AVJL	-0.0441727		-0.00195135		-0.116516	0.201048	0.0592738	-0.00854185	0.0178972					-0.0223259	0.149938	0.0977879	0.00709037	0.163222	0.0745823		-0.00405272	0.538527	0.0448574	-0.0189733	0.0144942	-0.0200061	0.0270089	0.58664	0.135219	0.0587205	0.0466612	-0.0042825	0.0562016			0.0385515		0.000474927	-0.00768798			0.644245		-0.000509605	-0.0544355	0.00603147	-0.066465	-0.0387286	-0.00881973
AVJR	0.0325545			0.0667928	-0.0230529	0.00126759	0.0113046	0.00146007		0.0734008	0.123462		-0.0191865	0.0052856	0.0899552	-0.0207185	0.00982451	0.13619		0.124695	-0.0144484	0.00234762	0.2258	-0.0062303	-0.0256657		0.251058	0.123563	0.510308	-0.0357415	0.0509009	0.179806	0.0115961	-0.0113538	-0.0137635	0.0132476	-0.0036244	0.0259472	0.0382345			0.273765	-0.0214516	0.0708488	-0.0225161	0.032239	0.00802817	-0.0155758	-0.0560283
AVKL						-0.0393539		-0.00353252		0.000292957			0.204729				0.0032612	0.0236128			0.137501		0.031946		0.0614905	0.198894				1.0258	-0.00437113	0.101321	0.0672306	-0.0811404		0.0301116	-0.133594									0.0532419	-0.0140798
AWBL	-0.00609836		-0.0258553	-0.00245857		0.036432		0.0677239	0.185552	0.0612703	0.0592607	0.0554115	0.0374587		0.10906	0.18141	0.0883451	0.0103288	0.00627366	0.0777926	0.193022		0.0158913		0.0869407	-0.0396596	0.334117	0.112451	-0.0163784	0.0408711	0.628301	0.190199	0.0565239	-0.0283294	-0.019228	0.133571	0.0768214	-0.0440272	0.0314489			0.0925117	-0.053013	0.0284145	0.0390288	0.0225772	-0.0538495	-0.0258255	0.0172899
AWBR	-0.00660027		0.0110294	-0.00929916	0.307528	0.0976641	0.181361	0.215324		0.122872	0.0241766	0.0110236	-0.0434153	-0.0472543	-0.00649087	0.00299878	0.0762265	0.189585	0.105033	0.0342445	0.239222	0.0539695	0.0351422	0.359862	-0.0631305	-0.0377775	0.284249		0.103987	0.114118	0.16955	0.560803	0.0219041	-0.0131991	-0.0286044	0.0993731	0.155186	-0.00983646	0.009461			0.0573687	-0.0540901	-0.0888802	0.0280327	-0.0148042	-0.0590183	-0.00979796	0.0254111
AWCL	-0.000437143		-0.00766439			0.0667997				-0.0282983			0.0773271		0.013242	-0.0188728		0.165257	-0.0143171						0.0134919		0.0676868			9.14707e-05	0.0463683	-0.053255	0.412307	-0.00596475			0.0114353		0.0162017							-0.0712027		-0.00932245	0.00205163
BAGL						0.0175358				-0.0252369			0.0502838																	0.152837	-0.142531		0.00173337	0.716325			0.00863874					-0.0093743		0.262832		0.406391
ABAGR						0.00951269				0.00132391			0.00463126				0.0413172	0.0343762			-0.0241006		-0.0321116							0.0887488	-0.0308064	0.373324	0.0162183	-0.0240222	0.213314	0.0578534	0.174698									0.0181719
CEPDL						0.101476	0.0726318	-0.00155552	-0.0110931	-0.0291391			0.0252124					-0.00786704		-0.103977	0.124829	0.00231881	-0.0385845		-0.0273835	-0.0296329		0.0258401	0.0377142	0.0263688	-0.0716718	0.0751808	0.0106028	-0.00452764	-0.0314805	0.836127	0.399233	-0.0301071					0.00211108		-0.057151	0.00976019	-0.0308739		-0.0288142
CEPDR	-0.000353045			-0.0237856	0.0689428	0.177157	0.0600414	-0.00451466		0.00278846	0.0208985	-0.0961224		-0.0217209	0.0236342		-0.0163955					0.106394	-0.00368192	0.0237987	0.0132927				-0.0449409	-0.00706266	0.159267	0.0275928	0.0371534	-0.00155304			0.422495		0.0418101			0.303274		0.240092	0.0301157
CEPVL	0.0185726		-0.00537742			0.0445129	0.00547811	0.0376831	0.0317506	-0.0348217					-0.0043697	-0.00573686	0.164045	-0.0176782	-0.0146107	-0.00858156	0.00570786	0.0304026	0.0130555		0.0820551	0.119809	0.146353	-0.00091912	-0.0177205	0.0618515	0.0172292	0.0323537	-0.000873961	-0.010092		0.0249514	0.0855507	0.976672	0.132643				-0.0231363	0.0963475	0.0480421	0.026068	-0.0366272	-0.00906282	-0.0196985
CEPVR	0.0273398		-0.0105502		0.0269276		0.038881	0.0613912						-0.0189869	-0.00226695	0.0486555	0.049	0.0635043	0.0280489	-0.0689731		0.0399837	0.0647675	0.0301873	-0.0033652		-0.00597114	0.0300993	-0.00870902		-0.0350472	-0.025998	-0.00929893			-0.0402753		0.435158	0.563337				-0.0171652	-0.0012912	-0.00152191	-0.00118166		-0.0332113	-0.0108718
DB1		-0.0271984		0.0705554		-0.0749622		-0.0631554		0.230606	-0.0183211	0.0121179	0.0529234		-0.00365089			-0.00269514			-0.00238336		-0.0038145		-0.00529179	0.0230019				-0.0263619	0.165459	-0.0396751	0.0436743	-0.0630704		-0.123257	0.0763439			0.660287	0.437778			0.0199665	0.00406103	0.235451	-0.00756833		0.0378632
DB2		-0.0118171	-0.00664747			-0.0151842				0.0250163			0.0885655			0.00185971		0.0263213	0.0125095				-0.0376829		-0.0108605					0.0402693	0.0105291		-0.0200189	0.00935401	0.148573		0.00193655			0.540912	0.686451	0.0153262		0.0526324	-0.0392895	-0.00769868		-0.0296811	-0.0138016
FLPL	-0.00676971		0.212477		-0.011916	0.00166861				-0.0255683			0.0541067	-0.000312341	0.0147315	0.0230451	0.0562102		-0.0288924				0.0691937	0.0862102	-0.00647932		0.0261251			0.0768944	-0.0402896	0.0221511	-0.0166845	-0.0362631	0.0664267	-0.0820033	0.0228223		-0.0253305			1.05371		-0.0349462	-0.0417745	0.063721		-0.031412	0.0304129
FLPR	0.0288693	0.0165149	-0.0200689	-0.0528844	0.0989488	0.087166		0.0846717		0.138136	-0.0675342	-0.0285226	0.0691098	-0.0470529	0.0143495	-0.0284221	0.0494255	0.0474849	-0.0039972	-0.00460824	0.0110438		0.271352	-0.0495325	0.00836557		0.0663015		0.162673	-0.0216254	0.0125248	-0.0653421	0.0191562		0.0810468	0.0366133	0.0107208	0.0286084	-0.0148167	-0.0234986	0.00351008	0.419286	1.17961	-0.000220901	-0.0609683	0.0243067		0.0240619	0.0906908
I1L	-0.0286388	0.0340712	-0.00883629	-0.0627769	0.00572353	-0.0627528	-0.0836277	0.0360018	0.0576429	-0.0025392	-0.0229778	-0.035214	0.0573866	0.0119539	0.0227177	0.000120273	-0.00380516	-0.0126225	0.00748932	0.00487367	0.0426242	0.138988	0.0338441	-0.0524447	0.0380535	-0.0830791	-0.0139942	0.00839274	0.013192	0.0406354	0.194777	-0.00848847	0.00322906	-0.000922467	0.0728305	0.00750258	-0.00155546	0.0314868	0.0329351	0.00859499	-0.024551	-0.101919	-0.00995203	0.259697	0.116166	0.0611888	-0.0277487	-0.0160825	0.0304332
I2L	0.0209108	0.0486599	0.011027		-0.0178426	0.143126	0.0118446	0.00706501	0.00447145	-0.0124829			0.00807176	-0.0240756	-0.0016397	-0.0162764	0.0396574	-0.0126033	0.383201	0.0152392		0.0729041	0.0273293	-0.065019	0.0340721	0.00679603	0.0506419	0.0170271	0.0985164	0.0269399	-0.0101121	-0.0288197	-0.00999026	-0.00670776	0.00963949	-0.0229687	0.0355259	0.0262893	0.00367206	-0.0470441	-0.0308674	-0.0304065	-0.00594466	0.069021	0.24122	0.275857	-0.00751164	-0.0534931	0.152992
I3	0.0421849		0.0331046			-0.0282996		-0.00636998	-0.0197995	-0.0509655			-0.00684712		-0.0922162	0.0526398	-0.00480311	-0.0154662	0.0344235	-0.0635977	-0.14337		0.0170713		0.0945666		-0.0487864	-0.00810399	0.0179575	-0.0393551	-0.0824727	0.040177	-0.00732029	0.00587633	0.0728747	-0.0235911	-0.0881725	0.0147252	-0.0682531			-0.0529096	-0.0211346	0.0437643	-0.0173777	0.367675		-0.0113004	0.0957039
I4	-0.0385659		0.0218612		0.0359708		0.0064703	0.0147798						-0.163449	0.0422979		0.0840448	0.306021	0.025407			-0.0425952	-0.0593799	0.340147	-0.0516217	0.0362358	0.0958986		0.0240514		-0.0108671	-0.139947				0.0387503		0.218524	-0.0348963			0.457931	-0.0527926	-0.0448805	-0.114273		0.407932	0.0825938
I6	-0.032159		-0.00761909		0.0694604	0.00355961	-0.0467116			0.0274327			-0.0139849	0.0736303	0.0579946		0.0949447		0.025918			-0.0124235	0.0359294	0.257883	0.0115814			0.368943	0.124228	0.0305478	0.0227594	0.159294	0.0166563	0.0181755			0.027694		-0.136806			0.214783		0.0179047	-0.0146104	0.118809		0.625281
IL1DL	0.0156856	0.00309427	-0.0241611		0.016361		0.0193386	0.176415	-0.0910652				-0.00929676	0.0120841	-0.0526131	-0.00390917	0.0148587	0.00761119	-0.00793911	-0.0492415		0.177699	-0.000949787		-0.0956058		-0.0359444	0.0871455	0.167063	-0.0109297	-0.0248419	0.00959859	-0.0526365			0.109534		0.0346714	-0.0319027	-0.0648102	0.00136753	-0.0253687	0.104096	-0.00895665	0.0574168	0.0577844	0.0629835	-0.0174627	0.169008
IL1DR	0.0365552	-0.05504				0.0110558		0.134971	-0.00933296					0.103549	0.0205745	0.0400774	-0.00389953	0.0121999		-0.00323663	0.0152759		0.0464987	-0.115515	0.0523056			0.0513069	-0.0227459	0.0667806		0.0179491			0.0247026	0.0429618		0.0632714	0.170176	-0.181642	0.111921		0.00361027	0.034212	0.111524	0.0318566			0.295582
IL1R	0.0601939						0.0907248	-0.0146333							0.0136854	-0.0419302	-0.100007	-0.0579902		0.0131629			-0.0192792		-0.0686664							-0.0561614				0.109125		-0.0636365	-0.0196729				0.0932377	0.0369634
IL1VL	0.00310381		0.0491128			0.00590925	0.00596218	0.0306546	-0.0201005	-0.00479			-0.0568124		-0.0135131	0.0179207	0.055781	-0.0444841	0.0082478	0.25239	0.0390328	0.0203936	0.0110468		0.0101756	0.0655375		0.00908603	-9.24011e-05	0.0341977	0.000631453	0.0262433	0.0169251	0.132316	0.0405311	-0.0355856	-0.100861	0.0549176							0.0730079	0.00941182	-0.029127	-0.0221495	-0.0193772
IL1VR	0.0403484		-0.0192515			-0.0103434	0.028218		0.0137889	0.00652921			-0.0633209		-0.0137622	0.0579399	0.144144	0.112245	0.00626216	0.22289	0.116451	0.00524403	0.00544113		0.0198982		-0.0840264	0.00738359	0.0462482	0.0639891	-0.00491872	0.0226228	0.0566193	0.162928	0.0629973	-0.0609125	-0.0301579	0.0419414	0.128823						0.0604927	0.0169031		-0.0123482	-0.00705343
IL2DL	0.058261	0.0678085		-0.0384084	0.024173		-0.00279766	-0.0135074	-0.0234971	-0.0366259	-0.0392499	-0.0024276		-0.0141264	0.059566		-0.0778369	0.190259			-0.0768743	0.442194	0.0460597	-0.00569554	0.022326	-0.052249	0.000367304	0.0323726	0.00466924	-0.0710625	-0.0233173	0.00127892	7.878e-05			-0.118145	-0.025772	0.00862761	0.0351085	0.00262868	-0.0226103			-0.0242156	-0.0476086	0.168565	0.10373		-0.0139999
IL2DR	0.00338079	0.0210654	-0.15211	0.00780926	0.014148			0.0604235	0.00247771	0.0127152	-0.0522115	-0.0126216	-0.0552231	0.0025118	-0.0103649	-0.0221598	-0.0310115	0.0652079	0.0223556		0.137387		0.088062	0.00474377	-0.0186051	-0.0252113	0.000224859	0.0232341		-0.0239602	-0.0237234	0.0120022	0.0467343	0.00737671		0.318932	-0.050065	0.00287281	0.0410588	-0.0517126	0.19666	0.0170814		-0.0525156	0.0181166	0.157883		-0.0401997	0.0989931
IL2L		0.0472013		-0.0188656				-0.0129001		-0.0386227	-0.0204722	-0.0619825	-0.092389		-0.0331692		-0.00906075	0.0223917					-0.00657506		-0.0979884		0.0522178	-0.0517674		-0.0134477	-0.0390216	0.039575	-0.0218114						-0.0307421	-0.106248	0.0197568			-0.0244169	0.150026				0.157104
IL2R	-0.0158049	0.0356534	0.0014955										0.101445			-0.0269148	0.125736	0.0447367	-0.00136278				0.0727596		-0.0131108					-0.0143207	-0.0211969	-0.0112218	-0.0378796							0.0194495	0.132582			-0.015086	-0.0148738	0.446635		-0.00228413	0.0169012
IL2VL	0.00337886			-0.017883	-0.03441		0.0670391	0.0400563		-0.0321994	-0.00035732	-0.0236028		0.0283693	-0.00192795		-0.0333324	-0.0119954			-0.0160736	0.118818	0.186675	0.0653618	-0.00448643	-0.0457234		0.00898001	0.110486		-0.0426724	-0.00983546	0.386176			-0.0236755			0.0340053					0.339332	0.016176		0.00584612		0.0590719
IL2VR	-0.039704	-0.0110137			-0.0345937	-0.0116456			-0.0575083	0.0736701			-0.0206304	-0.0328807	-0.0299109		0.0221526	0.0055428		-0.0329108	-0.0528697		-0.0228724	-0.0156108	0.0219136		-0.0766176	0.018263	-0.0140399	4.29054e-05	0.00622054	0.00706558	0.0322737	0.0939373	-0.0536776	-0.0518144	-0.036784	0.0314705	0.050854	-0.0331183	0.0235733			-0.00278478	-0.00160271	-0.0118294			0.0996996
M1	0.00435376				0.00599074	-0.0250654	-0.0245095	0.0744628		0.0157034			0.0543547	0.0346545	-0.022213		0.0149465	-0.0046336			-0.0231706	-0.0467929	0.0423549	0.273964	-0.00301464		-0.00107193	-0.0335554	0.0460806	-0.118273	-0.0391104	0.0119052	-0.00249252	0.337014	0.116992	0.073146	-0.01407	0.078924	0.00450605			0.272799	0.087365	-0.041304	-0.0419154	0.0968272			0.00672301
M2L	0.0449381	0.0287429	0.0664175		0.016831	-0.0744005	0.116468							0.0592093	0.204255	-0.0433828	0.0698117		0.693726				-0.0176731	0.122634	-0.00498973		-0.0531344			0.114226	-0.128787	-0.0366407	-0.0071895						-0.108903	-0.0288224	0.145704	0.350259		0.0965247	0.0858334	0.865472		0.083353	1.04154
M24	0.0739934	0.101495	0.0410571		-0.00291095	0.121538		0.00325592		-0.0459852				-0.0371533	0.358468		0.00115742	-0.109974	0.549753				0.0304112	-0.073396	0.000782406		0.0622512			0.00619052	0.0075313	0.165295	-0.0242472		0.0475932	-0.0404378				-0.0533567	0.12014	0.292253		-0.0334641		0.715067		0.0143277
M3L	-0.0173559	0.0354101	-0.0117397		-0.0488618	0.0165167	0.064148	0.051811	0.00670801	-0.0668163	0.0231236		-0.0413853	0.0189066	0.0130695	0.0624772	-0.00733244	-0.0305055	0.0303946	-0.000296297	-0.0430136	0.166521	-0.0130217	0.131051	-0.0122081	-0.0609192	-0.0207024	-0.0130491	-0.0141065	0.0265346	-0.0066774	0.0136622	-0.000921681	0.00197407	0.0842164	-0.0267304	0.0395746	0.0315875	-0.0129073	0.00230492	0.0369078		0.0717218	-0.0199535	-0.0192257	0.354423	-0.0495006	-0.0293404	0.0389437
M3R	-0.039369	0.0122098	-0.00991776	-0.0287253	-0.0436187	-0.00668507	-0.026731	0.040995	-0.00498529	-0.0537986	-0.00113995	-0.0866949	-0.0357239	0.0360626	-0.0105044	-0.0141291	-0.00610574	-0.0595695	0.0030924	-0.0388453	-0.0552303	0.1188	0.0470613	0.0156031	0.0532557	-0.000245717	0.0545195	0.0882983	-0.0255985	0.00300339	0.0758222	-0.0215865	-0.0178731	0.0238416	0.0658567	-0.0813021	0.0814644	0.0604329	-0.0147136	-0.0315641	0.00680881	0.0260416	-0.00871015	-0.0138763	-0.00762964	0.182268	-0.0884074	-0.174141	0.0250334
MCL	0.0154201		0.0690249			0.08402		0.0207059		-0.0152386					-0.0255633	0.00344503		-0.0133207	0.311283				0.000393102		0.0185126	0.0416916	-0.0551956	0.00761616		0.0199831	0.035756	0.00449175	0.000288871	-0.0515855		0.0331213	-0.0141913	0.0631539	0.0532565			-0.0083646		-0.00281279		0.53981	-0.00586044	-0.0144236	0.206305
LI	-0.0557976		0.0196888	0.0390644	0.0232148	-0.0299638		-0.0100034		-0.0227697	0.0453022	-0.320299		-0.105013	-0.0457908	0.0514617	-0.110301	-0.0132623	0.0554404	-0.0583731	-0.186459		0.0560884	0.0558207	0.0336403		-0.0328298		0.0316834	-0.118334	-0.0587442	0.0441643	-0.0139321	0.0683363	0.125725	-0.0308848	-0.0393547		-0.00810792					-0.000158409	0.00684415	0.382548		0.0304404	0.160165
NSML	-0.0183797		0.00978348		0.00127139	0.201555	0.015438	-0.00486522						-0.0217894	0.0491928	0.00680933	0.0526731	-0.0257853	0.286738	-0.0160244	0.0476616	0.107792	-0.0336096	-0.00983983	0.0102644			-0.0307908	0.0322058	-0.000252678	0.0162002	0.506973	0.04713		-0.0273442	-0.0378556		0.0351523	0.0291457				-0.0309559	0.0279471	0.125532	0.850082		-0.0146814	0.133184
NSM4	-0.0117335	-0.0419028		-0.0974627	0.00856725			0.0601261	0.0717968	-0.0180658	-0.115776	-0.0448564		0.0376345	0.0670262		0.125852	0.0623002		-0.107418	-0.0745088		0.00703534	0.00666096	0.0071218			0.0718351				0.0674819			0.106084			0.0460104	-0.013453	0.248747	0.0317105			0.00187014	-0.0665462	0.0257674			-0.0412835
OLLL	-0.0207352					0.0281708	0.0406311		-0.0226936	-0.0176277			0.029064		-0.0303057			-0.011362		0.143202	-0.0291064	0.131354	0.0355068		-0.0539011		0.0446856	-0.0880022	0.0613896	0.101182	0.0480376	0.00212059	0.033949	0.00136411	0.0330726	-0.00644478	-0.0278815	0.0514241	0.0114669						0.175142	-0.00899219			0.0577685
OLLR	0.0185792		0.0259003			0.0719917		-0.103119	0.0610262					0.108993	-0.0232706	0.0801451	-0.0440274	0.00120124	0.00706551	-0.0469442	-0.0113712		0.0260227		-0.035822		-0.001009	-0.0492139	0.0614705		-0.0188763	0.131956	0.057973		0.0420382	-0.0224031		0.0574339	-0.00607486				-0.0246913	-0.0869952	0.0273946	0.00440921		-0.0101805	0.00561559
OLQDR				-0.121733		0.174179		0.0141188	-0.0194024	-0.105044	0.0409353	0.0229997	-0.0156934		-0.0221007	0.0526861	-0.0328202	0.0775578		0.0437332	0.0366298		0.0657854		-0.121818	-0.0238637	-0.0755939	0.0172352	0.015819	0.0512513	-0.0702126	0.119678	0.0503734	0.00876367		0.149993	0.00401818	0.0145711	-0.00393398				0.116834	-0.0244952	0.200224	0.0411498	0.0978976		0.0935861
OLQVL	-0.0151757		-0.00210547	0.0241913		0.213277		-0.0377613	-0.00268917	-0.0189513			-0.0957379		0.0289929	0.00498813		0.00378474	0.0122968				0.0498851		-0.11659		0.0968299	-0.0404799		0.131323	-0.0397108	-0.0882478	0.0333077	0.257197			0.0850871	0.0751954	0.0289932			-0.0139466		0.0576146	0.251942	0.0564636		-0.00806609	0.0448409
RIAL	-0.0334278		0.0130037			0.0822122			0.0875944	0.140626			-0.126569			0.0203337			-0.0239405	-0.000301803	-0.0439347		-0.0204508		0.0564108			-0.0254391	-0.00775947	0.159746	0.0222719		0.0876422	0.0792828	-0.0252281	-0.0931726	-0.000566474	0.122856							0.0866029	0.0425512		0.000147794	0.0567754
RIAR				0.0246835				0.0588332	0.166472	-0.0157893		-0.00373548			-0.00270015						0.461457		-0.0392301		-0.0501572	-0.0379457		-0.0692611		-0.0163336	0.0188469					0.466998		0.104384							0.0161854	-0.0586483	-0.0317345		0.0694836
RICL	-0.0257978		0.0264306		-0.0416678	-0.0354931								0.0314431	-0.0271163	0.0787598	0.012955		-0.00872436				0.117962		-0.0170829		0.0331365				0.000275349	-0.0236225	-0.0355959						-0.0169428			0.437202		0.0169542	-0.0535543	0.0269056		-0.0402274	-0.0429071
RID	-0.0144708	-0.0638512				0.189142	-0.0149167	-0.0351663		-0.0649599			0.0605294		0.0575732			-0.0321794			0.025307	0.412624	-0.000528711		-0.0981024	0.00198785		0.0340862	-0.000118133	0.087969	0.00852858	-0.00264067	-0.00707395	0.0114976		0.301824	0.0410743			0.0970093	0.0970869	-0.164585		0.231681	0.0623346	0.0485639	-0.04181		-0.0607404
RIH		0.0265657											-0.0964526				0.00661056	0.00115332					0.0214191							0.224708										0.0568285	0.12856			0.0659146	-0.109751				-0.217227
RIML	0.196394		-0.0186865		0.0866056	-0.0988302				0.0350125			0.0366824	0.0133165	0.00281047	-0.00878108	0.00692583		0.00631923				0.0258666	-0.0463176	-0.00664972					0.142023	0.0652611		0.176888	0.0269575			0.0146476		-0.0260408			0.54764		0.0483674	-0.0942703	0.0667579		0.0120941	0.00281602
RIMR	0.00516536		0.0269355	0.0335347		0.019002		0.0191849		-0.0104027	-0.0197169	0.478689	-0.00427213		0.00571749	-0.0155591	0.0253829	0.0588518	-0.0299316	0.033932			0.0542349		-0.0227135				0.0962597	0.158773	-0.00703903	-0.0254621	0.0647159	-0.0193633		-0.0142168	0.0248009	0.0516701	-0.0597463			0.443904	0.53568	-0.041936		-0.0161697		-0.0146948	-0.0031784
RIPR		0.0229196				0.0966239							0.0349968										-0.0470703													-0.0342228					0.202136
RIVL	0.00924525		-0.0121097	-0.0344874		0.0228676	0.00416883	-0.0246602		0.0257967	-0.029245	-0.00463129	-0.0411828		0.170539	-0.000642679	-0.030582	-0.0270531	-0.00259444	0.064323	0.0413018	0.110683	0.0278439		-0.0207348	0.0103774	0.100868	0.286351	0.22433	-0.0163167	0.0279638	-0.00533912	0.0198143	0.010609	-0.0595487	0.0268564	-0.012635		0.13503			0.388806		-0.0307829		0.0316941	0.0270082	-0.029615	0.0259862
RIVR	0.0517226		0.00472631		-0.0650461	0.0830092	-0.00452391	0.00647737	0.139391	0.0275385			0.00823174		0.106767	0.0401773	0.108301	0.0222598	0.0272477	0.0705227	-0.00385175	-0.00578557	0.0147921	-0.00204532	0.0375836	0.0637766	0.136678	0.0626154	0.341541	0.0153449	-0.0192931	0.0926151	-0.0108837	-0.0100852	-0.0128887	0.0241299	-0.00500691	0.00364499	-0.0562962				-0.0744113	-0.0547222	-0.0800247	0.0148153	0.0155524	-0.0387102	-0.021044
RMDDL	-0.00476323		0.0100458		0.0055409		0.00514628	0.0407657	0.0527537					-0.152282	-0.0289792	0.0590846	0.203387	0.157604	-0.00872543	-0.0363621	-0.0486029	-0.00597079	0.0334195	-0.0100796	0.0673871	0.0324874		-0.00565859	0.0592384	0.125642	-0.0870706	0.0486996	-0.00929406			0.00706253		0.0147641	0.0176042			-0.0498822	0.0386631	0.0618359	-0.02251	0.00523618	-0.218535	-0.0492267	-0.0260543
RMDDR	0.0302339		0.00373988			0.0498963	0.103304	0.093313	-0.00310743	0.057499			0.0477449		0.0357319	-0.0174587	-0.000900742	0.322835	-0.000753392	0.198544	0.0917536	-0.037152	-0.0112908		0.0030898	-0.00670373		-0.0202823	0.151437	0.121847	-0.00686431	0.255191	0.0536019	-0.0587076		-0.0494939	0.094657	-0.0999631	0.09616			-0.212919	-0.0249927	0.0237788	0.0655813	0.00609913	-0.212265	-0.0741127	-0.030501
RMDL	0.0169511	-0.0117406	0.0136965		0.0911664	0.182302	0.0927569	-0.0135404		0.0556756			-0.0411515	0.0776989	-0.00770672	0.07688	0.296807	0.121493	0.031419	0.0649091	-0.0696397	-0.0395753	-0.0185797	0.203583	0.107447				-0.0309485	0.0180357	0.048998	-0.0437756	-0.0426933	0.06753	0.0291892	0.096153	-0.0542493	0.035689	-0.00367764	0.150329	0.00663647		-0.0206831	-0.142117	-0.00601528	-0.00563174		-0.0206936	-0.161298
RMDR	0.0232616	0.0266375	-0.00475342	-0.042489	-0.0305279	-0.0134213		0.0567009	0.0568564	0.0185598	-0.0263288	0.179034	-0.161326	-0.0361916	0.0294817	0.0307642	-0.0740146	0.099904	-0.0167543	0.0147578	-0.00346099		0.0232734	0.150368	0.310775	-0.0264432	-0.0495455	-0.00538642	-0.0575907	0.073419	-0.0387947	-0.0900014	0.0129389	-0.0470491	-0.000238595	0.0469968	0.0496457	0.0366233	-0.023659	-0.206525	0.247214		-0.0793363	-0.0109601	0.000145807	-0.0413217	0.0406675	0.00100893	0.0583581
RMDVL	0.010105	-0.0414281	-0.0138799			0.179206	-0.0118603	0.0497393	-0.00848846	0.0915736			0.00656427		-0.0382723	-0.0248496	-0.0201187	0.00234841	0.0151416	-0.00606638	0.0446552	-0.0535898	0.0232916		0.00240846		0.0608014	-0.0152866	0.0439069	0.0612442	0.0122877	0.0826717	0.0326362	0.0303952		0.031445	-0.0567321	0.025406	-0.0811728		0.171894	0.153705	0.00725985	-0.0193871	0.0577574	0.0197909		-0.0248121	-0.00406525
RMDVR	0.00464761			-0.019974	0.292335	-0.114711	-0.00715273	0.0665979	0.0621015	-0.000162785	-0.00423025	-0.00348688	-0.0733184	-0.0304961	0.0124505	0.0577226	-0.000916368	0.111778		0.0154085	0.0736061	-0.0374031	-0.000740719	0.0206914	0.0496718	-0.0608397	0.0347947	-0.0158067	0.0314931	0.0201766	-0.0150867	-0.0285383	-0.0210468	0.0179729	-0.0380058	0.0471167	0.0200742	0.168435	0.0808673			0.193922	0.0493119	0.00161048	-0.00107698	0.0292054	0.0257948	-0.0249548	0.0144792
RMEL	-0.0535193	-0.0179119	0.0283407	0.0138043	0.000154814	-0.0261874	0.0467367	0.092807	-0.0077536	0.00159786	0.169561	0.0398378	0.210994	0.0819481	-0.000687844	0.0552946	0.264762	0.0446068	0.080856	-0.00389698	0.0200401	0.00264628	0.0321666	-0.0630175	-0.0198749	0.0372845		0.00810727	0.0360029	0.0418166	0.0957934	0.0253274	-0.00841589	0.0284855		0.0123031	0.127214	0.157393	0.0322325	8.22295e-05	0.132766	0.0228697	0.00945018	0.014503	0.0350585	0.259771	-0.047361	-0.0713599	0.0288772
RMER	0.0674375	-0.022738	0.0160582	0.00896834	0.00843814	-0.100828	0.0350967	0.086094	0.0537424	0.0301958	0.234738	0.121407	0.123761	-0.0591432	-0.0294554	0.00445128	0.122407	-0.00988048	-0.00611636	0.0783226	0.0591931	0.0922727	0.0262572	-0.0404083	0.0658193		0.00363489	0.109949	0.0714453	0.0984389	0.102044	-0.0947937	0.0184068	0.0761196	-0.0436474	0.111126	0.0362347	0.253348	0.0577786	-0.138357	0.071148	0.00139833	-0.0322854	0.212123	-0.000188253	0.0320356	0.0393864	-0.0255382	0.0141335
SAADL															-0.0709474		-0.0124079	0.108869					-0.0133074				0.00240919			0.0959662	0.0306605	-0.00506348	-0.0166566						-0.00856283										0.00583173
SAADR	-0.022699				-0.0724699		0.185825	0.0396008						0.057104	-0.0121159		0.107092				0.00971443	-0.0212368	-0.00460581	0.120144	-0.000671295	-0.0463394		0.0345888	0.0562712			-0.028877				0.0208381			0.0468248						0.0287047		-0.0449978
SAAVR	0.00327816		-0.00283673		0.110818		0.00839343	0.00687717	0.000471935					0.104548	0.0146681	0.014823	0.0426318	0.114244	-0.00761431	0.134283		-0.0858149	-0.00654834	0.126096	0.0300024			0.0562255			-0.0346442	0.0771476	-0.0228558			0.0762797		0.000772564	0.0715877			0.0323878	0.00949001	-0.0357746	0.00679839	0.0507091		-0.0468604	-0.0357064
SAAVL		-0.0375036							0.155112				-0.289432		0.0142759			0.109082					-0.00974702		0.242859		-0.0425402	-0.0417854			0.0477209	0.00942033	0.0281047			-0.117603		0.126467	0.0277912	-0.147933	0.0330824				0.0571583	0.0228627			0.0362611
SIBVL						0.0324352				0.141753			0.0227906																	-0.00208885	0.020252		0.00471623	0.0426722			0.0421935									0.0156718
SMBDR						0.0120957				0.250748			0.0514259																	-0.00111821	0.215486		0.0670796	0.00323175			-0.0323245									-0.0350299
SMBVL						0.0685244				0.18511			0.0381132														0.118733			-0.0787232	-0.0184999	0.034719	0.0270345	0.0246535			0.0226765									0.0644903
SMDDR	0.0551865				-0.0187245	-0.00131935		-0.0174107						-0.0115916	0.0243532	0.0288707	0.0403605	0.119341		0.276828			-0.0267642	-0.00278372	0.0970838				0.506618	0.143495		0.470409	0.107661	-0.0562794		-0.0279271	0.167548	-0.0355244	0.0044022			0.191268	-0.0302243	0.0554444	0.051307
SMDVL	-0.0347302	0.0217784	-0.0454378		0.0888397								0.101305	0.0313145	-0.0480541	0.0613468	0.112998	0.00634098	0.0857383				-0.0381347	0.129755	0.123426		0.0954015				0.0119653	0.104278	0.0197327						0.01215	0.0698885	0.105557			0.0291381	-0.00548002	0.126283		0.0208509	-0.00904061
SMDVR	0.00173662	0.0543933			0.556871	0.0765758		0.0733679					-0.101342	-0.0416583	0.0364219	0.0523278	0.163725	0.0406499		-0.0416414	0.135901		0.0168024	0.309521	0.0356909	-0.0452396	0.0790527		0.014951		0.0270311	0.122782	0.045949		0.0284156	0.195076		0.0353248	0.0168023	-0.0276568	0.0378016		0.00972015	0.0282398	0.00657653	-0.0344618	-0.0426699		0.0282881
URAVL							-0.00551541	0.142244	-0.00891117							0.00508246	-0.141567	-0.0223813		-0.047274		0.0913533	-0.058615		0.0146316			-0.0411866	0.0741535		-0.036195	-0.0165885				-0.0600667		0.0961935	0.096915			0.0149277	0.0572748	-0.0298492	0.131114	-0.0247975			-0.0119867
URBL		-0.0674034		-0.0390471		0.137808		0.00810215		-0.0289167	-0.0485729	-0.0349755	0.0854423		-0.0119842					-0.0691671	-0.00856547		-0.0369222						0.226351	0.016269	0.0114401	-0.0131172	-0.00116371	0.00730836	-0.0291734	-0.0413567	-0.0577221			-0.0438387	0.168372			0.0129267	0.00137589	0.00200437			-0.0271039
URXL	0.0232981	-0.0346499	0.00900054	-0.0568353		0.0571265	-0.00109189	0.0375957	0.0316934	0.022329		0.0192943	-0.00588871		-0.0279502	0.0166555		0.018824	0.0137751			-0.112609	0.00275755		0.0370144		0.118144	-0.0386766	-0.0340504	-0.0554734	0.0731384	0.104925	0.0164875	0.0158163		1.54408	0.034259	-0.0323161	0.0391784			-0.0409364	0.0311728	0.0119297	-0.0164401	0.0274235		-0.0165149	-0.00806948
URXR				-0.0432398		0.0131737	-0.00658882	0.0651679			-0.023484	-0.0829741			0.00819599	0.0929909	0.0826738	0.108779		0.0994411		0.00864725	0.0474067					-0.064087	0.000268622	-0.246131	0.00925715	0.0605298	0.0622142			1.11288		-0.0107165	0.0186826				-0.0551319	-0.0444865
URYDR		-0.0134503				0.133908			-0.0562989	-0.207408			0.0513533		-0.0604414		-0.0421296	-0.0314137			-5.3266e-05		0.0179159		-0.126461	-0.0392356	0.126287	-0.111353		0.128867	-0.0456092	-0.0339453	0.0700383	0.038016		0.216775	0.0934025	0.038038	0.0169736	-0.0525911	0.0429357			-0.0480326	0.0327308	0.00768441	0.114617		0.0682818
URYVL	-0.01834		0.00497439		-0.0082213	0.00958433		0.173921	-0.029809	0.148401			0.0630517	0.112436	-0.0661955	0.00595393	0.108268	0.000891466	-0.00904191		0.314192		0.0410632	-0.00727274	-0.087862			0.0724106		0.0155559	-0.0158478	-0.0113346	0.0111867	-0.020615		0.041633	-0.131907	0.110172	-0.0184445						-0.0686728	0.0186867	-0.0717133	0.00666155	0.226961
VA1	-0.00306877				-0.027914			-0.0281141						0.0469773	-0.0396365		-0.000936005	-0.0458379					-0.0394463	-0.081839	0.0228775		-0.0183784				0.0134024	0.0325522	0.0287918			-0.031864			0.0313789			0.147877		0.0245226	0.0180125		-0.131441		0.056974
VB1	-0.00421276		0.0144742	-0.00576806		0.0800473	0.201365	-0.0093994		0.00275083	0.236197	-0.0169027	-0.00509748		-0.0308083	0.00874119	0.0278016	0.0317094	-0.0084313	0.0237722	0.0747468	0.0285771	0.00963655		0.0145999	0.0305839	-0.0480302	-0.0114475	0.017472	-0.00840819	0.0246432	0.0308137	0.0248809	-0.00146441		-0.031714	-0.0278979	-0.0250464	-0.00813363			0.089599	0.00381392	0.00946958		-0.00615218	0.0243638		0.0212316
VB2	-0.0298924	0.0232428	0.0592905			0.0346112	-0.0276373	-0.0170479		0.0585498			0.0178767			0.0136936		-0.0140357	-0.00463817	0.114539	0.00293971		0.0379805		0.0301073	0.0188442	-0.0465545		0.0357247	0.0488824	0.0161451		-0.0117512	-0.0219521	-0.0726895	0.0558495	0.00348437		0.0193788	0.219763	0.311541			-0.0305927	0.0203542	0.000776725	0.00187768	-0.0356132	0.0237115
ADFL						0.0268018				-0.0531459			-0.0284345		0.0554026			0.0842727									-0.0217407			0.135196	0.112208	0.402692	-0.00902098	-0.0396154			0.0125249		-0.26865							-0.0169723			-0.0221864
ADLL	0.00563602	0.00391535				-0.141202	0.165707	0.0498912	0.0150134				-0.0158622		0.0236727	0.0782783	-0.0158517	0.2044		0.0489167			0.148205		-0.0240497			0.0447257			-0.0613777	0.364465				0.218938		-0.0680939	-0.127641	0.0915401	0.10156		-0.0275224	0.0829455	-0.0327318	0.0197371			-0.0126095
AINL	-0.00220971						-0.0399393								0.062093			0.0276923				0.679981	-0.030347		0.0437974		0.0780845	-0.0309303	0.0299385		0.114934	0.00135072	0.0468738						0.00520053			0.0539622		0.109187					0.0130659
AIYL	-0.00669754		-0.0149982					0.00318091								0.0223326	0.0163648	0.43387	-0.00833037	0.922149					-0.0595169				-0.0594483		-0.0090786	0.155938	0.0248913			-0.118781		-0.0444212	-0.0040975				0.0260912	-0.0338893		0.0131608		-0.0185075	-0.0104297
AIYR	-0.0947683						0.109816	0.085551							0.0351657	-0.0406928	0.0223871	0.297929		0.0315183		-0.0277345	-0.0350399		0.0455938			0.00160935	0.0278209			0.0757291				-0.097305		-0.0264539	-0.068202				-0.00377721	-0.0348155
ALA						0.042751		0.0122711																	-0.0574615	-0.00679707										1.12587											0.0334032
AS1		-0.0101614				0.281399				-0.0262137			0.0124167					0.0480481		-0.0122911	-0.218454		-0.037541						0.28885	0.137956	0.0154791		0.0404941	0.0153122		-0.195918	0.0395272			0.396756	0.629243	-0.0111671		-0.03076	-0.018532	-0.21484			0.0421599
ASEL							0.247929		-0.0251932				0.163623					0.108649				0.279742	0.0480887		0.172302			0.763398	0.151626		0.544469							-0.0692426		0.0596958	0.0759551			0.0582386	0.00683857	0.036035			-0.095052
ASER		0.0243109					0.135297						-0.032862					0.0155531				0.0568858	0.0610643									0.111409								-0.0526895	-0.0408445			-0.303159	-0.0890205				-0.0617685
ASIL	0.0203673								-0.0647811														-0.0200603		0.000948128			0.140024			-0.142298															0.0886876			-0.0219813
ASJL
ASJR	0.161161													-0.00904927	0.0305888		-0.010727						-0.0180994	-0.0855828	0.0772163														-0.00628153						-0.158842
ASKL	0.00674427				-0.0133991		-0.0140379	0.0195711						-0.0816989	0.0163729	0.073502	0.135362	0.361113		0.0791495		-0.0512527	-0.0697182	0.110018	-0.0692802			-0.0747487	-0.02676			0.0680009				0.553755		0.0164108	0.0536409			0.0123053	0.0203457	-0.0139387	0.000177505
ASKR		-0.0632234		-0.0454473				-0.0209946		-0.0194741	-0.0586438		0.0370091		-0.0238967	0.0593643	0.302523	-0.0769087		-0.2266			0.0547484		-0.0497141	-0.254418			-0.295297			0.179229				0.198431		-0.0338283	-0.315517	-0.130178	0.0424557		0.00995842	-0.0203116			-0.0830158
AUAL	0.052709		-0.00605708			0.0972569									-0.0206966	0.00752219		-0.00647241	-0.0673642	-0.0169185	0.0412721		0.00388091		-0.0354542		0.11406		0.000907626		-0.00534443	0.12896	0.111355		0.0122635	-0.00541015			-0.00332621							-0.0752549		-0.0230516	0.000347952
AVAL	-0.0206284						0.157858	-0.0193806							-0.0390509			0.0492724	0.00835557		0.183115	-0.261519	-0.0521369		0.146072	-0.0297262		0.301854	0.0788009			-0.0644804				0.3152			0.0891611								0.129613
AVBL
AVHR	0.021721		-0.0103681		-0.0320601			0.071418						0.0197671	-0.0381098	0.0999535	-0.00902842	0.0100975	0.00516284				0.0184704	-0.04292	-0.0167354						-0.0604022	0.193087	0.0587507			-0.021573		-0.0236282	-0.0197282			0.307911	-0.0382969	-0.0709271	-0.0431389	0.0779676		-0.0534895	-0.00750923
AVKR	0.0348854						-0.0319656	0.014347							-0.0213566						0.223466	0.0188245	-0.116212		0.0136902	0.798242		0.00715898	0.0426896			-0.000591759				-0.000835542											0.022796
AWAL	-0.0120734	-0.0783409					0.382267						0.0496259		0.19168			0.0258115				0.126687	0.0216992		-0.147799			0.183566	0.224023			0.193846								-0.140986	0.0765879			0.05884	-0.0395566				0.0216274
AWAR				-0.054855				-0.0203495		0.0826304	0.117089	0.295533			-0.0543155								0.0231158									-0.00573021										0.0129247		-0.0822383
AWCR	-0.0322246	0.0439602			-0.0262919					0.0791036			0.142479	0.0401332	0.0109285		0.565945	0.0116733					0.0649	0.0324543	0.440519					0.105491	0.00318431		0.205316						0.041302	-0.0627052	-0.0360226			0.0240874	0.0113953	-0.0513951			0.0373587
DA1		0.0282908				0.128592	0.0093597			-0.0104034			0.0630087	0.167524	-0.0412849		-0.00861743	0.0513207		0.0271805	-0.0785653	0.00420406	0.050223	0.0139749				-0.00381305	0.199815	0.0771506	0.0309918	0.0217711	-0.00083203	-0.000593929	0.028846	-0.147561	0.00629166		0.24954	0.258654	0.22491			0.0961445	-4.51909e-05	-0.00966259			0.0444789
DD1	0.0181765					0.102277				-0.0773153			0.0231789	0.0232506	0.0337619		0.0540457			-0.016955	-0.1505		0.209338	0.02878					-0.0398628	-0.0693002	-0.0127732		-0.00587414	0.0650594	0.0373187	-0.575036	0.00359166		0.013352					0.0218611		-0.123604
I1R	0.0298459	0.0092063			-0.0200171	-0.0137152	0.042241	0.0444079					-0.0254106	-0.0156313	-0.00424525	-0.042117	0.020933	-0.0349846		-0.00861035	-0.00653669	0.0567737	0.0570896	0.0829549	0.0324947	-0.0415398	-0.0202005	0.208627	0.00621423	0.0571681	0.361339	0.0281275	-0.0605616		0.0411372	-0.0205694		0.0455873	-0.00981459	0.0112212	0.0097098	-0.051242	-0.00954072	0.0522951	-0.0796626	-0.0256173	-0.0192028		-0.0356492
12R	-0.00613997			-0.0978808	-0.0386001	0.0489702		-0.0223529	-0.0069667	-0.0242319	-0.0246604		0.0792895	-0.0569559	0.0362996	0.00467234	0.086892	-0.00610912		-0.0564042	-0.0211992		-0.0173822	0.0164517	-0.0282649	-0.0254404		0.0628756	-0.0874413	0.0479855	0.00528935	0.364068	0.0130396	-0.0462052	-0.0188026	0.00684239	0.0463163	-0.00246406	0.0170341	0.0417205		0.0128402	-0.00860349	-0.000189079	-0.0362187	0.040127	-0.0341183		-0.0196538
IL1L																	-0.0209025	0.0202867					-0.054696							0.0627317		0.199756
M5						-0.0507895																	0.0989382							-0.0378094			0.0525229			0.125986						0.583599		0.0858631		-0.0932457
MCR		0.116713				0.465625	0.00447793		0.0497445				-0.0590295					0.0548892				0.0644737	-0.00932671		-0.0237325		0.0206523	0.119827										-0.0216909		-0.134633	-0.103594				0.03127	-0.0689025			0.0132032
OLQDL	0.00544511		0.0104211	-0.00644849			-5.52564	-0.0294404	0.0134939	-0.034619	0.034236	-0.0108079			-0.0125462	-0.0128024		0.0160156	0.00718404			-0.367655	0.0322094		-0.150441		0.10607	0.034994	-0.122802		-0.0245494	0.0928897	0.100476					0.0180623	0.0253962			-0.0420311		-0.0240909	0.17367	-0.0528417		-0.00243943	0.0362101
OLQVR	-0.0757309		-0.023316	0.00426477		0.0134611		-0.016624		-0.0909201	0.0414843	-0.0401523			-0.00623655	-0.0504074			-0.0706599	-0.0425506	-0.0127078		0.0849877		0.0117294				0.0347148		-0.00312529	0.0328451	-0.0824513		-0.0531319	-0.262193								-0.0122921		0.0348806		-0.0511182	0.0423355
RIBL															0.0725161			0.114201									0.193152				0.174291								0.0915279										-0.0164977
RIBR																																										-0.0787782		0.106057
RICR						0.0216616									-0.0411054					-0.0558281	0.00702188		0.08942		0.0935719				0.301151						-0.0072134	0.0110676
RIFL								-0.00857083																												-0.0879712											-0.147068
RIFR		0.0249119						-0.0342916					0.176535					-0.0943982					0.0758743		-0.0123408											-0.274193				-0.0447149	0.11767			0.0115442	0.0660724				-0.0619217
RIGL	-0.01735				-0.119465			0.0315108						0.165977	0.0385129	-0.034569	0.0267887	0.0167344		0.111598			-0.191942	-0.00637986	-0.107205		0.00251712				-0.0161582	0.0211332	-0.0112485			0.0144417		0.0915828	0.0123678				-0.0398766	-0.0792918	-0.00403491	-0.00457244			-0.0642359
RIGR	0.0101019				0.0360929		-0.0406608	0.00308904						0.217665	0.110902	-0.0372134	0.0357658	0.0694473		0.103268		0.00409253	0.0479343	0.025713	0.0374331	-0.0270217			-0.0256549	0.416543		0.0147438				0.0155832		-0.0029021	0.0542181			0.0871327	-0.00920473	0.00784393	-0.0073051		0.109752
RIR								0.0242818								0.00872825	0.00544654	0.201549		0.136796									0.205413			0.304588				0.0553914		-0.091025	0.202085				0.0120074	0.00362022
RMED		-0.0804079						-0.0179754					0.066665				0.404067	-0.0573432					-0.0781237									0.172211				-0.0389712		-0.0197207		0.022845	0.12196		-0.0534503	-0.141958	0.0144426				-0.0857088
RMEV		0.0172142		-0.05526		0.212287		-0.291833		-0.0982429	0.0703647	0.0743658	0.20378		-0.106538			-0.038564					0.0831572							-0.0398831	0.347675	-0.0939705	0.0651625	-0.0405904			0.00494045			-0.018821	0.0393306			-0.0129913	0.0556571	0.363644			0.0971814
RMFR										-0.00217501																				-0.0572358	0.197543		0.397759	0.0843274			0.036101									-0.134002
SABD	0.00316633				-0.0391097	0.0749984				-0.0141264			0.0181892	0.114418	0.0120662		0.205146	0.0412975		0.0865612	-0.0290704		0.00969308	0.135747	-0.0403016		-0.0050921		-0.0302219	0.0985296	0.00405699	0.154647	0.00678602	-0.00270905	0.0235304	0.014003	0.0299339		0.0423035						0.0193062	-0.067972			-0.00934249
SABVL	0.00381973		0.038889													0.000541963			-0.00756255						-0.00990546						0.00226273		0.0180264													0.0193292		-0.0796317	-0.00660276
SABVR						0.0550667				-0.0216879			-0.01223																	-0.0337292	-0.0232006		-0.00201682	-0.0203634			-0.0261298									0.00519453
SMBDL						0.0264014				0.109738			-0.0063018																	-0.037446	-0.00895245		0.0535837	0.057788			0.00352379									-0.00822768
SMBVR								0.0348508								0.0608783	0.0364399	0.0883005		0.0407902									0.245783			-0.123001				-0.129808		0.135545	0.0224938				-0.0372277	0.0177099
SMDDL	-0.0275418		0.0183842						0.138883							0.0403454			-0.0211328						-0.000241139			-0.0238377			-0.0476448		-0.00490576					-0.080405								0.042688		-0.00214018	0.0298019
URADL	0.0378132			-0.0191848		0.0116284	-0.0228317	-0.0231959		0.0125228			0.0733315		0.0263146							0.141561	0.0353025				0.0328468	-0.0444978	0.061317	0.0408668	-0.0541661	0.0471109	0.0563211	-0.00509815												0.0554907			-0.0654239
URADR				-0.0545138			-0.0478517	0.0185895	-0.00654761	-0.0535577	0.0996159	0.011774			0.0126075			-0.0200015				-0.0368232	0.0121173		-0.026871		0.00665358	-0.00191073	0.0274704		0.00608256	0.0382575	-0.0752926					-0.00262301	-0.0622416			0.0250443		0.0190175	-0.014809	-0.00690742			0.0423129
URAVR							-0.02384		0.0278618						-0.0197316							0.0126845	-0.00152441		0.114027		-0.00208975	-0.00938166	-0.00602825		0.0483041	0.0172695	-0.00286479					0.0839734							0.0280004	0.00935812			-0.019738
URBR						0.0328612				-0.0147274			-0.064791																	0.0872875	-0.0207152		-0.0166435	0.0175811			0.124293									0.0714927
URYDL		0.00894366						0.210045					0.0638547				0.223031	0.13952					-0.00816742		-0.15892			-0.00304846				-0.00841315				-0.0446018		0.01825		-0.0380006	0.160207		0.0249597	0.00558343	-0.00897256				0.147489
URYVR	0.00512379					-0.0250514	0.199249								0.0240882		-0.0103797	0.0306906		-0.017202	0.0337021	0.496374	0.0511786		0.0523503		0.0235074	0.0126566	0.0257391	0.114806	0.222741	0.0613045	-0.0281674		-0.0873189	-0.0711222			0.0542692							0.0508982			-0.00255636
VD2		-0.012397											0.158325					-0.0385521					0.307654																		0.249309								0.00744646
[truncated: 60 more columns]

## Sheet: EDFig7a, qvalues
	ADAL	ADAR	ADEL	ADER	ADFR	ADLR	AFDL	AFDR	AIBL	AIML	AIMR	AIZL	AIZR	AQR	ASGL	ASGR	ASHL	ASHR	ASIR	AUAR	AVAR	AVDL	AVDR	AVEL	AVER	AVG	AVHL	AVJL	AVJR	AVKL	AWBL	AWBR	AWCL	BAGL	ABAGR	CEPDL	CEPDR	CEPVL	CEPVR	DB1	DB2	FLPL	FLPR	I1L	I2L	I3	I4	I6	IL1DL
ADAL	0.0302444		0.0762914		0.15854	0.690204	0.556612			0.714229			0.675044	0.294502	0.631239	0.722772	0.314951	0.749929	0.579681			0.0113152	0.639031	0.39648	0.646679		0.571505	0.579369	0.75428	0.725806	0.718614	0.709288	0.560695	0.207966			0.294167		0.453993		0.492879				0.101868	0.419834		0.744188	0.735733
ADAR	0.748716	0.200201			0.659176		0.746897	0.548943						0.602885	0.724075	0.697245	0.69001	0.7299		0.714331	0.153879	0.0870998	0.663849	0.730438	0.404029	0.327656		0.690204	0.531871	0.647157	0.687971	0.391279	0.670421			0.564919		0.694601	0.723061	0.747168	0.358507		0.722166	0.761269	0.504746	0.633622	0.108493		0.212804
ADEL			0.00481371			0.714104				0.631029			0.451274				0.755437	0.728823					0.707815				0.714331			0.761718	0.203476	0.513355	0.723041	0.630813			0.560695									0.714331
ADER	0.752194		0.748716	0.495751				0.482353			0.313042	0.644428			0.448924	0.744188	0.6898	0.7299	0.738996	0.75428	0.0677872		0.707367		0.743493	0.298521			0.157429	0.701054	0.687732	0.725051	0.720522			0.548943		0.709612	0.725275				0.548943	0.687247		0.703569	0.0179949	0.752116	0.748716
ADFR					0.173003									0.48005	0.520538		0.686348							0.203476															0.514815
ADLR				0.681567		0.00150851	0.466129	0.668873		0.400095	0.700165		0.609606		0.447458					0.686462			0.618072					0.603002	0.67639	0.587102	0.27098	0.0693166	0.528346	0.331422		0.0886981	0.69366							0.750273		0.660847
AFDL	0.738361		0.753743	0.646326			0.0256297		0.26633	0.737287	0.291115	0.725806			0.666619	0.758818			0.761269			0.335366	0.707815		0.0584166			0.666619	0.456302		0.7299	0.592586	0.716843					0.762109						0.0330227	0.614234	0.450728		0.716087	0.525874
AFDR		0.721423		0.687618	0.070724			1.35485e-05		0.605888	0.720786	0.314545	0.212804	0.51574	0.284516	0.566217	0.522822	0.756462		0.750988	0.0578968		0.687204	0.298952	0.726802	0.313276			0.748704			0.728823				0.147543		0.717302	0.644428	0.402484	0.658987		0.256093	0.199479	0.237654		0.291115		0.551582
AIBL		0.475336				0.689924			6.99468e-08	0.298909			0.629481					0.373128					0.526011		0.00514451			0.268851		0.553785	0.362275		0.365637	0.416035			0.58842	0.118343		0.482353	0.548894			0.276431	0.230092	0.639255			0.724155
AIML	0.757394	0.46511	0.726802	0.590747		0.554688		0.6651		5.68291e-07			0.158551		0.642043	0.644428		0.594125	0.739153				0.27569		0.749929					0.457076	0.659033	0.751248	0.599931	0.389898			0.574912				0.703161			0.742129	0.737287	0.253194		0.653096	0.753308
AIMR	0.052336	0.469362	0.741635	0.683481	0.697784	0.0734733	0.188629	0.751422		0.109743	0.0753671	0.707305	0.341889	0.483812	0.388424	0.633507			0.72015	0.659033	0.243005	0.714104	0.705364	0.746548	0.631711			0.697769	0.650426		0.748716	0.726814	0.757582		0.501685	0.261306			0.646326		0.703295			0.704067	0.425188	0.538641		0.762109	0.538641
AIZL	0.618107			0.694622	0.675375	0.496945	0.230271	0.622087		0.546068	0.693864	0.0525349	0.299442	0.0399641	0.248641		0.25116					0.0580189	0.487669	0.750753	0.158731			0.525681	0.748716	0.352292	0.405549	0.604125	0.725051	0.30956			0.356737		0.608727					0.640187	0.557621	0.752142
AIZR	0.761718	0.678863	0.690149			0.387064				0.100522			5.95949e-05	0.594084		0.748547	0.642043	0.721279	0.744188	0.48583	0.714818		0.748716		0.752194				0.602885	7.45485e-07	0.752116		0.744188	0.61142	0.668167	0.246659	0.0952494		0.305549	0.703569	0.631239	0.0356765		0.392713	0.573921	0.725983		0.588078	0.714331
AQR	0.746472				0.378166	0.322191	0.67431	0.701657						0.0152637	0.635918	0.758818	0.344557	0.672959		0.603629	0.212804	0.0777872	0.726814	0.72547	0.52789	0.587102			0.536944	0.751165	0.758818	0.750293	0.644428		0.752194	0.725806		0.753298	0.118703			0.313674	0.634206	0.677984	0.744188	0.484577	0.130353
ASGL	0.714331			0.752194	0.714331	0.125235	0.0611645	0.722166	0.75428	0.60514	0.748716	0.648085	0.520078	0.678331	1.1111e-08		0.309622	0.0881711				0.45571	0.450728	0.583775	0.747867		0.0468018	0.688231	0.375633	0.58842	0.21426	0.26633	0.309724	0.288312			0.638853	0.128534	0.714331					0.687971	0.373128	0.751248			0.665472
ASGR	0.667344		0.629816			0.245445		0.182561							0.201551	4.33818e-05	0.570072	0.58842	0.736492	0.190432	0.274802	0.752987	0.233828	0.762109	0.254324	0.593573		0.313674	0.699351		0.477923	0.200201	0.728823		0.321797	0.728823		0.67805	0.417087				0.667824	0.763199	0.714331	0.580171	0.15121	0.58842	0.748409
ASHL	0.447106		0.763097		0.489845		0.73158	0.571177		0.703907				0.0369499	0.380968	0.753078	4.18459e-08	0.514991	0.608727			0.322334	0.54802	0.082651	0.538641		0.444257	0.452435	0.581424	0.75428	0.694559	0.559976	0.686462			0.00864428		0.125031	0.446184			0.283008	0.139063	0.558217	0.314909	0.755158		0.685677	0.720522
ASHR	0.520078	0.746548	0.705571		0.240969	0.532621		0.0118376					0.724643	0.046974	0.699193	0.687618	0.68037	1.42996e-10	0.60925	0.119916	0.439255		0.744486	0.452632	0.756051		0.409395		0.692008	0.0931772	0.0966601	4.82799e-05	0.00180324		0.202878	0.0070348		0.588274	0.450728	0.356322	0.73938	0.0777872	0.314951	0.752156	0.54314	0.684981		0.65917	0.287105
ASIR	0.703459	0.273725	0.743328	0.568726				0.677497		0.629835	0.710552		0.639255		0.594084	0.319119		0.100195	0.119916				0.469362		0.758017						0.70671		0.725051							0.54647	0.564919			0.295049	0.697245	0.714229		0.761269	0.385625
AUAR		0.346807				0.189378		0.608727					0.426099			0.673341	0.54802	0.732467		0.00888518			0.506046						0.289717			0.738024			0.519626	0.687853			0.694561		0.727879		0.621186	0.486197	0.722932
AVAR	0.747442				0.261306	0.0264873	0.499656	0.687971						0.0511785	0.587102	0.754581	0.250829	0.313506		0.192975	0.0407289	0.245146	0.732989	0.164959	0.123147	0.725051	0.153879	0.557149	0.672959		0.743328	0.584373	0.561342		0.707305	0.749929		0.26633	0.550424				0.0430693	0.721423	0.316578	0.594125	0.545234		0.4884
AVDL	0.26633	0.763297			0.737454	0.261306	0.720522	0.668072	0.636655	0.441884			0.400291	0.313017	0.242895		0.289377	0.605093		0.537417	0.119916	0.0336333	0.722435	0.327151	0.758342	0.686462		0.0401338	0.0877607	0.749068	0.14152	0.109743	0.121227	0.757334	0.712512	0.687117	0.196196	0.699193	0.705641	0.758287	0.425048			0.651832	0.159943	0.332999	0.54169		0.546756
AVDR	0.599834	0.564349	0.757394	0.305972	0.703569	0.557087	0.42252	0.54926	0.694622	0.51574	0.668167	0.254324	0.62499	0.310312	0.439255	0.716087	0.678863	0.49608	0.689807	0.326511	0.746548	0.423275	6.4811e-08	0.126987	0.448924	0.747289	0.479216	0.559976	0.738024	0.763174	0.15344	0.304449	0.703907	0.643256	0.693111	0.291835	0.688869	0.688869	0.707815	0.566217	0.492879	0.0288288	0.0718429	0.678863	0.521349	0.559195	0.722932	0.750273	0.238033
AVEL	0.321797		0.648431		0.0695698	0.746897	0.357311		0.528898	0.517913			0.557149	0.451609	0.237276	0.723041	0.520128	0.310477	0.667824			0.0496888	0.327651	0.00883797	0.258835			0.549543	0.0466802	0.594084	0.602331	0.1897	0.748716	0.404676			0.319013	0.14402	0.688117						0.717638	0.69001		0.446076	0.557149
AVER	0.260849	0.663734	0.738833		0.124736	0.464714	0.763174	0.0727345	0.748547	0.429098			0.150665	0.421032	0.722359	0.379141		0.357467	0.720522		0.570072	0.528346	0.27896	0.0154473	8.26225e-07	0.649077		0.578326	0.729091	0.594251	0.331768	0.162969	0.126987	0.202546		0.238033	0.652505	0.182561			0.722166	0.0554018		0.423337	0.540492	0.639255	0.617484	0.321797	0.536388
AVG	0.556143		0.674427		0.602617	0.135203	0.510716	0.657139		0.383778			0.587102	0.365033	0.590747	0.0959384	0.55426		0.505596		0.196486	0.402315	0.373128	0.662784	0.256144	0.00636498		0.63551	0.705514	0.668009	0.707367	0.690941	0.546835	0.546068		0.560297	0.663734		0.342818						0.651832	0.606704	0.710552	0.546677	0.641087
AVHL															0.732989			0.742271									0.631239				0.658556	0.450601	0.722166						0.762109										0.707201
AVJL	0.750273		0.748716		0.173003	0.409236	0.268851	0.504204	0.737626					0.514068	0.0466802	0.233606	0.734693	0.276826	0.515729		0.484418	0.130353	0.604738	0.732989	0.553529	0.707305	0.25116	0.000633327	0.537552	0.475336	0.710939	0.714331	0.51271			0.755972		0.72859	0.668726			0.00170337		0.725051	0.282482	0.675091	0.427352	0.608727	0.703907
AVJR	0.763174			0.722166	0.587549	0.561457	0.7299	0.737282		0.700165	0.701148		0.584396	0.742252	0.723041	0.500347	0.691583	0.479233		0.406098	0.406098	0.758017	0.0459125	0.742695	0.587102		0.142591	0.489845	1.95329e-05	0.56326	0.0123864	0.0444232	0.667824	0.291339	0.723419	0.689909	0.677984	0.648371	0.49479			0.0246013	0.720522	0.556143	0.738996	0.476255	0.668726	0.751626	0.721423
AVKL						0.324574		0.610124		0.723041			0.276431				0.711278	0.694622			0.175736		0.693153		0.554127	0.0604225				2.85002e-08	0.320295	0.635015	0.304377	0.314909		0.678256	0.100659									0.172631	0.676576
AWBL	0.738833		0.707815	0.761718		0.736492		0.00384432	0.570419	0.326956	0.648933	0.736057	0.203292		0.659052	0.0245036	0.693216	0.5122	0.762109	0.667824	0.159933		0.11467		0.146948	0.544207	0.190432	0.124059	0.563871	0.489286	2.97218e-17	0.00640714	0.7201	0.195363	0.716034	0.248815	0.627039	0.276934	0.58842			0.153879	0.631239	0.537417	0.550751	0.650426	0.569122	0.69366	0.474813
AWBR	0.748716		0.714331	0.718102	0.0496025	0.707815	0.00174176	0.00038283		0.577387	0.754498	0.76303	0.0776473	0.276934	0.319559	0.750753	0.265397	0.254324	0.541862	0.469362	0.0111986	0.659042	0.456801	0.0531253	0.192466	0.352518	0.153157		0.046152	0.265048	3.3962e-05	3.92973e-11	0.355686	0.15854	0.383444	0.425987	0.109743	0.381308	0.758287			0.638387	0.109772	0.0439864	0.421628	0.586903	0.202546	0.725051	0.710939
AWCL	0.690941		0.737287			0.67788				0.355394			0.528571		0.738996	0.664553		0.158731	0.728823						0.72395		0.267811			0.742695	0.559976	0.584676	1.46016e-08	0.714331			0.72673		0.751491							0.243747		0.750062	0.746897
BAGL						0.722289				0.721423			0.703459																	0.389898	0.346207		0.255123	0.013128			0.763228					0.507273		0.270195		0.123147
ABAGR						0.72859				0.759153			0.701054				0.707815	0.617705			0.729949		0.516481							0.564919	0.634925	0.258292	0.591301	0.70681	0.537552	0.692834	0.425496									0.613715
CEPDL						0.262255	0.503921	0.74237	0.71954	0.314387			0.520078					0.671929		0.129636	0.112369	0.750984	0.289749		0.394021	0.677984		0.751968	0.702914	0.749561	0.554127	0.665721	0.70671	0.528346	0.439255	1.18888e-15	0.158731	0.510796					0.755806		0.680305	0.668985	0.375633		0.381308
CEPDR	0.694622			0.704067	0.545601	0.27042	0.566666	0.737819		0.722166	0.744188	0.39648		0.293117	0.716087		0.732666					0.563694	0.447458	0.711025	0.749152				0.608727	0.705571	0.123147	0.587102	0.350904	0.712466			0.0280951		0.548943			0.0317016		0.724075	0.716087
CEPVL	0.75428		0.690862			0.69589	0.752194	0.694622	0.587102	0.670421					0.645623	0.635015	0.462852	0.538803	0.727855	0.74184	0.75428	0.298214	0.746016		0.153838	0.557689	0.386919	0.559514	0.541183	0.682993	0.586608	0.75735	0.650289	0.651176		0.746368	0.447458	2.96974e-08	0.63087				0.326511	0.571731	0.510716	0.736057	0.54314	0.715369	0.569307
CEPVR	0.699714		0.743786		0.714739		0.743328	0.677984						0.263505	0.726789	0.743328	0.72886	0.724675	0.725381	0.540492		0.703393	0.415291	0.613715	0.484418		0.693464	0.631029	0.406102		0.371349	0.0604225	0.440186			0.646679		0.0838544	0.0194225				0.307949	0.762242	0.687247	0.762109		0.630415	0.493338
DB1		0.283073		0.581443		0.365553		0.265048		0.159933	0.734012	0.692312	0.14402		0.761718			0.750866			0.572847		0.411442		0.677984	0.212309				0.682993	0.232544	0.53227	0.586903	0.481561		0.000453127	0.376013			0.00633639	1.35485e-05			0.723061	0.575092	0.348806	0.730927		0.617705
DB2		0.318564	0.746358			0.655192				0.400111			0.468416			0.738024		0.187774	0.748716				0.0950324		0.752116					0.2211	0.75428		0.27042	0.72547	0.455115		0.593354			0.0494803	0.0118376	0.240119		0.419687	0.356947	0.563904		0.746316	0.674365
FLPL	0.68422		0.35494		0.687618	0.686462				0.690204			0.561749	0.72673	0.761269	0.673588	0.687618		0.714104				0.335607	0.331994	0.576217		0.741981			0.321797	0.250251	0.755216	0.51721	0.653002	0.510716	0.602527	0.699454		0.298214			0.00431265		0.649872	0.568726	0.464423		0.670811	0.763297
FLPR	0.748716	0.557971	0.744188	0.541862	0.651805	0.249794		0.589769		0.620329	0.663891	0.690941	0.629481	0.697227	0.542837	0.567882	0.501357	0.721756	0.750866	0.748716	0.646326		0.174087	0.261306	0.703459		0.635038		0.290945	0.646026	0.714331	0.690941	0.691918		0.692834	0.459062	0.694277	0.738024	0.396962	0.736971	0.643256	0.0798254	5.68291e-07	0.411442	0.290634	0.441602		0.743328	0.718614
I1L	0.516971	0.748716	0.742592	0.599931	0.763174	0.556143	0.697701	0.575121	0.668167	0.723355	0.734384	0.708443	0.72015	0.690411	0.668726	0.721423	0.635484	0.330933	0.755972	0.707815	0.709412	0.653971	0.547755	0.659033	0.651952	0.692708	0.748716	0.746548	0.604498	0.690434	0.632662	0.522822	0.709612	0.758287	0.722166	0.690204	0.757394	0.711296	0.426099	0.761269	0.635532	0.540432	0.670811	0.0436277	0.546068	0.720522	0.749776	0.751248	0.664876
I2L	0.686462	0.726802	0.762489		0.736492	0.603002	0.668726	0.57501	0.605283	0.644428			0.763228	0.690411	0.752194	0.381525	0.544876	0.690411	0.113807	0.587549		0.615565	0.667824	0.423222	0.604094	0.736492	0.710939	0.750753	0.663554	0.695182	0.690411	0.723041	0.692834	0.699193	0.75735	0.584211	0.746548	0.49479	0.722166	0.687513	0.557149	0.567676	0.724284	0.147082	0.0344289	0.406131	0.666619	0.552641	0.723041
I3	0.722289		0.638853			0.318564		0.75428	0.608727	0.425048			0.758017		0.367034	0.590477	0.748716	0.511753	0.722359	0.725183	0.379122		0.736057		0.343574		0.328817	0.734924	0.6705	0.418927	0.0371735	0.714104	0.617705	0.754163	0.697657	0.629816	0.548943	0.667824	0.37372			0.511138	0.541536	0.724075	0.751626	0.00370774		0.720522	0.491994
I4	0.657561		0.755339		0.26633		0.761269	0.748716						0.324574	0.633622		0.723041	0.383879	0.744188			0.694622	0.389593	0.0546745	0.500788	0.636701	0.694622		0.756462		0.563503	0.328147				0.749466		0.427561	0.481699			0.0356765	0.657139	0.42324	0.45525		0.347799	0.720768
I6	0.714104		0.742252		0.190537	0.760922	0.356897			0.618361			0.714104	0.593869	0.757334		0.565967		0.744486			0.72015	0.658591	0.0777872	0.695182			0.383429	0.631239	0.707201	0.751248	0.579564	0.705364	0.728536			0.604125		0.226412			0.28062		0.618107	0.232666	0.270914		0.0607789
IL1DL	0.562838	0.657355	0.691911		0.750062		0.758017	0.349302	0.370572				0.755216	0.759441	0.248679	0.738024	0.147906	0.5822	0.749152	0.415274		0.141786	0.733613		0.254561		0.514069	0.358507	0.12287	0.578966	0.054735	0.227221	0.298214			0.189271		0.592586	0.348475	0.481561	0.722166	0.324617	0.320295	0.738024	0.714331	0.657567	0.561457	0.639255	0.186931
IL1DR	0.460654	0.108493				0.697769		0.252301	0.75428					0.296996	0.256144	0.720522	0.75428	0.571982		0.69001	0.757394		0.456535	0.187925	0.446076			0.555237	0.727382	0.250108		0.649546			0.618072	0.392083		0.291861	0.746548	0.0118376	0.30266		0.672959	0.711056	0.648007	0.285634			0.404339
IL1R	0.657139						0.576217	0.233606							0.632662	0.499102	0.0792591	0.557971		0.452632			0.697657		0.488715							0.187925				0.60779		0.479233	0.743328				0.142006	0.356322
IL1VL	0.697657		0.593869			0.518196	0.693864	0.727382	0.721345	0.720696			0.361513		0.722166	0.735733	0.704755	0.675044	0.693426	0.315555	0.546965	0.726057	0.123529		0.43652	0.711296		0.725051	0.75428	0.450741	0.531079	0.678863	0.7522	0.480011	0.720786	0.304308	0.308463	0.757334							0.696022	0.718699	0.707815	0.681746	0.512275
IL1VR	0.48092		0.714331			0.738024	0.622087		0.692312	0.750866			0.406098		0.722166	0.703459	0.245146	0.666619	0.738833	0.355479	0.690411	0.763137	0.667824		0.573465		0.354033	0.642141	0.667344	0.371135	0.709412	0.622016	0.604125	0.588787	0.724719	0.64474	0.690149	0.298952	0.484418						0.59633	0.714104		0.749186	0.694559
IL2DL	0.707261	0.617443		0.58842	0.744486		0.601625	0.51091	0.430863	0.583033	0.716087	0.752194		0.658689	0.693216		0.448924	0.551619			0.354032	0.220268	0.716087	0.75428	0.588274	0.699334	0.701054	0.714104	0.758287	0.40515	0.480011	0.456801	0.699563			0.168441	0.714104	0.761269	0.758287	0.762242	0.672308			0.738833	0.486197	0.646326	0.548894		0.75428
IL2DR	0.618072	0.692312	0.557149	0.763174	0.750753			0.714331	0.677984	0.613767	0.690411	0.738024	0.627039	0.705571	0.631239	0.54314	0.538641	0.394804	0.668167		0.629822		0.386954	0.758287	0.565967	0.743313	0.507273	0.742337		0.608333	0.520015	0.744188	0.477923	0.703907		0.557458	0.703278	0.748547	0.587102	0.481756	0.263505	0.704067		0.65969	0.362603	0.509719		0.587102	0.0822986
IL2L		0.667994		0.667824				0.742695		0.629842	0.736492	0.639255	0.373086		0.584676		0.758017	0.758287					0.729091		0.0750761		0.710552	0.280554		0.677471	0.426653	0.578404	0.694012						0.537552	0.360494	0.708519			0.394804	0.628846				0.128534
IL2R	0.728567	0.488438	0.743786										0.690434			0.670811	0.352518	0.715369	0.755036				0.34942		0.696674					0.646326	0.722166	0.717144	0.687732							0.644428	0.351381			0.727951	0.622278	0.0441946		0.761718	0.578966
IL2VL	0.722289			0.714455	0.722166		0.553785	0.693216		0.628846	0.744188	0.742977		0.648626	0.657313		0.734924	0.74184			0.755036	0.495751	0.690434	0.717638	0.730927	0.737818		0.763228	0.631239		0.582111	0.697657	0.123147			0.644755			0.711493					0.331313	0.762109		0.75428		0.699714
IL2VR	0.729051	0.640187			0.707815	0.561457			0.593271	0.627952			0.429958	0.5477	0.115641		0.665472	0.693434		0.685677	0.677315		0.52789	0.72673	0.653942		0.214863	0.733118	0.752142	0.618361	0.714331	0.529069	0.60835	0.678997	0.63086	0.670811	0.715757	0.574751	0.314545	0.408168	0.5661			0.722166	0.758342	0.638387			0.0577927
M1	0.7299				0.240798	0.734924	0.618072	0.586903		0.732893			0.58842	0.72673	0.433861		0.70592	0.724155			0.714104	0.61142	0.720522	0.052376	0.639255		0.758818	0.479288	0.73836	0.432467	0.427985	0.694622	0.738361	0.0391769	0.356322	0.509719	0.707815	0.350904	0.74237			0.272466	0.704067	0.636739	0.317728	0.0246556			0.763174
M2L	0.501372	0.755036	0.668726		0.690788	0.469601	0.577783							0.70673	0.47433	0.687618	0.65157		0.0105598				0.690434	0.594125	0.758287		0.657567			0.249885	0.728823	0.714331	0.484418						0.439255	0.748958	0.67788	0.250829		0.54647	0.664876	1.90565e-05		0.715776	0.0468018
M24	0.693216	0.707305	0.728567		0.758017	0.55426		0.587549		0.721423				0.677984	0.175142		0.761159	0.716151	0.0430693				0.703569	0.560942	0.62743		0.732989			0.705571	0.725806	0.60514	0.423753		0.707815	0.486619				0.670421	0.710308	0.287242		0.678201		0.000223586		0.714229
M3L	0.609864	0.704067	0.699193		0.558283	0.578502	0.108707	0.21258	0.755158	0.385787	0.628846		0.58842	0.750753	0.748958	0.697657	0.658117	0.197132	0.743328	0.720786	0.522866	0.35552	0.471932	0.428005	0.54802	0.406098	0.687971	0.733999	0.744486	0.756462	0.607475	0.687618	0.588274	0.743493	0.686462	0.542442	0.712257	0.619142	0.590747	0.707815	0.365928		0.288312	0.284117	0.537452	0.0346049	0.24574	0.690411	0.748928
M3R	0.660001	0.720786	0.751376	0.629822	0.631239	0.599931	0.402772	0.659033	0.570962	0.367445	0.732643	0.309282	0.288421	0.685899	0.738024	0.73938	0.394659	0.716769	0.758017	0.484278	0.666619	0.265397	0.444598	0.752987	0.0435176	0.696979	0.714331	0.516481	0.668167	0.564919	0.758342	0.629822	0.33495	0.735203	0.714331	0.186082	0.54802	0.170592	0.734472	0.61142	0.738024	0.722166	0.690411	0.654882	0.685899	0.179664	0.316578	0.135203	0.428093
MCL	0.752116		0.538518			0.677754		0.763174		0.742252					0.622278	0.593062		0.746548	0.0531497				0.759441		0.691918	0.749561	0.564866	0.758017		0.732989	0.704067	0.723061	0.707305	0.613795		0.744188	0.750984	0.634837	0.681567			0.32866		0.396479		0.184262	0.711766	0.687618	0.714104
LI	0.691918		0.746548	0.657595	0.371558	0.746548		0.743328		0.714818	0.718102	0.099252		0.683274	0.571337	0.591301	0.202787	0.629835	0.704986	0.678863	0.289749		0.692834	0.419934	0.536388		0.644428		0.750753	0.149439	0.0494803	0.564919	0.245445	0.300368	0.670811	0.709412	0.687117		0.758961					0.635484	0.729051	0.118584		0.752116	0.602937
NSML	0.668167		0.758022		0.68037	0.608727	0.447063	0.72547						0.753308	0.423753	0.75428	0.608727	0.406098	0.143906	0.659771	0.725183	0.320351	0.631029	0.728823	0.73158			0.570389	0.678863	0.694561	0.758287	0.682218	0.463661		0.737282	0.587102		0.755339	0.734216				0.382538	0.691918	0.37372	0.0840203		0.725806	0.678863
NSM4	0.697051	0.390456		0.401779	0.687247			0.704067	0.714331	0.570072	0.326151	0.610874		0.714229	0.737626		0.242409	0.643389		0.455303	0.622482		0.68037	0.758287	0.714331			0.701657				0.582661			0.528571			0.245531	0.649872	0.574751	0.752156			0.714818	0.296996	0.712466			0.331097
OLLL	0.525681					0.759423	0.549874		0.725845	0.690411			0.736835		0.158219			0.544876		0.51091	0.714104	0.375633	0.564866		0.657139		0.421703	0.374889	0.517913	0.113828	0.714331	0.289377	0.554127	0.314909	0.676752	0.756462	0.67788	0.52905	0.5822						0.115641	0.250108			0.12231
OLLR	0.288971		0.565666			0.119122		0.0434267	0.235965					0.392713	0.54802	0.638116	0.386954	0.72015	0.75428	0.187925	0.551619		0.703907		0.564919		0.584373	0.379141	0.590747		0.699994	0.69832	0.752142		0.477923	0.613715		0.743956	0.335798				0.190624	0.182742	0.268231	0.75875		0.578361	0.423521
OLQDR				0.232796		0.351381		0.240969	0.428005	0.190432	0.707815	0.723041	0.249087		0.710552	0.648007	0.401502	0.638853		0.451609	0.484418		0.536152		0.2211	0.544782	0.0554018	0.268628	0.746381	0.319559	0.0317016	0.748716	0.291861	0.569247		0.0354127	0.594125	0.515459	0.753308				0.212804	0.539357	0.13805	0.653971	0.315555		0.195363
OLQVL	0.722166		0.758818	0.649077		0.405265		0.590498	0.0182709	0.590975			0.146105		0.733999	0.75428		0.668167	0.754498				0.0109477		0.449693		0.230951	0.182742		0.016851	0.100195	0.428616	0.666619	0.157487			0.605698	0.224882	0.557149			0.734924		0.707305	0.106693	0.386954		0.722289	0.5122
RIAL	0.59633		0.75428			0.587102			0.273445	0.207291			0.156418			0.740107			0.685677	0.694645	0.285302		0.627086		0.411442			0.692834	0.462382	0.689026	0.686175		0.631239	0.40164	0.663776	0.147906	0.720696	0.714331							0.663891	0.707815		0.736057	0.486018
RIAR				0.744188				0.199757	0.54647	0.741981		0.751001			0.753308						0.0897793		0.237243		0.696224	0.465223		0.495751		0.717544	0.646245					0.00180324		0.694622							0.609606	0.722166	0.627086		0.728823
RICL	0.363505		0.716861		0.45571	0.587102								0.738182	0.750962	0.707815	0.754498		0.742695				0.350904		0.590498		0.705671				0.694622	0.677984	0.315903						0.667344			0.0246013		0.714331	0.59497	0.724209		0.657139	0.659033
RID	0.738024	0.0874367				0.119916	0.714331	0.546068		0.563436			0.725806		0.69366			0.484418			0.763174	0.233606	0.754581		0.511138	0.763174		0.686462	0.578966	0.678077	0.71511	0.734216	0.528105	0.763174		0.323124	0.663906			0.507273	0.63551	0.186931		0.682036	0.356322	0.688869	0.744188		0.657567
RIH		0.5661											0.333229				0.7201	0.760956					0.622375							0.427136										0.536178	0.513355			0.52789	0.205413				0.186931
RIML	0.618321		0.72807		0.484418	0.101906				0.20114			0.328857	0.0777872	0.44371	0.704067	0.39763		0.628846				0.252881	0.0734733	0.691918					0.691936	0.69366		0.0696771	0.658849			0.699334		0.610038			0.0106063		0.269118	0.0821155	0.386672		0.758818	0.763137
RIMR	0.763174		0.690411	0.604094		0.237654		0.509719		0.697769	0.529182	0.0540392	0.19642		0.751968	0.75428	0.636701	0.714229	0.546068	0.608727			0.305549		0.659602				0.379141	0.130353	0.671634	0.638853	0.130938	0.20548		0.711296	0.19325	0.436398	0.21258			0.0155777	3.38879e-08	0.406098		0.707815		0.703569	0.758017
RIPR		0.356737				0.64474							0.163003										0.60459													0.69832					0.232666
RIVL	0.687117		0.73938	0.706954		0.594084	0.618361	0.450728		0.686175	0.727324	0.757303	0.415291		0.258116	0.763174	0.556143	0.539804	0.748716	0.5122	0.582341	0.59148	0.583775		0.707815	0.743313	0.0855245	0.293504	0.203476	0.6898	0.54314	0.58842	0.726789	0.65693	0.419934	0.752987	0.441759		0.184186			0.0319564		0.681783		0.350904	0.722166	0.605612	0.693434
RIVR	0.704113		0.736492		0.261306	0.499102	0.648371	0.565666	0.150665	0.402484			0.752194		0.230752	0.720522	0.415274	0.754672	0.706451	0.635141	0.326511	0.713857	0.70501	0.704067	0.403222	0.514068	0.314545	0.673341	0.0494803	0.562599	0.538641	0.313615	0.758017	0.646326	0.714331	0.751248	0.748426	0.628455	0.464423				0.0161323	0.40979	0.200201	0.722166	0.69366	0.653002	0.646679
RMDDL	0.738024		0.693111		0.690204		0.728471	0.656859	0.574738					0.663846	0.0966601	0.714331	0.505313	0.39631	0.746381	0.544455	0.0595488	0.714104	0.472572	0.386954	0.38786	0.51574		0.752116	0.687247	0.428616	0.549874	0.317728	0.621186			0.540586		0.746304	0.189339			0.315555	0.528105	0.309493	0.495996	0.538641	0.019158	0.247881	0.319013
RMDDR	0.692834		0.750465			0.61142	0.0184228	0.184262	0.748958	0.441019			0.39877		0.326956	0.583775	0.758818	0.0246013	0.762109	0.0885344	0.429819	0.450712	0.636701		0.169538	0.587102		0.579188	0.358507	0.171049	0.541251	0.227221	0.39648	0.168065		0.0290199	0.304408	0.539604	0.35552			0.0385963	0.0666738	0.624225	0.410773	0.690149	0.0882176	0.51721	0.298521
RMDL	0.690434	0.7584	0.75428		0.190432	0.116169	0.0532402	0.0518023		0.725051			0.558858	0.687618	0.756462	0.748716	0.00580796	0.379122	0.746472	0.355755	0.288312	0.214863	0.169379	0.14829	0.6705				0.350679	0.675044	0.61523	0.387424	0.509719	0.628209	0.285858	0.447063	0.260017	0.479989	0.539211	0.233605	0.752142		0.416962	0.501372	0.377464	0.714331		0.734384	0.333712
RMDR	0.646326	0.673146	0.75428	0.418437	0.137918	0.697277		0.722166	0.690411	0.657986	0.644428	0.529004	0.0358146	0.692834	0.647157	0.404029	0.24839	0.381026	0.702152	0.699351	0.709412		0.608727	0.435661	0.151562	0.678863	0.485673	0.681746	0.54647	0.749605	0.553785	0.459062	0.308937	0.390456	0.712257	0.319559	0.70592	0.525681	0.723041	0.0233847	0.0108056		0.0859805	0.714331	0.0110174	0.387318	0.723041	0.763153	0.51091
RMDVL	0.761718	0.0344289	0.734755			0.0719562	0.743328	0.70671	0.737371	0.60835			0.413902		0.557689	0.63087	0.622482	0.732643	0.701657	0.750866	0.360494	0.492879	0.752142		0.710939		0.664169	0.296996	0.722289	0.722289	0.080821	0.763174	0.735733	0.475336		0.729051	0.579639	0.663906	0.108693		0.169379	0.305256	0.747267	0.567882	0.451171	0.350904		0.717302	0.744188
RMDVR	0.750187			0.714041	0.0753671	0.327651	0.726866	0.663407	0.755339	0.712163	0.758342	0.704067	0.158731	0.616768	0.28947	0.331422	0.147906	0.60459		0.667118	0.132406	0.489845	0.285311	0.744188	0.186931	0.310477	0.69001	0.714229	0.58842	0.734384	0.721423	0.231247	0.404676	0.675044	0.287048	0.687513	0.752194	0.116867	0.578524			0.159933	0.370417	0.159943	0.761718	0.138537	0.690204	0.644469	0.760956
RMEL	0.619657	0.646326	0.687204	0.733964	0.763174	0.629816	0.73938	0.728471	0.728471	0.690204	0.456619	0.692312	0.283073	0.288274	0.308937	0.47004	0.556143	0.734216	0.622087	0.758342	0.705641	0.714331	0.728823	0.564919	0.484577	0.545601		0.722289	0.755036	0.743313	0.314545	0.568263	0.605439	0.589038		0.67084	0.393361	0.568821	0.747267	0.751248	0.443718	0.27569	0.725806	0.716087	0.70501	0.0966601	0.305256	0.481561	0.602885
RMER	0.750753	0.60835	0.758017	0.756541	0.763174	0.303026	0.75428	0.502353	0.63087	0.743328	0.316968	0.504746	0.375633	0.569131	0.425341	0.705671	0.489286	0.612749	0.714331	0.651832	0.61142	0.468337	0.687618	0.63975	0.694622		0.692834	0.225526	0.69001	0.699334	0.725051	0.0623695	0.75428	0.594125	0.492879	0.0573554	0.721423	0.0294107	0.748958	0.066028	0.321736	0.475336	0.273919	0.0485988	0.653002	0.658556	0.574738	0.69832	0.208609
SAADL															0.520078		0.412487	0.382016					0.57511				0.520078			0.69366	0.753261	0.722166	0.289377						0.748547										0.763174
SAADR	0.350904				0.301392		0.110688	0.520204						0.0141881	0.428616		0.119916				0.590498	0.557149	0.751422	0.119916	0.730438	0.642043		0.712466	0.442743			0.557149				0.751248			0.439255						0.728567		0.51721
SAAVR	0.690411		0.721423		0.35552		0.749929	0.707815	0.748704					0.728823	0.762109	0.756462	0.298909	0.363986	0.752194	0.450728		0.324574	0.559576	0.479233	0.184262			0.450921			0.525874	0.749186	0.728345			0.561457		0.560297	0.629484			0.722359	0.709412	0.564919	0.39648	0.707201		0.587102	0.554667
SAAVL		0.29678							0.536131				0.00210789		0.75428			0.421703					0.200201		0.110188		0.468416	0.60514			0.504746	0.629835	0.678256			0.0714038		0.30956	0.748716	0.00332663	0.307069				0.307949	0.23687			0.678863
SIBVL						0.707305				0.499133			0.725051																	0.323933	0.681746		0.520078	0.305256			0.568726									0.571982
SMBDR						0.313394				0.0348304			0.251768																	0.738833	0.0468854		0.653002	0.55426			0.270713									0.126987
SMBVL						0.653002				0.239193			0.687618														0.538641			0.697657	0.714331	0.531027	0.755158	0.736057			0.73938									0.491994
SMDDR	0.468416				0.662518	0.751165		0.379678						0.0792591	0.426541	0.734552	0.237654	0.128229		0.0436277			0.37398	0.687618	0.622278				0.0174886	0.588197		0.00754164	0.317728	0.277835		0.581424	0.119916	0.448456	0.571982			0.0356976	0.697245	0.736389	0.576217
SMDVL	0.4908	0.650122	0.386954		0.442743								0.610038	0.668726	0.251768	0.665721	0.525681	0.761804	0.587102				0.137918	0.195363	0.221337		0.348806				0.261306	0.236308	0.752116						0.718102	0.546052	0.450216			0.591499	0.754481	0.605439		0.748716	0.599404
SMDVR	0.690411	0.320295			0.0173029	0.716087		0.60459					0.182695	0.0915707	0.448924	0.749561	0.42246	0.275146		0.70592	0.692834		0.254324	0.0719386	0.711296	0.603831	0.489674		0.690841		0.60459	0.587102	0.618361		0.597006	0.166861		0.677998	0.763297	0.378166	0.0944037		0.758287	0.659033	0.510716	0.565024	0.675044		0.609864
URAVL							0.763174	0.247012	0.549737							0.758017	0.19506	0.731738		0.538518		0.364213	0.315938		0.721423			0.69001	0.548845		0.489065	0.699334				0.451609		0.3087	0.681746			0.701145	0.507697	0.529004	0.560846	0.725183			0.5661
URBL		0.555253		0.646326		0.572537		0.762109		0.560695	0.663906	0.5661	0.0561668		0.603629					0.331422	0.719486		0.158321						0.246585	0.758017	0.729051	0.694882	0.752156	0.722166	0.701148	0.618072	0.245814			0.423275	0.0344813			0.450344	0.586903	0.549543			0.139063
URXL	0.725051	0.169307	0.724284	0.38786		0.630609	0.744188	0.591301	0.484418	0.685677		0.749929	0.751165		0.687618	0.725051		0.69001	0.761718			0.285323	0.763297		0.734384		0.32046	0.363986	0.204916	0.738905	0.485402	0.0719386	0.722166	0.331313		0.0048204	0.466176	0.409236	0.631029			0.158731	0.265048	0.366303	0.714229	0.557149		0.682218	0.484418
URXR				0.473309		0.758287	0.560297	0.484418			0.656058	0.254324			0.757334	0.537328	0.295969	0.20444		0.639255		0.758017	0.58842					0.288274	0.568919	0.00722306	0.694622	0.459622	0.667824			0.000687856		0.234921	0.728823				0.236545	0.230271
URYDR		0.628889				0.606681			0.170207	0.0857763			0.561457		0.135753		0.309622	0.214863			0.420048		0.749561		0.158321	0.611033	0.245136	0.250749		0.231247	0.402484	0.119916	0.434606	0.343875		0.441759	0.58842	0.364034	0.406792	0.324098	0.538641			0.531435	0.697657	0.244373	0.246585		0.622087
URYVL	0.605083		0.729474		0.75428	0.729091		0.13649	0.705671	0.203476			0.612749	0.708561	0.467182	0.749929	0.707201	0.457531	0.687204		0.273919		0.758017	0.736057	0.466118			0.147906		0.658556	0.49479	0.714331	0.717144	0.674123		0.75428	0.191925	0.54802	0.73938						0.402699	0.446076	0.232363	0.718127	0.0273182
VA1	0.758017				0.714785			0.603831						0.725051	0.147906		0.703393	0.395281					0.22821	0.148764	0.216551		0.551972				0.738361	0.65917	0.738024			0.630939			0.313042			0.344557		0.634837	0.189378		0.226412		0.456801
VB1	0.714331		0.705671	0.757222		0.316968	0.322191	0.394808		0.707815	0.407728	0.690411	0.191908		0.690286	0.763174	0.75428	0.714455	0.702339	0.758017	0.207242	0.734924	0.355755		0.755339	0.557287	0.370572	0.557689	0.681567	0.529004	0.732989	0.757394	0.694622	0.743956		0.276826	0.318564	0.735416	0.736057			0.375633	0.699046	0.628846		0.751165	0.697242		0.695141
VB2	0.650426	0.761159	0.588274			0.542442	0.559576	0.24594		0.184805			0.690411			0.750293		0.396093	0.722932	0.343574	0.743328		0.678863		0.670421	0.677998	0.390456		0.50035	0.697769	0.520078		0.509719	0.631239	0.288145	0.590747	0.600246		0.735416	0.32866	0.677984			0.604094	0.752987	0.75428	0.757394	0.673028	0.722932
ADFL						0.310596				0.387018			0.345505		0.38263			0.0765652									0.733214			0.348806	0.143629	0.00238301	0.470412	0.279276			0.737916		0.20444							0.171049			0.63551
ADLL	0.608727	0.703569				0.108693	0.0485988	0.667344	0.58842				0.665422		0.715836	0.353965	0.724517	0.0174461		0.520754			0.238033		0.498768			0.714331			0.38786	0.12938				0.086075		0.20967	0.28117	0.150665	0.126987		0.714331	0.352292	0.476587	0.400384			0.608727
AINL	0.672705						0.173003								0.744188			0.714104				0.0857763	0.548597		0.737371		0.353561	0.612709	0.738833		0.15854	0.744188	0.667824						0.760192			0.690411		0.685528					0.714331
AIYL	0.653971		0.477944					0.687618								0.703849	0.752142	0.307949	0.748716	0.161904					0.344816				0.622375		0.737287	0.606867	0.679357			0.323124		0.638853	0.757334				0.736389	0.608727		0.75428		0.697657	0.518755
AIYR	0.349302						0.730438	0.136223							0.699457	0.631239	0.699193	0.0302062		0.561457		0.331313	0.586865		0.348475			0.631239	0.612749			0.686608				0.289377		0.677996	0.371135				0.730438	0.582115
ALA						0.659602		0.729051																	0.294502	0.758017										3.06209e-06											0.692834
AS1		0.442625				0.697277				0.19325			0.03299					0.562138		0.570865	0.0408054		0.254324						0.322576	0.0525349	0.576411		0.425021	0.686462		0.221337	0.266703			0.0334167	0.00169783	0.732989		0.66667	0.709412	0.0154473			0.492163
ASEL							0.45571		0.606593				0.230331					0.103814				0.256224	0.501357		0.350904			0.0141881	0.54802		0.0191895							0.30669		0.679158	0.659168			0.498768	0.725053	0.560846			0.0766169
ASER		0.699966					0.0569048						0.553785					6.62328e-05				0.714104	0.143629									0.171868								0.0227718	0.686462			0.00263948	0.0211909				0.0604722
ASIL	0.728131								0.504746														0.659033		0.683867			0.392713			0.340777															0.558003			0.331097
ASJL
ASJR	0.0823513													0.313042	0.486893		0.622278						0.317448	0.0944137	0.644428														0.159353						0.150665
ASKL	0.75428				0.50946		0.516189	0.738024						0.037384	0.720768	0.546756	0.208855	0.131488		0.541536		0.522011	0.714331	0.321797	0.721279			0.525874	0.491255			0.127719				0.00956066		0.499656	0.502923			0.690434	0.712361	0.707815	0.755339
ASKR		0.165094		0.687513				0.45571		0.725806	0.425987		0.678863		0.711247	0.636739	0.0154473	0.557895		0.314203			0.618361		0.458385	0.0208092			0.319119			0.68058				0.423275		0.696224	0.171868	0.0132945	0.587102		0.560695	0.109051			0.121682
AUAL	0.602331		0.714229			0.525681									0.644428	0.763174		0.709412	0.290182	0.690204	0.697769		0.57501		0.356737		0.363986		0.709412		0.358906	0.588274	0.263505		0.673028	0.744188			0.722941							0.425048		0.560942	0.30669
AVAL	0.593192						0.123559	0.446754							0.0935721			0.547913	0.72547		0.633622	0.0132945	0.306502		0.562558	0.406098		0.174087	0.687204			0.409236				0.672308			0.46511								0.668167
AVBL
AVHR	0.587102		0.752987		0.190432			0.350904						0.120533	0.484168	0.626912	0.410912	0.491626	0.763297				0.408256	0.310414	0.561566						0.644124	0.202878	0.722912			0.668072		0.707815	0.497595			0.046974	0.678605	0.200002	0.279276	0.704755		0.630609	0.749186
AVKR	0.657139						0.694622	0.162969							0.187925						0.287242	0.631239	0.594125		0.308937	0.0261229		0.467428	0.469362			0.748716				0.691911											0.663906
AWAL	0.571505	0.0485988					0.000166533						0.693881		0.108368			0.632662				0.417543	0.00454532		0.144228			0.463208	0.239037			0.0407289								0.0048204	0.0232947			0.26633	0.488628				0.447458
AWAR				0.668167				0.721423		0.504204	0.567748	0.226807			0.439255								0.682851									0.628455										0.563855		0.159849
AWCR	0.189817	0.678863			0.575121					0.538641			0.499678	0.0389091	0.43208		0.00722306	0.370572					0.646326	0.131115	0.0154473					0.551754	0.682218		0.00243909						0.350904	0.468189	0.457162			0.70671	0.430485	0.148032			0.300776
DA1		0.594125				0.119191	0.758818			0.261306			0.035087	0.395738	0.573439		0.737287	0.0436277		0.255745	0.099252	0.735733	0.690411	0.725051				0.531673	0.245445	0.250829	0.258835	0.752142	0.0105555	0.188555	0.184899	0.381229	0.709412		0.285634	0.0393024	2.36554e-05			0.536829	0.197351	0.594125			0.639815
DD1	0.711247					0.379669				0.0966601			0.37398	0.734472	0.694559		0.50622			0.423056	0.0584166		0.531644	0.631342					0.151562	0.247598	0.60835		0.455115	0.186931	0.39817	0.196136	0.722264		0.687618					0.17116		0.564919
I1R	0.763174	0.72982			0.748716	0.677984	0.520078	0.641423					0.738024	0.62044	0.4854	0.713618	0.563871	0.551187		0.618361	0.7299	0.70321	0.737626	0.710027	0.758287	0.721423	0.734853	0.538641	0.705641	0.75428	0.5661	0.635484	0.631239		0.744188	0.592345		0.743328	0.557689	0.763297	0.717302	0.659886	0.291115	0.587102	0.635484	0.746368	0.750293		0.667478
12R	0.724643			0.388848	0.590747	0.748547		0.356818	0.35494	0.652878	0.739153		0.714331	0.307949	0.755339	0.720786	0.337732	0.438976		0.258835	0.712469		0.466546	0.750753	0.38755	0.705641		0.633617	0.420276	0.707815	0.721423	0.589769	0.73938	0.705641	0.709412	0.694645	0.737371	0.561457	0.739243	0.748249		0.701131	0.69001	0.658591	0.705671	0.721423	0.516928		0.682993
IL1L																	0.231247	0.728823					0.186441							0.403222		0.444522
M5						0.687618																	0.564972							0.608041			0.538641			0.197132						0.0317303		0.516971		0.234195
MCR		0.705364				0.262255	0.658987		0.720522				0.69001					0.687247				0.55426	0.744188		0.751429		0.638116	0.461764										0.714331		0.367042	0.591301				0.662563	0.528571			0.557149
OLQDL	0.321797		0.750866	0.748958			0.682436	0.690411	0.190069	0.528346	0.724643	0.703569			0.720768	0.743328		0.22038	0.748716			0.0172187	0.209304		0.587102		0.516481	0.0517046	0.200201		0.18363	0.16456	0.199094					0.280044	0.566278			0.246659		0.516189	0.143629	0.256224		0.757334	0.668009
OLQVR	0.692901		0.756291	0.618072		0.737287		0.592643		0.186931	0.71671	0.649872			0.557149	0.745036			0.723041	0.441759	0.714104		0.158321		0.755036				0.704067		0.763297	0.710939	0.703459		0.528346	0.0435176								0.708814		0.659033		0.732967	0.707815
RIBL															0.171177			0.142234									0.314951				0.0983361								0.703554										0.290634
RIBR																																										0.313394		0.244291
RICR						0.546756									0.135203					0.491255	0.7299		0.364154		0.370572				0.0886981						0.758017	0.646847
RIFL								0.582115																												0.321262											0.134469
RIFR		0.752194						0.258132					0.470912					0.436435					0.38786		0.602885											0.0131141				0.653788	0.751001			0.699994	0.578326				0.501372
RIGL	0.69366				0.265174			0.762109						0.461547	0.677984	0.704067	0.746381	0.712361		0.625818			0.320295	0.738364	0.259281		0.763153				0.419818	0.651832	0.722166			0.762987		0.58842	0.713857				0.198243	0.468712	0.759184	0.758017			0.641373
RIGR	0.753298				0.588197		0.390456	0.330933						0.0777872	0.0374502	0.522399	0.342818	0.421032		0.618361		0.371483	0.602213	0.394263	0.723419	0.293638			0.245035	0.109743		0.672553				0.641752		0.635484	0.714104			0.082651	0.60835	0.713618	0.657139		0.187925
RIR								0.119916								0.757577	0.751248	0.0838459		0.208258									0.132229			0.119916				0.692312		0.291923	0.186082				0.549543	0.750273
RMED		0.119916						0.637899					0.712361				0.150665	0.468416					0.678184									0.460391				0.32046		0.742695		0.755254	0.671081		0.524105	0.305037	0.758287				0.468416
RMEV		0.63551		0.705641		0.342818		0.608727		0.0874678	0.728823	0.721423	0.471034		0.485644			0.25116					0.441759							0.714331	0.182523	0.591301	0.236911	0.620605			0.738795			0.630939	0.743956			0.67273	0.513329	0.131084			0.485941
RMFR										0.744188																				0.182561	0.0728468		0.000607939	0.386954			0.381278									0.0118376
SABD	0.653971				0.633617	0.504746				0.725051			0.418885	0.15854	0.28117		0.211079	0.331313		0.0807945	0.146669		0.730438	0.548456	0.244964		0.314909		0.148158	0.448456	0.694622	0.144837	0.763174	0.681316	0.273919	0.253518	0.245146		0.726747						0.707815	0.705671			0.697657
SABVL	0.630609		0.707815													0.749929			0.748547						0.695182						0.762109		0.75428													0.722289		0.226967	0.635484
SABVR						0.67273				0.5661			0.537552																	0.130353	0.678863		0.695182	0.520627			0.638387									0.697657
SMBDL						0.727879				0.186931			0.749929																	0.390973	0.675091		0.729091	0.728823			0.761718									0.734903
SMBVR								0.742695								0.211703	0.450728	0.694622		0.17459									0.142603			0.431335				0.54647		0.189287	0.196196				0.211703	0.285858
SMDDL	0.69366		0.749929						0.549576							0.58842			0.707305						0.744188			0.538518			0.681567		0.678863					0.212844								0.522883		0.747267	0.406098
URADL	0.588078			0.690434		0.738361	0.710552	0.707815		0.727855			0.623184		0.703907							0.584676	0.763297				0.586608	0.395687	0.705641	0.665721	0.0842979	0.520078	0.230951	0.707815												0.699334			0.24101
URADR				0.581275			0.254324	0.73938	0.755339	0.469362	0.584396	0.725051			0.590747			0.758017				0.661553	0.737818		0.557689		0.725051	0.709412	0.687247		0.632067	0.703849	0.677497					0.75428	0.714229			0.501372		0.743328	0.651176	0.743313			0.649872
URAVR							0.721423		0.763174						0.70935							0.761718	0.705671		0.447012		0.73938	0.691114	0.752142		0.40729	0.736492	0.755972					0.758017							0.54609	0.752959			0.398188
URBR						0.714331				0.735733			0.361258																	0.738833	0.714331		0.678256	0.64152			0.632662									0.565035
URYDL		0.748943						0.0718429					0.465025				0.109512	0.501399					0.184262		0.0124135			0.690411				0.551441				0.509044		0.576217		0.393286	0.400111		0.637488	0.672459	0.469362				0.0153604
URYVR	0.735733					0.697657	0.725806								0.137469		0.708684	0.688768		0.7299	0.727382	0.0543967	0.251983		0.733999		0.67488	0.743328	0.519201	0.709412	0.696022	0.687247	0.565967		0.484418	0.30325			0.722166							0.712556			0.75428
VD2		0.489845											0.538408					0.541822					0.123147																		0.255782								0.597166
[truncated: 60 more columns]

## Sheet: EDFig7b
wt	unc31
0.0775758	0.0454545

## Sheet: EDFig7c
ADAL wt	0.436464	0.0824694	-0.0774352	0.00702686	0.0292525	0.0292757
ADAL unc31	-0.0578058	0.0546557	0.00404194	-0.0328077	0.0109272	0.00265474	0.0308985	-0.0433948	-0.17103	-0.0700337	-0.0974208	-0.0719806
ADAR wt	0.201929	-0.0428555	0.100273
ADAR unc31	-0.0614234	-0.0199636	0.0503843	0.0330514	-0.0790908	-0.0265803	0.0295126	-0.0103785	-0.0839855	-0.101849	-0.0528964
ADFL wt	0.129214	0.137982
ADFL unc31	-0.0596752	0.0693843	0.0106154	-0.0902099	-0.0453064	-0.035605
ADLR wt	0.446458	0.418679	0.369918
ADLR unc31	0.015298	0.0701534	0.0690047	-0.0719158	-0.00332065	0.0381007	0.0203695	0.0474819	0.136073
AFDL wt	-0.115082
AFDL unc31	-0.134373	0.109932
AFDR wt	-0.149515
AFDR unc31	0.111186	-6.57199e-05	0.12797	0.154497	0.141311
AIBL wt	0.0176129	0.0667975	-0.0188407	-0.00474684	0.208766	0.0477472	0.035636	0.107897
AIBL unc31	0.00620354	-0.113622	0.0600584
AIMR wt	0.0323617	-0.0788649	0.0424993	-0.0178637	-0.13213	-0.197866	0.384691	0.189611	0.165751	-0.0224731
AIMR unc31	0.0974682	0.34726	-0.108111	-0.0289923	0.0785446
AINL wt	0.0334795
AINL unc31	0.0383262	-0.0653546	0.0891395	-0.00906665	-0.261365	-0.121714	-0.0758895	0.0195002	-0.0593872
ALA wt	-0.0913814
ALA unc31	0.294119	0.0411918	0.0375626	0.0801068	0.11085	0.0982828
AS1 wt	0.330895	0.249084	0.00334577
AS1 unc31	-0.244557	-0.316131	-0.214043	-0.11566	-0.0401646	0.174555	-0.0277123	0.218905	-0.0845928	-0.0953892
ASEL wt	-0.0199828	-0.174912	-0.0190617	-0.0584384	-0.0856744	0.0592733
ASEL unc31	-0.0347025	-0.136	-0.11109	0.0411214	-0.0590151
ASGR wt	0.169677	0.134398	0.0251686
ASGR unc31	0.0187602	0.113967	0.362793	0.137793	0.195503	0.247149	-0.0192389	0.102959	0.323858	0.594193	0.758747	0.499232
ASHL wt	-0.0165624	0.0380964	0.152426	0.138649	0.284198	0.154587	0.176508	-0.0554465	-0.18472	0.0382113	0.174283
ASHL unc31	0.0230582	-0.0186058	-0.0488627	-0.0204637	-0.038927	-0.0180459	0.131911	-0.0810291	0.227788	-0.0470405	0.0597822	0.0261837	0.0702385	-0.0764439	0.302519	0.152325	0.0735208	0.0733776	0.123698
ASHR wt	-0.0699354	-0.038123	-0.0120273	0.0198306	0.0168036	0.0939427	0.231321	0.0968536	0.120723	0.189623
ASHR unc31	0.02116	-0.0296771	-0.0410292	-0.0513526	-0.0435659	0.154972	0.112173	0.0584259	0.108844	0.149098	0.0436902	0.0842777	0.0058905	0.149571	0.158747
ASIL wt	0.334399	-0.0175626	0.0182636	-0.0625243
ASIL unc31	0.23661	0.507096
ASIR wt	-0.0298542	0.219518	0.452103	-0.0161926
ASIR unc31	-0.0628869
ASKL wt	0.200394	0.021238
ASKL unc31	-0.136283	0.0422712	0.0331805	-0.0427978	0.000908146	-0.0545468	-0.0602131	0.0814254	-0.136799	0.0768345	0.0360898
ASKR wt	0.341253	0.475143	0.0137091
ASKR unc31	0.0463521	0.0745466	0.12518	0.138054	-0.0367297	-0.000615817	0.0757277	0.211918	0.244694	0.235445
AUAL wt	-0.0802224	-0.127035
AUAL unc31	0.0647421	-0.0168177	0.0205234	-0.0798787	0.0780763	0.0343843	0.0400278	0.0167457	0.0154169
AUAR wt	0.0632851	0.174563	0.105088
AUAR unc31	-0.0416502	0.0531711	0.0340342
AVDL wt	0.25736	0.309245	0.179154	0.0705429	0.372901	0.0532562	-0.387696	-0.00697663	0.149328	0.138248	0.0138429	-0.0532852	0.0258164	0.150344
AVDL unc31	0.0369041	-0.158164	-0.194022	0.211601	-0.273935	0.0379638	-0.0127598	0.0379336	0.0256621	-0.136263	-0.130699	0.00487108	0.00808509	-0.146713	0.12613	0.251254	-0.0495572	0.0404707	0.107363	0.0319392
AVDR wt	-0.0128859	0.0105345	0.105007	0.0125945	0.260394	0.0329607	-0.00349969	0.287538	0.455674	0.0176027	0.314349	0.101447	0.0099297	0.00699003	0.0164896	-0.0528604	0.0237793
AVDR unc31	0.00770649	0.0193386	0.0255768	0.0234638	-0.0352241	0.0263016	-0.228642	0.183695	-0.299427	0.0769842	0.165043	0.335454	0.187812	-0.0313796	0.047075	-0.00410544	0.0203973	0.0294085	0.0867011	0.174244	0.0390677	-0.0370294	0.0337349	0.175312	-0.0222795	0.248535	0.460431	0.319419
AVHL wt	0.0455549	0.0364468
AVHL unc31	-0.0823595	0.000647984	0.0340576
AVHR wt	0.0283363	0.111084	-0.00754646
AVHR unc31	0.200171	0.0482289	0.0298911	0.064349
AVJR wt	0.0287923	0.053707	0.127571	-0.00479378	-0.030473	-0.00338245	0.03933	0.241768	-0.00445977	0.271587	-0.0369497	0.0210515	-0.0478294	-0.00380417	-0.156277	0.0277318	0.0340104	0.0858121	0.0474631
AVJR unc31	-0.0464675	-0.0910998	-0.055483	0.058529	0.000236108	0.0281304	-0.0309492	-0.0151454	-0.0605322	-0.00205673	0.0522571	0.107267	0.139642	0.0268839	0.0478767	-0.0497081	0.271767	0.16841	0.155242	0.0607137	0.115828	0.315973	0.178742
AVKR wt	0.48585	0.202555	0.122887	0.126062	-0.019539	-0.0577712
AVKR unc31	0.365975	0.063333	-0.0291212	-0.14786	0.0132505	0.0106152	0.0939615
AWAR wt	0.0271165	0.0387485	0.212038	0.0118834	0.0620882	0.0819137	0.0664288
AWAR unc31	-0.0373836	0.00193772	0.0987229	-0.0534087
AWBL wt	0.597717	0.739469	0.49545	-0.0293355	0.0889669	0.0353975	-0.0896222	-0.00929556	0.184967	0.344331	-0.026483	0.110318
AWBL unc31	-0.00713594	-0.00612825	0.0973135	-0.0660256	-0.00576694	-0.0437816	0.0969639	-0.0300702	-0.0631655	0.0695869	0.153422	0.299853	0.233976	-0.0106746	0.00929185	-0.0084024	0.239749	0.433038	0.305816	0.6806	0.0285733	-0.000954212	0.241795	0.173662	0.140426
AWBR wt	-0.0275767	-0.0238343	-0.0384635	0.786984	0.965543	0.107454	0.119277	-0.229361	-0.0722355	-0.0605114	0.340659	0.176356	0.184556	0.0119017	0.244338	0.0045689	0.121582	0.133131
AWBR unc31	-0.0263776	-0.0322971	0.0834326	-0.0904558	-0.00882942	0.0392854	-0.0759338	-0.0408354	-0.0832271	-0.0198723	0.0735025	0.0793711	0.0711216	-0.0539783	0.0484296	0.0550967	0.138501	0.125468	0.178193	0.348041	-0.0111052	0.160408	0.169462	0.21027	0.198435
AWCL wt	-0.160353	-0.206976	0.348713	0.117909	-0.0622747	0.178603
AWCL unc31	-0.0424839	0.000832655	0.214916	-0.0206232	0.273265	-0.0553004	-0.0160174	0.024239	0.371892	0.220156	0.0638514	0.0890274
AWCR wt	0.0703556
AWCR unc31	-0.0281274	-0.0512455	0.0307647	-0.0617618	0.0360736	0.0415024	-0.00536172	0.0250754	0.0681101	-0.0823503	-0.194766	0.0334114	0.0893824	-0.0287748	-0.194907
BAGL wt	0.162561	0.138238
BAGL unc31	-0.0910604	0.0426858	-0.0618093	-0.0351989	0.411148	0.0939871	0.170003
BAGR wt	-0.0623696	0.228922	-0.0555453	-0.00600258	0.112299	0.0423903	0.00331204	0.273588
BAGR unc31	-0.0983193	0.00341346	-0.0652165
CEPDL wt	0.300741	0.153	0.175532	0.0137432	0.171887
CEPDL unc31	-0.0156695	-0.00467563	-0.0263302	-0.0261092	0.177409	0.337774	0.0473935	0.0755943
CEPDR wt	0.101538	0.10554	0.203141	-0.0234701	0.00276938	0.00519271	0.607811	0.128215	0.18169	0.342598	0.13019	-0.0860635	-0.0941721	-0.0229445	0.278562
CEPDR unc31	-0.264449	-0.0794011	0.0532316	-0.0021085	0.0679089	-0.0544627	-0.00443746	0.0489553	-0.0247557	0.354696
CEPVR wt	-0.105641	0.0370073	0.255798	0.0438359	-0.0140478	-0.683832	-0.0236073	0.0844449
CEPVR unc31	0.00752614	0.0113868	-0.0334191	0.0352456	0.0593112	-0.000489448	-0.0389556	0.0395032	-0.103808	-0.0286786	-0.0415205	-0.0355799	-0.0175659	-0.195926
DA1 wt	-0.0336882	-0.190002
DA1 unc31	-0.00327402	-0.175613	0.644525	0.142935	-0.0594731	-0.0792417	0.129869	-0.0500633	0.134978	0.182541
DB1 wt	-0.0748442
DB1 unc31	-0.0646985	0.0805014	-0.0921437	0.0175892	-0.0446224	-0.0197099	-0.0374906	-0.046657	0.160147	-0.0217294	-0.0465524	-0.0871656	-0.0154158	-0.00114434
I1R wt	-0.0395847	0.0218223	0.0270418	-0.152469	0.0769928	0.145785	-0.0361547	0.0148563	0.0413524	-0.026709	-0.128083	0.414593	0.0476441	0.103096	0.100001	0.0406243
I1R unc31	-0.031039	0.0238572	-0.0295072	-0.0213958	-0.0215115	0.00968568	0.0796418	-0.0200275	0.159754	0.0637998	-0.0894804	0.105019	-0.0479948	0.00438909	-0.205063	-0.150752	-0.24614	0.0108395	-0.302573	-0.068086	-0.0604386	0.144787	0.0332204	0.0794201	-0.0612442
I2L wt	0.0606797	-0.00900122	-0.00348503	-0.117027	0.128336	-0.125609	0.0928922	-0.0590161	0.0434766	0.0678654	-0.0644656	0.119472	0.103029	0.0453631	0.101373	-0.0705519	0.319551	0.353871	-0.0593187	0.00691594	-0.0235714
I2L unc31	0.00194111	-0.0201081	0.0095898	0.0349237	0.169365	0.0417734	0.0797883	-0.0455474	-0.0889605	-0.0328557	0.0202192	0.0190164	-0.0162312	-0.0127187	0.0150676	-0.0247257	-0.0542863	-0.0578197	-0.0340134	0.0346052	-0.0987851	0.0201257	-0.0617414
I4 wt	-0.0573963	0.0729011	0.0750223	0.0547029	-0.00839151	-0.38112	-0.228082	-0.0141394	-0.00887801
I4 unc31	0.00505423	0.0479317	0.00930976	-0.0330894	-0.0645077	0.0720783	0.0994177	-0.0498628	0.00599162	0.0384715	0.0545354	-0.0408646	0.0912687	0.265781	-0.093928	0.0238819	0.175074	0.15576	0.0642594
IL1DL wt	-0.0330451	-0.00867023	0.040872	-0.113658	-0.105376	-0.0237559	0.013178	-0.0950914	0.044039	-0.180029	-0.0389824	0.0192415	0.00159662
IL1DL unc31	-0.0911066	0.104126	-0.0595546	0.03744	0.0189467	-0.00621275	0.0297466	-0.060324	0.0748355	-0.19127	0.159836	-0.184846	0.0260225	0.182045	0.0986912	0.0211876
IL1R wt	0.145451	0.0477529
IL1R unc31	-0.017294	0.347352
IL2L wt	-0.0328741
IL2L unc31	-0.128015	0.1153	0.045921	-0.0614108	0.0156812	0.140783	-0.0477737
IL2R wt	0.0532577	0.447655	0.0653866	-0.0609651
IL2R unc31	-0.0704279	-0.0396443	0.0962383	-0.0625583	-0.0867854	0.0350306	0.0425934
IL2VL wt	-0.206839	0.0820763	-0.0806714	-0.144651	0.13229	-0.0722604	-0.141868	0.173288	-0.0378137	-0.0415162
IL2VL unc31	-0.0397903	-0.0836564	-0.0688603	-0.054887	0.362631	-0.143775	-0.180441	0.0272208	-0.00326455
M1 wt	-0.0456054	0.00892851	-0.0208083	-0.0588139	0.0574418	0.244276	-0.00294798	-0.0122751	0.0113579	-0.087848	0.514602	0.224933	0.2994	-0.0283883	-0.262559	-0.0450129	0.0167409	-0.0894009	-0.0122044	0.0325978	-0.014861	-0.0255494
M1 unc31	0.0278881	0.0140136	-0.00859823	-0.10104	-0.182479	0.184368	-0.105045	0.0807084	-0.0840694	0.140177	0.0558909	0.0682393	-0.13928	-0.018626	0.128966	-0.0011797	-0.102558	0.0423612	0.0476121	0.122787	-0.0290734	0.107677	0.0819172	-0.0363291	0.152959	0.206185	0.134699
M2L wt	-0.0491257	-0.191457	0.0563978	0.024839	0.131892	0.0729227	0.0742079	0.234841	0.077221	0.208747	-0.021512	0.0984849	-0.00940165
M2L unc31	0.010709	0.013636	-0.0314031	0.00490776	0.54243	-0.14984	0.0293125	-0.121035	-0.0217184	0.0697777	0.115276	-0.138971	0.00544766	-0.138474	-0.0214793	-0.0876754	-0.330146	-0.0442943	-0.0539645	-0.111264
M5 wt	-0.0341074	0.076563	0.0480083	-0.534471	0.101631	0.0622337	-0.00677316	-0.369507	-0.104452	0.0154669	0.0135592
M5 unc31	0.224091	0.0309148	-0.181992	0.0580634	0.160144	-0.344694	-0.179047	-0.329229	-0.351732	-0.103421	-0.0794611	-0.0479534	-0.128053	-0.102624	0.122232	0.0618944
MCR wt	-0.071581
MCR unc31	0.0415189	0.00057306	0.139285	-0.0174549	-0.111569	-0.0870169	-0.135912	-0.103192	0.0268152	-0.235876	-0.0700201	-0.0111572	-0.0539714
NSML wt	0.0854284	-0.0893249	0.474195	0.480814	-0.482903	0.00140254	0.0241213
NSML unc31	0.0826368	0.0307304	0.0984717	-0.0501554	0.0175007	-0.102537
NSMR wt	0.110738
NSMR unc31	0.0269686	0.0569686	0.0546724
OLQDL wt	0.0363816	0.0453598	0.114514	0.0268987	0.317984	0.0394854
OLQDL unc31	-0.0892394	-0.00409382	0.00442765	0.0641143	0.00897347	0.139681	-0.318402
OLQDR wt	0.0278714	0.107882
OLQDR unc31	-0.0599839	0.0832463	-0.00308522	0.0259104	-0.00642537	0.165016	0.0946076	0.0257799	-0.040543
OLQVL wt	-0.0365955	-0.0188171	0.0452962	-0.125041	0.0736141	0.207409	0.017912	0.109059	0.36033	0.131903
OLQVL unc31	-0.102973	0.0409545	-0.0742139	-0.0105741	-0.0264108	-0.0917071	-0.0141825	0.0256741	0.000629137	-0.00671716	-0.0673587	0.0039972	-0.130643
RIAL wt	-0.0715416	-0.0276129	-0.0241927	-0.0695477	-0.0219981
RIAL unc31	-0.0281593	-0.0164202	0.0734154	0.0112799	0.0441502	0.166186	0.255067	-0.0246092	-0.0698954	-0.0102057
RIAR wt	-0.0371522	-0.00844586	-0.0637187	-0.0810902	-0.0578194	-0.0141441	-0.0730114	0.00957394
RIAR unc31	-0.00894747	0.0425546	0.0122057	-0.0634108	-0.00559139	0.0380603	0.13731	0.0980295	0.23434	0.00441954	0.0609787	0.0405034
RIBR wt	-0.0629335	0.0436319	-0.757686	0.217248	0.0467467	-0.0987801	-0.00687496	0.0110862
RIBR unc31	-0.00195353	0.0232916	0.0456033	-0.0275746
RICL wt	-0.115437	-0.0564591
RICL unc31	-0.000473126	0.0384301	-0.0263141	0.0145445	-0.0411323	-0.0776669	-0.0464595	0.057407	-0.0957235	-0.0122979	0.048912	0.0537492	-0.0205375	-0.00152786	-0.00857522	0.0462841
RIGL wt	0.0373313	0.095414	-0.00663935
RIGL unc31	-0.00875709	0.0194968	-0.0527411	-0.042398
RIH wt	0.0401805	0.127712	0.152799	-0.0923794	0.0319098	0.143912	0.0220175	-0.102768	-0.0628774	0.00111432	0.149582	-0.0510038	0.110119	0.100912	0.135386
RIH unc31	0.260055	0.0187455	-0.206283
RIML wt	-0.183766	-0.0942125
RIML unc31	-0.0562161	0.0692433	-0.119831	-0.026155	0.0949265	0.0133703	0.013567	-0.0124673	-0.0525302	0.0989656	-0.0199485	-0.0915154
RIVL wt	0.0138895	-0.0419899	0.0764504	-0.0455012	0.0862986	0.341339	0.172622	0.0581585	0.150018	-0.101221	0.0562073	-0.00659556	-0.0354691	0.0627473	0.183804	-0.0486548	0.00250965	0.117138
RIVL unc31	-0.00528428	-0.0383874	0.0179471	-0.0158924	-0.0872716	0.00980428	0.00755905	-0.0365282	0.0333375	0.000566871	-0.0309093	0.0344036	0.0558021	-0.111057	0.203347	-0.0396216
RMDDR wt	0.0985326	-0.0503287	-0.0999302	0.032383	0.0655344	0.157101	-0.00914604	0.118057	0.106901	0.0520699	0.0279712	0.0255738	-0.0352309	-0.0154206	0.0232379	0.0271398	-0.137344	0.190447	0.0182654
RMDDR unc31	-1.54151e-06	-0.0265151	0.00737682	-0.00313329	-0.034958	-0.104135	-0.0912293	-0.0473054	-0.0498789	-0.0747678	-0.0543887	0.0794998
RMED wt	0.0836685	0.350107	0.209138
RMED unc31	0.136743	-0.333111	0.144845
RMEL wt	0.123562	-0.063417	-0.0242234	0.0735805	-0.0637759	-0.0301569	0.107643	-0.160428	-0.0443417	-0.0368916	0.0704825	0.20553	-0.037407	0.117136	0.260938	0.0419365
RMEL unc31	0.049758	0.00350173	0.0809972	0.0923718	0.0155696	0.0314172	-0.065546	-0.0981519	0.224051	0.00130641	0.0858017	0.233198	0.0786845	-0.388534	0.12785	-0.0182456	0.0871122	0.140242	-0.00244072	0.0108038
RMFR wt	-0.127265
RMFR unc31	-0.0348399	-0.0511059	0.0685005
SAADR wt	-0.0853314
SAADR unc31	0.051056	0.141515	-0.0559271	-0.0606773	0.0908461	0.182486	0.0215596	0.0341014	0.0264589
SAAVR wt	0.102127	0.0304746	0.0239004
SAAVR unc31	-0.0445795	0.0644223	-0.0200784	0.11118	0.0165414	0.0287652	0.0553924	0.0428554	0.383763	0.130677	0.0349191
SABD wt	0.082385
SABD unc31	-0.060564	0.0645591	-0.00492512	0.130799	0.072021	0.0186091
SMBDL wt	0.0405481	0.0113258	0.0570549
SMBDL unc31	0.280508	-0.0125565	0.108526
SMBDR wt	0.0808777	0.0412257	0.0170777
SMBDR unc31	0.194193	0.0139106	0.108568
SMDVL wt	0.0603283
SMDVL unc31	0.042816	0.10195	0.102501	-0.0898736	-0.0219454	-0.0028088	-0.0296866	0.0795222	0.00304968	0.103104	0.290913	0.14276	0.060972	0.0997786
URADL wt	0.189798	-0.0613064
URADL unc31	-0.0827711	-0.0165135	0.0749252	-0.0123678	0.0813934	-0.0589855	0.0738132	-0.035667	0.0259995
URBL wt	-0.0228501	0.0130871	0.128794
URBL unc31	0.138189	-0.117641	0.0365689	-0.0362735	0.0184999	0.121295	0.145588	0.0969179	-0.00388049	0.0823007
URXL wt	0.432512	0.430592	0.449819	0.0492804	0.24392	0.0927835
URXL unc31	-0.0572095	0.115375	-0.03856	0.0171629	-0.10223	0.0627308	-0.0340298	-0.018891	0.0408068	-0.00427956	0.0814845	0.127217	0.0605444	-0.0900652	-0.0136012	0.0882326
URXR wt	0.219886	0.251987	-0.0361849	0.0292943	-0.0205668	-0.0713838	-0.0490059	0.0684801
URXR unc31	0.0249355	-0.00910796	-0.00676272	0.0597463	0.0583334	0.219225	-0.0459453	0.0670544	0.142493
VB1 wt	-0.0597862	-0.0932459	0.0809073	-0.0610235	-0.128272	-0.155387	-0.0436792	-0.0125326	-0.0359404	0.0761351	0.0338864	-0.0161471	-0.000294121	-0.117806	0.0624883
VB1 unc31	-0.111965	-0.0300133	0.174266	-0.0378154	-0.0199698	0.0691198	-0.0445255	-0.0369515	0.128174	-0.106847	-0.016549	-0.0200674	-0.0380435	-0.0179356	-0.0926525	0.0307637	-0.00955917	0.0900568	-0.163854	0.105459	0.00752925
