# Supplementary material for: Neural signal propagation atlas of Caenorhabditis elegans
Source: Nature. 2023 Nov 1;623(7986):406–14. doi: 10.1038/s41586-023-06683-4 (PMC10632145; doi:10.1038/s41586-023-06683-4)
Supplement: Supplementary file 16 — Source Data Extended Data Fig. 9 [file 41586_2023_6683_MOESM16_ESM.csv]

Number of observations	7.000000000000000000e+00 1.200000000000000000e+01 7.000000000000000000e+00 7.000000000000000000e+00 2.000000000000000000e+01 3.000000000000000000e+01 1.500000000000000000e+01 2.900000000000000000e+01 2.000000000000000000e+01 2.000000000000000000e+00 2.000000000000000000e+00 6.000000000000000000e+00 1.600000000000000000e+01 7.000000000000000000e+00 1.300000000000000000e+01 1.500000000000000000e+01…
DF/F	1.426514042709826902e-01 1.030756811905144676e-01 2.891980511178486313e-01 4.712276952244032896e-02 3.967730384827037465e-02 3.593647823995611834e-02 7.832937657398647557e-04 -3.199298980168496093e-02 8.414006501174042807e-02 -1.853165992450998001e-01 1.112072650720327405e-01 8.207096199135220649e-02 1.118752841586654473e-01 7.665393867155524676e-02 1.305608832566675648e-01 7.253891586858593477e-…
